# Supplementary material for: Comparative de novo transcriptomics and untargeted metabolomic analyses elucidate complicated mechanisms regulating celery (Apium graveolens L.) responses to selenium stimuli
Source: PLoS One. 2019 Dec 30;14(12):e0226752. doi: 10.1371/journal.pone.0226752 (PMC6936847; doi:10.1371/journal.pone.0226752)
Supplement: S1 Table — (XLS) [file pone.0226752.s003.xls]

## Sheet: DEG_annot
TableS1 Detailed information of identified differentially expressed genes
gene_id	sample_readcount(Mock1)	sample_readcount(Mock2)	sample_readcount(Mock3)	sample_readcount(Se1)	sample_readcount(Se2)	sample_readcount(Se3)	sample_fpkm(Mock1)	sample_fpkm(Mock2)	sample_fpkm(Mock3)	sample_fpkm(Se1)	sample_fpkm(Se2)	sample_fpkm(Se3)	Gene Length	NR GI	NR ID	NR Score	NR Evalue	NR Description	NT GI	NT ID	NT Score	NT Evalue	NT Description	KO ID	KO Name	KO Description	Http Link	Swissprot ID	Swissprot Score	Swissprot Evalue	Swissprot Description	PFAM ID	PFAM description	Gene Ontology Biological Pathway	BP Description	Gene Ontology Molecular Function	MF Description	Gene Ontology Cellular Component	CC Description	KOG ID	KOG Description	UP_DOWN_REGULATION(SevsCK)	log2FC(SevsCK)	q value(SevsCK)	CDS_flag
Cluster-6487.0	5	11	24	180	84	203	0.12	0.27	0.59	5.13	2.71	5.44	2099	6271697	KZM99315.1	2287	8e-255	hypothetical protein DCAR_013323 [Daucus carota subsp. sativus]	XM_017390558.1	XM_017390558	1002	0	PREDICTED: Daucus carota subsp. sativus aspartyl protease family protein 2 (LOC108217680), mRNA	K22683	APF2	aspartyl protease family protein	http://www.genome.jp/dbget-bin/www_bget?ko:K22683	Q9LS40	555	2.5e-55	Protein ASPARTIC PROTEASE IN GUARD CELL 1 OS=Arabidopsis thaliana GN=ASPG1 PE=1 SV=1	PF03600//PF00026	Citrate transporter//Eukaryotic aspartyl protease	GO:0055085//GO:0006508	transmembrane transport//proteolysis	GO:0004190	aspartic-type endopeptidase activity	GO:0016021	integral component of membrane	--	--	UP	4.0517	4.48e-08	blast,frame:-3 start:1866 end:160
Cluster-1212.0	0	0	0	9	11	1	0	0	0	0.78	1.1	0.08	847	4914463	XP_012070547.1	339	2.5e-29	uncharacterized protein LOC105632718 [Jatropha curcas]	--	--	--	--	--	--	--	--	--	--	--	--	--	PF02382	RTX N-terminal domain	GO:0009405	pathogenesis	GO:0005509	calcium ion binding	GO:0005576	extracellular region	--	--	UP	5.8166	0.033138	estscan,start:358 end:70; minus strand
Cluster-1975.16631	248	283	392	1701	894	1792	15.16	17.76	24.6	120.86	72.75	121	982	6829893	XP_017249491.1	613	4.8e-61	PREDICTED: uncharacterized protein LOC108220275 [Daucus carota subsp. sativus]	XM_017394002.1	XM_017394002	320	7.38e-165	PREDICTED: Daucus carota subsp. sativus uncharacterized LOC108220275 (LOC108220275), mRNA	--	--	--	--	--	--	--	--	--	--	--	--	--	--	--	--	--	--	UP	2.7622	3.34e-11	blast,frame:3 start:33 end:620
Cluster-1975.16639	2	5	15	91	103	116	0.06	0.16	0.48	3.36	4.31	4.03	1675	6830422	XP_017250053.1	495	4e-47	PREDICTED: DUF724 domain-containing protein 7-like isoform X1 [Daucus carota subsp. sativus]	--	--	--	--	--	--	--	--	--	--	--	--	--	--	--	--	--	--	--	--	--	--	--	UP	4.3393	1.33e-08	blast,frame:-1 start:826 end:191
Cluster-1975.12394	1737	2138	1800	3245.04	3615	3859	53.59	67.65	56.54	117.07	147.87	131.03	1708	6278866	KZN06485.1	1104	9.8e-118	hypothetical protein DCAR_007322 [Daucus carota subsp. sativus]	XM_017375848.1	XM_017375848	401	0	PREDICTED: Daucus carota subsp. sativus protein TIFY 6A-like (LOC108205779), mRNA	K13464	JAZ	jasmonate ZIM domain-containing protein	http://www.genome.jp/dbget-bin/www_bget?ko:K13464	Q9LVI4	308	8.8e-27	Protein TIFY 6B OS=Arabidopsis thaliana GN=TIFY6B PE=1 SV=1	PF06203	CCT motif	--	--	GO:0005515	protein binding	--	--	--	--	UP	1.4468	2.44e-10	blast,frame:-1 start:1396 end:362
Cluster-7747.0	98.01	75	78.18	141	82.35	178	1.63	1.28	1.32	2.75	1.81	3.26	2958	7447971	XP_019068243.1	1038	7.6e-110	PREDICTED: uncharacterized protein LOC101254987 [Solanum lycopersicum]	--	--	--	--	--	--	--	--	--	--	--	--	--	PF07140	Interferon gamma receptor (IFNGR1)	--	--	GO:0019955	cytokine binding	GO:0016020	membrane	--	--	UP	1.191	0.015869	estscan,start:1827 end:620; minus strand
Cluster-1975.18642	58	83	133	4891.68	3101.98	6491	1.14	1.67	2.65	112.73	80.75	140.28	2542	8016971	AQK93316.1	908	7.8e-95	Cellulase containing protein [Zea mays]	XM_017389368.1	XM_017389368	379	0	PREDICTED: Daucus carota subsp. sativus probable glucan 1,3-beta-glucosidase A (LOC108216572), mRNA	--	--	--	--	Q5B5X8	300	1.1e-25	Probable glucan 1,3-beta-glucosidase A OS=Emericella nidulans (strain FGSC A4 / ATCC 38163 / CBS 112.46 / NRRL 194 / M139) GN=exgA PE=3 SV=2	PF00150//PF02807//PF02449//PF06268	Cellulase (glycosyl hydrolase family 5)//ATP:guanido phosphotransferase, N-terminal domain//Beta-galactosidase//Fascin domain	GO:0006012//GO:0006687//GO:0006027//GO:0046486//GO:0005975	galactose metabolic process//glycosphingolipid metabolic process//glycosaminoglycan catabolic process//glycerolipid metabolic process//carbohydrate metabolic process	GO:0016301//GO:0004553//GO:0051015//GO:0016772//GO:0030674//GO:0004565	kinase activity//hydrolase activity, hydrolyzing O-glycosyl compounds//actin filament binding//transferase activity, transferring phosphorus-containing groups//protein binding, bridging//beta-galactosidase activity	GO:0009341	beta-galactosidase complex	--	--	UP	6.2335	8.67e-41	estscan,start:1423 end:175; minus strand
Cluster-1975.14772	2382.01	1789.02	2505.19	423.84	494.39	562.98	20.05	15.44	21.34	4.19	5.5	5.2	5614	6826605	XP_017245954.1	2260	2.9e-251	PREDICTED: GPI ethanolamine phosphate transferase 2 isoform X2 [Daucus carota subsp. sativus]	XM_017390465.1	XM_017390465	1064	0	PREDICTED: Daucus carota subsp. sativus GPI ethanolamine phosphate transferase 2 (LOC108217623), transcript variant X2, mRNA	K05310	GPI7	ethanolaminephosphotransferase	http://www.genome.jp/dbget-bin/www_bget?ko:K05310	Q5H8A4	338	9.6e-30	GPI ethanolamine phosphate transferase 2 OS=Homo sapiens GN=PIGG PE=1 SV=1	PF04178//PF04218	Got1/Sft2-like family//CENP-B N-terminal DNA-binding domain	GO:0016192	vesicle-mediated transport	GO:0003677	DNA binding	--	--	KOG2125	Glycosylphosphatidylinositol anchor synthesis protein	DOWN	-1.6444	1.28e-08	blast,frame:2 start:4508 end:5032|blast,frame:1 start:2785 end:4545|blast,frame:3 start:84 end:401
Cluster-1975.14771	1010.96	1262.51	925.91	2115.17	1127.79	2344.23	20.74	26.56	19.29	50.86	30.64	52.87	2446	6828114	XP_017247574.1	2485	1e-277	PREDICTED: calcium-dependent protein kinase 13 [Daucus carota subsp. sativus]	XM_017397311.1	XM_017397311	1381	0	PREDICTED: Daucus carota subsp. sativus calcium-dependent protein kinase 13-like (LOC108223190), mRNA	K13412	CPK	calcium-dependent protein kinase	http://www.genome.jp/dbget-bin/www_bget?ko:K13412	Q8W4I7	2237	2.6e-250	Calcium-dependent protein kinase 13 OS=Arabidopsis thaliana GN=CPK13 PE=1 SV=2	PF00036//PF07714//PF13202//PF12763//PF13405//PF13833//PF10591//PF13499//PF00069//PF06293	EF hand//Protein tyrosine kinase//EF hand//Cytoskeletal-regulatory complex EF hand//EF-hand domain//EF-hand domain pair//Secreted protein acidic and rich in cysteine Ca binding region//EF-hand domain pair//Protein kinase domain//Lipopolysaccharide kinase (Kdo/WaaP) family	GO:0006468//GO:0007165	protein phosphorylation//signal transduction	GO:0005524//GO:0016773//GO:0005515//GO:0005509//GO:0004672	ATP binding//phosphotransferase activity, alcohol group as acceptor//protein binding//calcium ion binding//protein kinase activity	GO:0005578//GO:0016020	proteinaceous extracellular matrix//membrane	--	--	UP	1.3185	0.0021009	blast,frame:2 start:467 end:2059
Cluster-1975.864	96	105	151.99	853.99	1218.71	1483	0.8	0.9	1.28	8.35	13.4	13.54	5677	6818158	XP_017236567.1	1422	4.3e-154	PREDICTED: lysine-specific demethylase JMJ706-like isoform X1 [Daucus carota subsp. sativus]	XM_017381081.1	XM_017381081	680	0	PREDICTED: Daucus carota subsp. sativus lysine-specific demethylase JMJ706-like (LOC108209884), transcript variant X4, mRNA	--	--	--	--	Q336N8	607	6.2e-61	Lysine-specific demethylase JMJ706 OS=Oryza sativa subsp. japonica GN=JMJ706 PE=2 SV=1	PF09013	YopH, N-terminal	GO:0009405//GO:0006470//GO:0006570	pathogenesis//protein dephosphorylation//tyrosine metabolic process	GO:0004725	protein tyrosine phosphatase activity	--	--	--	--	UP	3.8561	1.95e-24	blast,frame:-1 start:4858 end:4124|blast,frame:-2 start:2757 end:1606|blast,frame:-3 start:4088 end:3849
Cluster-1975.861	98	48	304	551	1067.21	1194	1.81	0.91	5.68	11.9	26.03	24.18	2696	6261407	KZM89025.1	1470	5.6e-160	hypothetical protein DCAR_026100 [Daucus carota subsp. sativus]	XM_017359711.1	XM_017359711	585	0	PREDICTED: Daucus carota subsp. sativus protein EDS1-like (LOC108193174), mRNA	K18875	EDS1	enhanced disease susceptibility 1 protein	http://www.genome.jp/dbget-bin/www_bget?ko:K18875	Q9XF23	576	1.2e-57	Protein EDS1L OS=Arabidopsis thaliana GN=EDS1 PE=1 SV=1	PF02230//PF01764//PF07859//PF04977	Phospholipase/Carboxylesterase//Lipase (class 3)//alpha/beta hydrolase fold//Septum formation initiator	GO:0006629//GO:0007049//GO:0008152	lipid metabolic process//cell cycle//metabolic process	GO:0016787	hydrolase activity	--	--	--	--	UP	3.1658	0.00015973	blast,frame:-3 start:1470 end:640|blast,frame:-1 start:2684 end:1464
Cluster-19805.0	210	219	188	70	59	57	2.17	2.32	1.97	0.85	0.81	0.65	4621	6836307	XP_017256542.1	3152	0	PREDICTED: L-type lectin-domain containing receptor kinase IV.2-like [Daucus carota subsp. sativus]	XM_017401053.1	XM_017401053	1508	0	PREDICTED: Daucus carota subsp. sativus L-type lectin-domain containing receptor kinase IV.2-like (LOC108226102), mRNA	--	--	--	--	Q9M345	1421	2.1e-155	L-type lectin-domain containing receptor kinase IV.2 OS=Arabidopsis thaliana GN=LECRK42 PE=2 SV=1	PF07992//PF01494//PF00139//PF00069//PF01266//PF01134//PF12831//PF01593//PF07714	Pyridine nucleotide-disulphide oxidoreductase//FAD binding domain//Legume lectin domain//Protein kinase domain//FAD dependent oxidoreductase//Glucose inhibited division protein A//FAD dependent oxidoreductase//Flavin containing amine oxidoreductase//Protein tyrosine kinase	GO:0055114//GO:0006468//GO:0008033	oxidation-reduction process//protein phosphorylation//tRNA processing	GO:0005524//GO:0071949//GO:0016491//GO:0030246//GO:0004672//GO:0050660	ATP binding//FAD binding//oxidoreductase activity//carbohydrate binding//protein kinase activity//flavin adenine dinucleotide binding	--	--	--	--	DOWN	-1.198	0.00026935	blast,frame:3 start:333 end:2420
Cluster-1975.869	13	5	33	2412	992	1856	0.74	0.29	1.93	159.66	75.1	116.59	1037	6824281	XP_017243408.1	1279	3e-138	PREDICTED: acidic endochitinase-like [Daucus carota subsp. sativus]	XM_017383410.1	XM_017383410	609	0	PREDICTED: Daucus carota subsp. sativus acidic endochitinase-like (LOC108211732), mRNA	K01183	E3.2.1.14	chitinase	http://www.genome.jp/dbget-bin/www_bget?ko:K01183	P17541	822	1.3e-86	Acidic endochitinase OS=Cucumis sativus PE=1 SV=1	PF00704	Glycosyl hydrolases family 18	GO:0005975	carbohydrate metabolic process	GO:0004553	hydrolase activity, hydrolyzing O-glycosyl compounds	--	--	KOG4701	Chitinase	UP	7.2033	2.02e-23	blast,frame:2 start:2 end:904
Cluster-1975.12027	337	219	149	440	331.94	665	28.02	18.7	12.79	42.33	36.83	61.21	786	6267874	KZM95492.1	641	2.2e-64	hypothetical protein DCAR_018734 [Daucus carota subsp. sativus]	XM_017397984.1	XM_017397984	351	0	PREDICTED: Daucus carota subsp. sativus acetyl-coenzyme A carboxylase carboxyl transferase subunit alpha, chloroplastic (LOC108223636), transcript variant X2, mRNA	K01962	accA	acetyl-CoA carboxylase carboxyl transferase subunit alpha	http://www.genome.jp/dbget-bin/www_bget?ko:K01962	Q9LD43	428	4.9e-41	Acetyl-coenzyme A carboxylase carboxyl transferase subunit alpha, chloroplastic OS=Arabidopsis thaliana GN=CAC3 PE=1 SV=1	PF03255	Acetyl co-enzyme A carboxylase carboxyltransferase alpha subunit	GO:0006090//GO:0006633	pyruvate metabolic process//fatty acid biosynthetic process	GO:0003989	acetyl-CoA carboxylase activity	GO:0009317	acetyl-CoA carboxylase complex	--	--	UP	1.5449	0.0038569	estscan,start:380 end:786
Cluster-1975.12028	324.6	217	290.03	1120	932	1185	6.16	4.23	5.59	24.94	23.43	24.74	2623	6824143	XP_017243256.1	1563	9e-171	PREDICTED: uncharacterized protein LOC108215319 isoform X1 [Daucus carota subsp. sativus]	XM_017387767.1	XM_017387767	781	0	PREDICTED: Daucus carota subsp. sativus uncharacterized LOC108215319 (LOC108215319), transcript variant X1, mRNA	--	--	--	--	--	--	--	--	PF03949	Malic enzyme, NAD binding domain	GO:0006099//GO:0055114//GO:0006090//GO:0006108//GO:0015976	tricarboxylic acid cycle//oxidation-reduction process//pyruvate metabolic process//malate metabolic process//carbon utilization	GO:0004471//GO:0051287	malate dehydrogenase (decarboxylating) (NAD+) activity//NAD binding	--	--	--	--	UP	2.4865	2.44e-19	blast,frame:1 start:1930 end:2424|blast,frame:3 start:1779 end:1964
Cluster-1975.7619	9	14	20	132	56	175	1.63	2.6	3.83	27.12	13.68	35.42	490	--	--	--	--	--	--	--	--	--	--	--	--	--	--	--	--	--	--	--	--	--	--	--	--	--	--	--	--	UP	3.581	7.5e-08	--
Cluster-1975.1940	35	55	269	11900.4	1956	8221.01	0.76	1.23	5.94	303.13	56.32	196.51	2322	6813155	XP_017230965.1	3126	0	PREDICTED: uncharacterized protein LOC108205496 [Daucus carota subsp. sativus]	XM_017375476.1	XM_017375476	1273	0	PREDICTED: Daucus carota subsp. sativus uncharacterized LOC108205496 (LOC108205496), mRNA	--	--	--	--	Q2LRP7	187	1.3e-12	Protein TolB OS=Syntrophus aciditrophicus (strain SB) GN=tolB PE=3 SV=2	PF10584//PF00930	Proteasome subunit A N-terminal signature//Dipeptidyl peptidase IV (DPP IV) N-terminal region	GO:0006508//GO:0006511	proteolysis//ubiquitin-dependent protein catabolic process	GO:0004175	endopeptidase activity	GO:0019773	proteasome core complex, alpha-subunit complex	--	--	UP	6.4429	5.09e-11	blast,frame:1 start:1 end:2112
Cluster-15723.0	37	41	110	136	107	426	1.08	1.23	3.27	4.65	4.15	13.71	1788	6817749	XP_017236116.1	1999	1.7e-221	PREDICTED: flotillin-like protein 4 [Daucus carota subsp. sativus]	XM_017380627.1	XM_017380627	942	0	PREDICTED: Daucus carota subsp. sativus flotillin-like protein 4 (LOC108209626), mRNA	K07192	FLOT	flotillin	http://www.genome.jp/dbget-bin/www_bget?ko:K07192	D2XNR1	1703	1.6e-188	Flotillin-like protein 4 OS=Medicago truncatula GN=FLOT4 PE=2 SV=1	--	--	--	--	--	--	--	--	KOG2668	Flotillins	UP	2.3199	0.0087561	blast,frame:-2 start:1724 end:213
Cluster-14060.2	38	22	2	0	1	0	3.78	2.25	0.21	0	0.13	0	696	6282922	KZN10541.1	568	5.6e-56	hypothetical protein DCAR_003197 [Daucus carota subsp. sativus]	XM_017374205.1	XM_017374205	257	5.42e-130	PREDICTED: Daucus carota subsp. sativus rop guanine nucleotide exchange factor 1-like (LOC108204658), mRNA	--	--	--	--	Q93ZY2	275	2.4e-23	Rop guanine nucleotide exchange factor 1 OS=Arabidopsis thaliana GN=ROPGEF1 PE=1 SV=2	PF03759//PF06732	PRONE (Plant-specific Rop nucleotide exchanger)//Pescadillo N-terminus	GO:0043087//GO:0042254	regulation of GTPase activity//ribosome biogenesis	GO:0005089	Rho guanyl-nucleotide exchange factor activity	GO:0005730	nucleolus	--	--	DOWN	-5.3113	0.02098	estscan,start:696 end:233; minus strand
Cluster-1728.0	27.86	16.98	27.1	98.07	80.03	320.3	0.5	0.31	0.49	2.05	1.89	6.28	2777	6835771	XP_017255922.1	3537	0	PREDICTED: G-type lectin S-receptor-like serine..threonine-protein kinase At4g27290 isoform X2 [Daucus carota subsp. sativus]	XM_017400433.1	XM_017400433	1454	0	PREDICTED: Daucus carota subsp. sativus G-type lectin S-receptor-like serine/threonine-protein kinase At4g27290 (LOC108225543), transcript variant X2, mRNA	--	--	--	--	O81832	2141	4e-239	G-type lectin S-receptor-like serine/threonine-protein kinase At4g27290 OS=Arabidopsis thaliana GN=At4g27290 PE=3 SV=4	PF11883//PF07714//PF00069//PF00954	Domain of unknown function (DUF3403)//Protein tyrosine kinase//Protein kinase domain//S-locus glycoprotein domain	GO:0009069//GO:0006468//GO:0016310//GO:0048544	serine family amino acid metabolic process//protein phosphorylation//phosphorylation//recognition of pollen	GO:0004672//GO:0005524//GO:0004674	protein kinase activity//ATP binding//protein serine/threonine kinase activity	--	--	--	--	UP	3.2844	8.51e-06	blast,frame:-1 start:2684 end:195
Cluster-1975.15557	105	78	137	154	642	254	1.81	1.38	2.39	3.11	14.63	4.8	2869	6270699	KZM98317.1	2655	2.3e-297	hypothetical protein DCAR_014321 [Daucus carota subsp. sativus]	XM_017392078.1	XM_017392078	1338	0	PREDICTED: Daucus carota subsp. sativus type IV inositol polyphosphate 5-phosphatase 3-like (LOC108218910), transcript variant X7, mRNA	--	--	--	--	Q8H0Z6	1603	1e-176	Type IV inositol polyphosphate 5-phosphatase 3 OS=Arabidopsis thaliana GN=IP5P3 PE=1 SV=1	--	--	--	--	--	--	--	--	--	--	UP	2.2732	0.0031861	blast,frame:3 start:789 end:2516
Cluster-26752.3	0	1	0	3	16.26	3	0	0.09	0	0.3	1.89	0.29	761	6837701	XP_017258130.1	157	2.8e-08	PREDICTED: uncharacterized protein LOC108227485 isoform X1 [Daucus carota subsp. sativus]	XM_017402644.1	XM_017402644	85	2.45e-34	PREDICTED: Daucus carota subsp. sativus uncharacterized LOC108227486 (LOC108227486), transcript variant X1, mRNA	--	--	--	--	--	--	--	--	--	--	--	--	--	--	--	--	--	--	UP	4.9285	0.042463	--
Cluster-10579.0	2	5	22	69	13	78	0.07	0.19	0.83	2.99	0.64	3.19	1459	6829765	XP_017249354.1	1427	2.9e-155	PREDICTED: carboxylesterase 1-like [Daucus carota subsp. sativus]	XM_017393865.1	XM_017393865	549	0	PREDICTED: Daucus carota subsp. sativus carboxylesterase 1-like (LOC108220175), mRNA	--	--	--	--	Q0ZPV7	822	1.9e-86	Carboxylesterase 1 OS=Actinidia eriantha GN=CXE1 PE=1 SV=1	PF01109//PF03403//PF07859	Granulocyte-macrophage colony-stimulating factor//Platelet-activating factor acetylhydrolase, isoform II//alpha/beta hydrolase fold	GO:0046486//GO:0016042//GO:0006955//GO:0008283//GO:0040007//GO:0007165//GO:0008152	glycerolipid metabolic process//lipid catabolic process//immune response//cell proliferation//growth//signal transduction//metabolic process	GO:0016787//GO:0008083//GO:0005129//GO:0003847	hydrolase activity//growth factor activity//granulocyte macrophage colony-stimulating factor receptor binding//1-alkyl-2-acetylglycerophosphocholine esterase activity	GO:0008247//GO:0005576	1-alkyl-2-acetylglycerophosphocholine esterase complex//extracellular region	--	--	UP	2.9556	0.026361	blast,frame:-2 start:1221 end:208
Cluster-1975.7374	1249.01	802.55	1293.77	231.97	156	198	11.41	7.52	11.96	2.49	1.88	1.99	5191	6817450	XP_017235784.1	2442	2.1e-272	PREDICTED: uncharacterized protein LOC108209413 isoform X3 [Daucus carota subsp. sativus]	XM_017380300.1	XM_017380300	786	0	PREDICTED: Daucus carota subsp. sativus uncharacterized LOC108209413 (LOC108209413), transcript variant X9, mRNA	--	--	--	--	Q9FFN4	313	7e-27	Beta-galactosidase 6 OS=Arabidopsis thaliana GN=BGAL6 PE=2 SV=1	--	--	--	--	--	--	--	--	--	--	DOWN	-1.9869	4.88e-08	blast,frame:-1 start:4207 end:2141
Cluster-1975.7373	1912.01	1152.35	890.98	2146.22	11200	5280.32	44.39	27.43	21.01	58.36	344.4	134.8	2190	6238290	AMT91856.1	1003	6.4e-106	ethylene response factor [Apium graveolens]	XM_010656072.1	XM_010656072	116	4.24e-51	PREDICTED: Vitis vinifera ethylene-responsive transcription factor RAP2-12-like (LOC100248027), transcript variant X2, mRNA	K09286	EREBP	EREBP-like factor	http://www.genome.jp/dbget-bin/www_bget?ko:K09286	Q9LUM4	437	1.2e-41	Ethylene-responsive transcription factor RAP2-2 OS=Arabidopsis thaliana GN=RAP2-2 PE=1 SV=2	--	--	--	--	--	--	--	--	--	--	UP	2.7959	0.00033672	blast,frame:-3 start:1441 end:620
Cluster-1975.11154	9412.45	6020.97	6752.84	1642	2999.82	2499.38	348.96	228.98	255.31	71.1	147.58	102.06	1462	6273545	KZN01164.1	2012	4.3e-223	hypothetical protein DCAR_009918 [Daucus carota subsp. sativus]	AB177651.1	AB177651	1075	0	Daucus carota DcPA 5 mRNA for plasma membrane H+-ATPase, complete cds	K01535	PMA1, PMA2	H+-transporting ATPase	http://www.genome.jp/dbget-bin/www_bget?ko:K01535	Q03194	1898	3.2e-211	Plasma membrane ATPase 4 OS=Nicotiana plumbaginifolia GN=PMA4 PE=2 SV=1	PF00122	E1-E2 ATPase	--	--	GO:0000166//GO:0046872	nucleotide binding//metal ion binding	--	--	--	--	DOWN	-1.0963	0.018742	estscan,start:145 end:1462
Cluster-25981.0	2	3	9	17	88	15	0.17	0.26	0.78	1.65	9.86	1.39	781	6831575	XP_017251328.1	738	1.2e-75	PREDICTED: ethylene-responsive transcription factor ERF003 [Daucus carota subsp. sativus]	XM_017395839.1	XM_017395839	398	0	PREDICTED: Daucus carota subsp. sativus ethylene-responsive transcription factor ERF003 (LOC108221967), mRNA	--	--	--	--	Q94AW5	491	2.4e-48	Ethylene-responsive transcription factor ERF003 OS=Arabidopsis thaliana GN=ERF003 PE=2 SV=1	PF00847	AP2 domain	GO:0006355	regulation of transcription, DNA-templated	GO:0003700	transcription factor activity, sequence-specific DNA binding	GO:0005667	transcription factor complex	--	--	UP	3.6711	0.0047201	blast,frame:-1 start:766 end:197
Cluster-1975.7610	14209	7200	10250.6	867	4003	1490	400.62	208.2	294.04	28.6	149.6	46.22	1846	6266472	KZM94090.1	2342	2.9e-261	hypothetical protein DCAR_017335 [Daucus carota subsp. sativus]	KP257433.1	KP257433	1324	0	Angelica sinensis ferulate 5-hydroxylase mRNA, complete cds	K09755	CYP84A, F5H	ferulate-5-hydroxylase	http://www.genome.jp/dbget-bin/www_bget?ko:K09755	Q42600	1820	4.5e-202	Cytochrome P450 84A1 OS=Arabidopsis thaliana GN=CYP84A1 PE=1 SV=1	PF00067//PF03547	Cytochrome P450//Membrane transport protein	GO:0055114//GO:0055085	oxidation-reduction process//transmembrane transport	GO:0016705//GO:0020037//GO:0005506	oxidoreductase activity, acting on paired donors, with incorporation or reduction of molecular oxygen//heme binding//iron ion binding	GO:0016021	integral component of membrane	--	--	DOWN	-1.7509	0.037645	blast,frame:-3 start:1841 end:258
Cluster-811.0	0	0	0	76.98	83	301	0	0	0	1.98	2.41	7.25	2306	6840567	XP_017216818.1	272	3.9e-21	PREDICTED: uncharacterized protein LOC108194379 [Daucus carota subsp. sativus]	--	--	--	--	--	--	--	--	--	--	--	--	--	PF00536	SAM domain (Sterile alpha motif)	--	--	GO:0005515	protein binding	--	--	--	--	UP	10.2	3.88e-11	estscan,start:340 end:2100
Cluster-1975.4754	825	1024	2857	373	373	296	8.35	10.63	29.28	4.44	4.99	3.29	4708	11020067	PSS36344.1	6557	0	Magnesium-chelatase subunit ChlH like [Actinidia chinensis var. chinensis]	XM_017390973.1	XM_017390973	3643	0	PREDICTED: Daucus carota subsp. sativus magnesium-chelatase subunit ChlH, chloroplastic (LOC108218051), mRNA	K03403	chlH, bchH	magnesium chelatase subunit H	http://www.genome.jp/dbget-bin/www_bget?ko:K03403	Q9FNB0	6178	0	Magnesium-chelatase subunit ChlH, chloroplastic OS=Arabidopsis thaliana GN=CHLH PE=1 SV=1	PF11965//PF02514//PF09668	Domain of unknown function (DUF3479)//CobN/Magnesium Chelatase//Aspartyl protease	GO:0006508//GO:0015994//GO:0009058	proteolysis//chlorophyll metabolic process//biosynthetic process	GO:0004190//GO:0016851	aspartic-type endopeptidase activity//magnesium chelatase activity	GO:0010007	magnesium chelatase complex	--	--	DOWN	-1.6437	0.02155	blast,frame:-3 start:4391 end:228
Cluster-23353.0	442	404	392	161	116	151	3.48	3.26	3.12	1.49	1.21	1.31	5981	6846032	XP_017222920.1	2821	0	PREDICTED: DNA mismatch repair protein MSH1, mitochondrial [Daucus carota subsp. sativus]	XM_017367431.1	XM_017367431	1347	0	PREDICTED: Daucus carota subsp. sativus DNA mismatch repair protein MSH1, mitochondrial (LOC108199558), mRNA	--	--	--	--	Q84LK0	2315	5.8e-259	DNA mismatch repair protein MSH1, mitochondrial OS=Arabidopsis thaliana GN=MSH1 PE=1 SV=1	PF00004//PF06963//PF01624//PF13304//PF00488//PF00005//PF00944	ATPase family associated with various cellular activities (AAA)//Ferroportin1 (FPN1)//MutS domain I//AAA domain, putative AbiEii toxin, Type IV TA system//MutS domain V//ABC transporter//Alphavirus core protein	GO:0006298//GO:0034755//GO:0006826//GO:0006508	mismatch repair//iron ion transmembrane transport//iron ion transport//proteolysis	GO:0016887//GO:0005524//GO:0030983//GO:0005381//GO:0004252	ATPase activity//ATP binding//mismatched DNA binding//iron ion transmembrane transporter activity//serine-type endopeptidase activity	GO:0016021//GO:0016020	integral component of membrane//membrane	KOG0217	Mismatch repair ATPase MSH6 (MutS family)	DOWN	-1.0059	0.00039957	blast,frame:2 start:4271 end:5725|blast,frame:3 start:1941 end:3836
Cluster-1975.14002	633	540	495	1304	1133	1630.9	17.61	15.4	14.01	42.44	41.77	49.91	1868	4695055	XP_011090162.1	1923	1.1e-212	aspartate aminotransferase, cytoplasmic [Sesamum indicum]	XM_017374643.1	XM_017374643	1016	0	PREDICTED: Daucus carota subsp. sativus aspartate aminotransferase, cytoplasmic (LOC108204943), mRNA	K14454	GOT1	aspartate aminotransferase, cytoplasmic	http://www.genome.jp/dbget-bin/www_bget?ko:K14454	P46644	1838	3.7e-204	Aspartate aminotransferase 3, chloroplastic OS=Arabidopsis thaliana GN=ASP3 PE=1 SV=1	PF00155	Aminotransferase class I and II	GO:0009058	biosynthetic process	GO:0030170	pyridoxal phosphate binding	--	--	KOG1411	Aspartate aminotransferase/Glutamic oxaloacetic transaminase AAT1/GOT2	UP	1.8095	8.89e-13	blast,frame:-3 start:1842 end:484
Cluster-24853.2	489	627	540	1393	1039	1164	7.36	9.67	8.23	24.58	20.68	19.24	3248	6838560	XP_017259075.1	2171	3.5e-241	PREDICTED: uncharacterized protein LOC108228100 [Daucus carota subsp. sativus]	XR_001808171.1	XR_001808171	1088	0	PREDICTED: Daucus carota subsp. sativus uncharacterized LOC108228100 (LOC108228100), transcript variant X2, misc_RNA	--	--	--	--	--	--	--	--	--	--	--	--	--	--	--	--	--	--	UP	1.6469	1.19e-09	blast,frame:3 start:201 end:2063
Cluster-24853.3	2	1	4	10	18	12	0.13	0.07	0.26	0.74	1.53	0.85	949	--	--	--	--	--	--	--	--	--	--	--	--	--	--	--	--	--	--	--	--	--	--	--	--	--	--	--	--	UP	3.054	0.010312	--
Cluster-2511.0	0	0	1	22	3	4	0	0	0.1	2.4	0.38	0.42	721	3095783	ETV75743.1	153	7.8e-08	hypothetical protein H257_10117 [Aphanomyces astaci]	CP005255.2	CP005255	718	0	Saccharomyces cerevisiae YJM1386 chromosome VII genomic sequence	--	--	--	--	P53093	1051	2.6e-113	Protein YIP4 OS=Saccharomyces cerevisiae (strain ATCC 204508 / S288c) GN=YIP4 PE=1 SV=2	PF04893	Yip1 domain	--	--	--	--	GO:0016020	membrane	--	--	UP	5.2836	0.023363	blast,frame:-2 start:720 end:49
Cluster-24305.0	518	737.04	698.89	13	116	19	7.07	10.32	9.67	0.21	2.1	0.29	3553	6817040	XP_017235329.1	1247	5.3e-134	PREDICTED: uncharacterized protein LOC108209095 [Daucus carota subsp. sativus]	XM_017379840.1	XM_017379840	168	8.59e-80	PREDICTED: Daucus carota subsp. sativus uncharacterized LOC108209095 (LOC108209095), mRNA	--	--	--	--	O13920	135	2.1e-06	LETM1 domain-containing protein mdm28, mitochondrial OS=Schizosaccharomyces pombe (strain 972 / ATCC 24843) GN=mdm28 PE=2 SV=3	PF00569//PF01502	Zinc finger, ZZ type//Phosphoribosyl-AMP cyclohydrolase	GO:0000105//GO:0006547	histidine biosynthetic process//histidine metabolic process	GO:0008270//GO:0004635	zinc ion binding//phosphoribosyl-AMP cyclohydrolase activity	--	--	KOG1043	Ca2+-binding transmembrane protein LETM1/MRS7	DOWN	-3.1444	0.002002	blast,frame:2 start:3071 end:3139
Cluster-24305.1	120	112	97.11	11	24	8	2.83	2.71	2.33	0.3	0.75	0.21	2159	6817040	XP_017235329.1	2319	1.6e-258	PREDICTED: uncharacterized protein LOC108209095 [Daucus carota subsp. sativus]	XM_017379840.1	XM_017379840	1196	0	PREDICTED: Daucus carota subsp. sativus uncharacterized LOC108209095 (LOC108209095), mRNA	--	--	--	--	Q06493	139	4.4e-07	LETM1 domain-containing protein YLH47, mitochondrial OS=Saccharomyces cerevisiae (strain ATCC 204508 / S288c) GN=YLH47 PE=1 SV=1	--	--	--	--	--	--	--	--	KOG1043	Ca2+-binding transmembrane protein LETM1/MRS7	DOWN	-2.3827	0.00027432	blast,frame:-3 start:2118 end:334
Cluster-1975.4544	45	36	334	4	8	3	0.77	0.63	5.81	0.08	0.18	0.06	2878	6831339	XP_017251068.1	984	1.4e-103	PREDICTED: uncharacterized protein LOC108221720 [Daucus carota subsp. sativus]	--	--	--	--	--	--	--	--	--	--	--	--	--	PF05699	hAT family C-terminal dimerisation region	--	--	GO:0046983	protein dimerization activity	--	--	--	--	DOWN	-4.2481	0.000612	blast,frame:1 start:1345 end:2253|blast,frame:3 start:585 end:1295
Cluster-13105.0	1	5	2	192	5	13	0.1	0.5	0.2	21.76	0.66	1.42	702	10680899	XP_023907072.1	223	5.8e-16	cytochrome c oxidase polypeptide 5, mitochondrial-like [Quercus suber]	CP005547.2	CP005547	702	0	Saccharomyces cerevisiae YJM1338 chromosome XIV sequence	--	--	--	--	P00424	797	7.1e-84	Cytochrome c oxidase polypeptide 5A, mitochondrial OS=Saccharomyces cerevisiae (strain ATCC 204508 / S288c) GN=COX5A PE=1 SV=1	PF02936	Cytochrome c oxidase subunit IV	GO:0015992//GO:0006123	proton transport//mitochondrial electron transport, cytochrome c to oxygen	GO:0004129	cytochrome-c oxidase activity	GO:0045277	respiratory chain complex IV	--	--	UP	5.241	0.0017157	blast,frame:-2 start:701 end:225
Cluster-1975.1795	494	380	375	798	354	632	12.8	10.1	9.88	24.21	12.16	18.02	1987	6824733	XP_017243908.1	1450	8.6e-158	PREDICTED: probable 6-phosphogluconolactonase 4, chloroplastic [Daucus carota subsp. sativus]	XM_017388419.1	XM_017388419	663	0	PREDICTED: Daucus carota subsp. sativus probable 6-phosphogluconolactonase 4, chloroplastic (LOC108215831), mRNA	K01057	PGLS, pgl, devB	6-phosphogluconolactonase	http://www.genome.jp/dbget-bin/www_bget?ko:K01057	Q69NG5	917	2.5e-97	Probable 6-phosphogluconolactonase 4, chloroplastic OS=Oryza sativa subsp. japonica GN=Os09g0529100 PE=2 SV=2	PF01182	Glucosamine-6-phosphate isomerases/6-phosphogluconolactonase	GO:0005975	carbohydrate metabolic process	--	--	--	--	KOG3147	6-phosphogluconolactonase - like protein	UP	1.0356	0.03671	blast,frame:-2 start:1536 end:454
Cluster-1975.1792	303.01	376	252.8	853.24	272.04	622.21	11.75	14.96	10.01	38.64	14.01	26.59	1408	6809843	XP_017257036.1	477	4.1e-45	PREDICTED: acyl carrier protein 1, chloroplastic-like [Daucus carota subsp. sativus]	XM_017401547.1	XM_017401547	285	3.06e-145	PREDICTED: Daucus carota subsp. sativus acyl carrier protein 1, chloroplastic-like (LOC108226572), mRNA	--	--	--	--	P93092	332	1.2e-29	Acyl carrier protein 1, chloroplastic OS=Casuarina glauca GN=ACP1 PE=2 SV=1	PF16320	Ribosomal protein L7/L12 dimerisation domain	GO:0006412//GO:0042254	translation//ribosome biogenesis	GO:0003735	structural constituent of ribosome	GO:0005840//GO:0005622	ribosome//intracellular	--	--	UP	1.423	0.019552	blast,frame:-2 start:1260 end:805
Cluster-1975.1791	307.99	384.14	208.2	2724.89	405.96	1997.79	12.16	15.55	8.39	125.55	21.27	86.87	1388	6255381	KZM82999.1	198	9e-13	hypothetical protein DCAR_030568 [Daucus carota subsp. sativus]	XM_017369027.1	XM_017369027	196	9e-96	PREDICTED: Daucus carota subsp. sativus acyl carrier protein 1, chloroplastic-like (LOC108200776), mRNA	--	--	--	--	P93092	155	3.9e-09	Acyl carrier protein 1, chloroplastic OS=Casuarina glauca GN=ACP1 PE=2 SV=1	PF03136	Pup-ligase protein	GO:0010498//GO:0019941	proteasomal protein catabolic process//modification-dependent protein catabolic process	--	--	--	--	--	--	UP	3.0191	0.00011711	blast,frame:1 start:595 end:828
Cluster-708.0	0	0	0	37	0	37	0	0	0	5.48	0	5.32	591	6264641	KZM92259.1	400	1.4e-36	hypothetical protein DCAR_020376 [Daucus carota subsp. sativus]	--	--	--	--	--	K16281	RHA1	RING-H2 zinc finger protein RHA1	http://www.genome.jp/dbget-bin/www_bget?ko:K16281	Q9SI09	161	3.4e-10	Probable E3 ubiquitin-protein ligase XERICO OS=Arabidopsis thaliana GN=XERICO PE=1 SV=1	PF02714//PF14634//PF12861//PF00097//PF13639//PF11789//PF00628//PF17123//PF12678//PF12906	Calcium-dependent channel, 7TM region, putative phosphate//zinc-RING finger domain//Anaphase-promoting complex subunit 11 RING-H2 finger//Zinc finger, C3HC4 type (RING finger)//Ring finger domain//Zinc-finger of the MIZ type in Nse subunit//PHD-finger//RING-like zinc finger//RING-H2 zinc finger//RING-variant domain	GO:0016567	protein ubiquitination	GO:0005515//GO:0004842//GO:0046872//GO:0008270	protein binding//ubiquitin-protein transferase activity//metal ion binding//zinc ion binding	GO:0016020//GO:0005680	membrane//anaphase-promoting complex	--	--	UP	7.5596	0.010213	blast,frame:-2 start:590 end:171
Cluster-25233.0	61	65	80	205	110	151	6.97	7.63	9.52	26.95	16.84	19.17	637	6840244	XP_017216463.1	346	2.9e-30	PREDICTED: RNA polymerase II transcription factor B subunit 5 [Daucus carota subsp. sativus]	XM_017360974.1	XM_017360974	244	8.32e-123	PREDICTED: Daucus carota subsp. sativus RNA polymerase II transcription factor B subunit 5 (LOC108194072), mRNA	K10845	TTDA, GTF2H5, TFB5	TFIIH basal transcription factor complex TTD-A subunit	http://www.genome.jp/dbget-bin/www_bget?ko:K10845	Q8K2X8	144	3.4e-08	General transcription factor IIH subunit 5 OS=Mus musculus GN=Gtf2h5 PE=1 SV=1	PF06331	Transcription factor TFIIH complex subunit Tfb5	GO:0006289//GO:0006355	nucleotide-excision repair//regulation of transcription, DNA-templated	--	--	GO:0000439	core TFIIH complex	KOG3451	Uncharacterized conserved protein	UP	1.7017	9.21e-05	blast,frame:2 start:29 end:337
Cluster-25233.3	8	2	0	291	36	364	0.51	0.13	0	21.51	3.05	25.59	953	--	--	--	--	--	--	--	--	--	--	--	--	--	--	--	--	--	--	--	--	--	--	--	--	--	--	--	--	UP	6.6142	1.73e-07	estscan,start:679 end:99; minus strand
Cluster-2622.0	0	1	1	52	3	6	0	0.14	0.14	8.18	0.55	0.92	570	--	--	--	--	--	CP005277.2	CP005277	570	0	Saccharomyces cerevisiae YJM1478 chromosome VII sequence	--	--	--	--	B3LI56	770	7.8e-81	Assembly factor CBP4 OS=Saccharomyces cerevisiae (strain RM11-1a) GN=CBP4 PE=3 SV=2	PF15454//PF05405//PF17052	Late endosomal/lysosomal adaptor and MAPK and MTOR activator//Mitochondrial ATP synthase B chain precursor (ATP-synt_B)//Cap associated factor	GO:0006413//GO:0007040//GO:0015992//GO:0032008//GO:0043410//GO:0001919//GO:0015986//GO:0071230//GO:0042632//GO:0032439//GO:0017148	translational initiation//lysosome organization//proton transport//positive regulation of TOR signaling//positive regulation of MAPK cascade//regulation of receptor recycling//ATP synthesis coupled proton transport//cellular response to amino acid stimulus//cholesterol homeostasis//endosome localization//negative regulation of translation	GO:0015078	hydrogen ion transmembrane transporter activity	GO:0045121//GO:0071986//GO:0005845//GO:0031902	membrane raft//Ragulator complex//mRNA cap binding complex//late endosome membrane	--	--	UP	5.4555	0.0084616	blast,frame:3 start:3 end:458
Cluster-15025.4	46.5	229.12	88.48	5	19	29	3.12	15.76	6.1	0.39	1.7	2.15	917	--	--	--	--	--	--	--	--	--	--	--	--	--	--	--	--	--	--	--	--	--	--	--	--	--	--	--	--	DOWN	-2.262	0.041364	estscan,start:1 end:157
Cluster-1975.18645	203	266	366	861.02	977	1028	3.79	5.1	6.94	18.86	24.17	21.11	2662	6809738	XP_017256175.1	2812	0	PREDICTED: uncharacterized protein LOC108225743 isoform X1 [Daucus carota subsp. sativus]	XM_017400693.1	XM_017400693	1021	0	PREDICTED: Daucus carota subsp. sativus uncharacterized LOC108225743 (LOC108225743), transcript variant X2, mRNA	--	--	--	--	--	--	--	--	--	--	--	--	--	--	--	--	--	--	UP	2.3065	8.42e-11	blast,frame:3 start:339 end:2165
Cluster-11731.0	3	9	13	44	102	104	0.16	0.51	0.73	2.81	7.44	6.29	1067	6815281	XP_017233351.1	495	2.5e-47	PREDICTED: uncharacterized protein LOC108207413 [Daucus carota subsp. sativus]	XM_017377862.1	XM_017377862	211	3.15e-104	PREDICTED: Daucus carota subsp. sativus uncharacterized LOC108207413 (LOC108207413), mRNA	--	--	--	--	--	--	--	--	--	--	--	--	--	--	--	--	--	--	UP	3.8481	7.46e-07	blast,frame:3 start:111 end:539
Cluster-14685.0	5	3	0	11	28.7	29.14	0.12	0.08	0	0.32	0.94	0.79	2068	6814749	XP_017232735.1	2322	6.9e-259	PREDICTED: glutamate receptor 2.7-like [Daucus carota subsp. sativus]	XM_017377246.1	XM_017377246	792	0	PREDICTED: Daucus carota subsp. sativus glutamate receptor 2.7-like (LOC108206831), mRNA	K05387	GRIP	glutamate receptor, ionotropic, plant	http://www.genome.jp/dbget-bin/www_bget?ko:K05387	Q8LGN0	920	1.2e-97	Glutamate receptor 2.7 OS=Arabidopsis thaliana GN=GLR2.7 PE=2 SV=3	PF00060//PF01312//PF10613	Ligand-gated ion channel//FlhB HrpN YscU SpaS Family//Ligated ion channel L-glutamate- and glycine-binding site	GO:0007165//GO:0007268//GO:0006811//GO:0009306	signal transduction//synaptic transmission//ion transport//protein secretion	GO:0004970//GO:0005234	ionotropic glutamate receptor activity//extracellular-glutamate-gated ion channel activity	GO:0016020	membrane	--	--	UP	3.6454	0.004113	blast,frame:1 start:1 end:1986
Cluster-1975.19896	427	325	434	521	1095	490	27.41	21.41	28.61	38.83	93.57	34.74	947	6835339	XP_017255449.1	900	2.4e-94	PREDICTED: uncharacterized endoplasmic reticulum membrane protein C16E8.02-like [Daucus carota subsp. sativus]	XM_017399960.1	XM_017399960	437	0	PREDICTED: Daucus carota subsp. sativus uncharacterized endoplasmic reticulum membrane protein C16E8.02-like (LOC108225143), mRNA	--	--	--	--	O13737	274	4.3e-23	Uncharacterized endoplasmic reticulum membrane protein C16E8.02 OS=Schizosaccharomyces pombe (strain 972 / ATCC 24843) GN=SPAC16E8.02 PE=4 SV=2	PF03554	UL73 viral envelope glycoprotein	--	--	--	--	GO:0019031	viral envelope	KOG3292	Predicted membrane protein	UP	1.3824	0.017586	blast,frame:1 start:97 end:687
Cluster-7177.0	90	67	85	22	25	24	3.43	2.62	3.31	0.98	1.27	1.01	1428	6808675	XP_017241533.1	504	3.1e-48	PREDICTED: homeobox-leucine zipper protein ATHB-12-like [Daucus carota subsp. sativus]	XM_017386044.1	XM_017386044	210	1.53e-103	PREDICTED: Daucus carota subsp. sativus homeobox-leucine zipper protein ATHB-12-like (LOC108214195), mRNA	K09338	HD-ZIP	homeobox-leucine zipper protein	http://www.genome.jp/dbget-bin/www_bget?ko:K09338	P46897	358	1.2e-32	Homeobox-leucine zipper protein ATHB-7 OS=Arabidopsis thaliana GN=ATHB-7 PE=2 SV=2	PF02183//PF00046//PF16740//PF13411//PF05920//PF01527	Homeobox associated leucine zipper//Homeobox domain//Spindle and kinetochore-associated protein 2//MerR HTH family regulatory protein//Homeobox KN domain//Transposase	GO:0007059//GO:0000090//GO:0007067//GO:0006355//GO:0051301//GO:0006313//GO:0031110	chromosome segregation//mitotic anaphase//mitotic nuclear division//regulation of transcription, DNA-templated//cell division//transposition, DNA-mediated//regulation of microtubule polymerization or depolymerization	GO:0003700//GO:0008017//GO:0003677//GO:0043565//GO:0004803	transcription factor activity, sequence-specific DNA binding//microtubule binding//DNA binding//sequence-specific DNA binding//transposase activity	GO:0045298//GO:0005876//GO:0005667//GO:0000940	tubulin complex//spindle microtubule//transcription factor complex//condensed chromosome outer kinetochore	--	--	DOWN	-1.2372	0.0095052	blast,frame:2 start:146 end:616|blast,frame:1 start:682 end:1071
Cluster-1975.866	616.39	705.9	676.85	123.7	222.65	138.75	5.45	6.4	6.06	1.29	2.6	1.35	5354	6832039	XP_017251838.1	1335	5e-144	PREDICTED: serine..threonine-protein kinase HT1-like [Daucus carota subsp. sativus]	XM_017396349.1	XM_017396349	534	0	PREDICTED: Daucus carota subsp. sativus serine/threonine-protein kinase HT1-like (LOC108222425), mRNA	--	--	--	--	Q99091	647	1.4e-65	Light-inducible protein CPRF3 OS=Petroselinum crispum GN=CPRF3 PE=2 SV=1	PF06156//PF06005//PF07851//PF13691//PF01025//PF00170//PF02183//PF06293//PF00672//PF07716//PF03131//PF08675//PF07714//PF10186//PF04111//PF00069//PF04977	Protein of unknown function (DUF972)//Protein of unknown function (DUF904)//TMPIT-like protein//tRNase Z endonuclease//GrpE//bZIP transcription factor//Homeobox associated leucine zipper//Lipopolysaccharide kinase (Kdo/WaaP) family//HAMP domain//Basic region leucine zipper//bZIP Maf transcription factor//RNA binding domain//Protein tyrosine kinase//Vacuolar sorting 38 and autophagy-related subuni…	GO:0006468//GO:0007049//GO:0043093//GO:0008033//GO:0006914//GO:0000917//GO:0051252//GO:0006457//GO:0010508//GO:0006355//GO:0006260//GO:0007165//GO:0006402	protein phosphorylation//cell cycle//FtsZ-dependent cytokinesis//tRNA processing//autophagy//barrier septum assembly//regulation of RNA metabolic process//protein folding//positive regulation of autophagy//regulation of transcription, DNA-templated//DNA replication//signal transduction//mRNA catabolic process	GO:0004871//GO:0003700//GO:0004535//GO:0016773//GO:0046872//GO:0003677//GO:0042803//GO:0000774//GO:0043565//GO:0004672//GO:0051087//GO:0005524//GO:0003723	signal transducer activity//transcription factor activity, sequence-specific DNA binding//poly(A)-specific ribonuclease activity//phosphotransferase activity, alcohol group as acceptor//metal ion binding//DNA binding//protein homodimerization activity//adenyl-nucleotide exchange factor activity//sequence-specific DNA binding//protein kinase activity//chaperone binding//ATP binding//RNA binding	GO:0005634//GO:0016020//GO:0005667//GO:0005737//GO:0016021	nucleus//membrane//transcription factor complex//cytoplasm//integral component of membrane	--	--	DOWN	-1.4968	0.00047135	blast,frame:2 start:2747 end:3889
Cluster-19934.1	8	0	9	79.76	80	159	0.33	0	0.38	3.85	4.39	7.24	1336	--	--	--	--	--	--	--	--	--	--	--	--	--	--	--	--	--	--	--	--	--	--	--	--	--	--	--	--	UP	4.7429	6.45e-07	--
Cluster-18697.0	511.75	222.46	298.85	13	36	24	10.49	4.68	6.22	0.31	0.98	0.54	2448	6835481	XP_017255606.1	1104	1.4e-117	PREDICTED: uncharacterized protein LOC108225284 [Daucus carota subsp. sativus]	XM_017400117.1	XM_017400117	502	0	PREDICTED: Daucus carota subsp. sativus uncharacterized LOC108225284 (LOC108225284), mRNA	--	--	--	--	Q8GUN5	163	8.2e-10	Protein PHR1-LIKE 1 OS=Arabidopsis thaliana GN=PHL1 PE=1 SV=1	--	--	--	--	--	--	--	--	--	--	DOWN	-3.2773	1.47e-07	estscan,start:1979 end:1289; minus strand
Cluster-1975.11482	67	110.81	119.9	117	200	275	16.74	28.5	32.28	32.8	68.02	77.41	420	6850059	XP_017227384.1	213	5e-15	PREDICTED: polyprenol reductase 2-like [Daucus carota subsp. sativus]	--	--	--	--	--	--	--	--	--	--	--	--	--	--	--	--	--	--	--	--	--	--	--	UP	1.509	0.008878	blast,frame:-2 start:350 end:75
Cluster-21869.0	202.13	151.03	181.93	416.5	230.07	486	8.04	6.16	7.39	19.34	12.15	21.3	1379	6252495	KZM80113.1	1241	1e-133	hypothetical protein DCAR_000295 [Daucus carota subsp. sativus]	XM_017372694.1	XM_017372694	573	0	PREDICTED: Daucus carota subsp. sativus mitochondrial outer membrane protein porin 2-like (LOC108192390), mRNA	K15040	VDAC2	voltage-dependent anion channel protein 2	http://www.genome.jp/dbget-bin/www_bget?ko:K15040	Q9FJX3	958	3e-102	Mitochondrial outer membrane protein porin 2 OS=Arabidopsis thaliana GN=VDAC2 PE=1 SV=1	PF01459	Eukaryotic porin	GO:0055085	transmembrane transport	--	--	GO:0005741	mitochondrial outer membrane	--	--	UP	1.5962	0.00017889	blast,frame:1 start:1 end:894
Cluster-1975.2269	245	140	149	1564	284	1203	8.6	5.04	5.33	64.12	13.22	46.48	1531	--	--	--	--	--	XM_017386280.1	XM_017386280	954	0	PREDICTED: Daucus carota subsp. sativus plastidial pyruvate kinase 2-like (LOC108214333), transcript variant X2, mRNA	K00873	PK, pyk	pyruvate kinase	http://www.genome.jp/dbget-bin/www_bget?ko:K00873	Q9FLW9	1625	1.5e-179	Plastidial pyruvate kinase 2 OS=Arabidopsis thaliana GN=PKP2 PE=1 SV=1	PF03328//PF00224	HpcH/HpaI aldolase/citrate lyase family//Pyruvate kinase, barrel domain	GO:0006094//GO:0006144//GO:0015976//GO:0006096	gluconeogenesis//purine nucleobase metabolic process//carbon utilization//glycolytic process	GO:0004743//GO:0030955//GO:0000287//GO:0003824	pyruvate kinase activity//potassium ion binding//magnesium ion binding//catalytic activity	--	--	KOG2323	Pyruvate kinase	UP	3.0255	3.68e-05	estscan,start:1531 end:329; minus strand
Cluster-1975.1536	320	291	206	1500	982	1819	22.66	21.15	15.01	123.18	92.65	142.39	881	10501856	PON32662.1	409	2e-37	Heat shock protein DnaJ, cysteine-rich domain containing protein [Trema orientalis]	--	--	--	--	--	--	--	--	--	--	--	--	--	PF00684	DnaJ central domain	--	--	GO:0051082//GO:0031072	unfolded protein binding//heat shock protein binding	--	--	--	--	UP	2.9145	7.79e-16	blast,frame:-2 start:802 end:305
Cluster-1975.3975	1840.92	1275	1830	260	654.88	320	12.43	8.82	12.5	2.06	5.84	2.37	6939	6260076	KZM87694.1	621	4e-61	hypothetical protein DCAR_024795 [Daucus carota subsp. sativus]	XM_017364332.1	XM_017364332	294	1.53e-149	PREDICTED: Daucus carota subsp. sativus inositol 1,3,4-trisphosphate 5/6-kinase 4 (LOC108196860), mRNA	K01765	ITPK4	inositol-1,3,4-trisphosphate 5/6-kinase	http://www.genome.jp/dbget-bin/www_bget?ko:K01765	O80568	444	6.1e-42	Inositol 1,3,4-trisphosphate 5/6-kinase 4 OS=Arabidopsis thaliana GN=ITPK4 PE=1 SV=2	PF05770//PF00223	Inositol 1, 3, 4-trisphosphate 5/6-kinase//Photosystem I psaA/psaB protein	GO:0015979//GO:0032957	photosynthesis//inositol trisphosphate metabolic process	GO:0005524//GO:0000287//GO:0052726//GO:0047325//GO:0052725	ATP binding//magnesium ion binding//inositol-1,3,4-trisphosphate 5-kinase activity//inositol tetrakisphosphate 1-kinase activity//inositol-1,3,4-trisphosphate 6-kinase activity	GO:0016021//GO:0009579//GO:0005622//GO:0009522	integral component of membrane//thylakoid//intracellular//photosystem I	--	--	DOWN	-1.4489	0.016882	blast,frame:-3 start:877 end:350|blast,frame:-1 start:6939 end:6478
Cluster-1975.3972	1255	1165	1481	2451	1489	2242	32.49	30.93	38.98	74.27	51.07	63.84	1989	6818297	XP_017236719.1	2144	2.9e-238	PREDICTED: AP-2 complex subunit mu [Daucus carota subsp. sativus]	XM_017381230.1	XM_017381230	1262	0	PREDICTED: Daucus carota subsp. sativus AP-2 complex subunit mu (LOC108210001), mRNA	K11826	AP2M1	AP-2 complex subunit mu-1	http://www.genome.jp/dbget-bin/www_bget?ko:K11826	O23140	2077	7.6e-232	AP-2 complex subunit mu OS=Arabidopsis thaliana GN=AP2M PE=1 SV=1	--	--	--	--	--	--	--	--	KOG0937	Adaptor complexes medium subunit family	UP	1.1857	0.00042652	blast,frame:-3 start:1900 end:536
Cluster-1975.3979	24	14	41	0	5	1	0.87	0.52	1.52	0	0.24	0.04	1486	6835974	XP_017256155.1	2141	4.8e-238	PREDICTED: CDPK-related kinase 5 [Daucus carota subsp. sativus]	XM_017400666.1	XM_017400666	895	0	PREDICTED: Daucus carota subsp. sativus CDPK-related kinase 5 (LOC108225730), mRNA	K00924	E2.7.1.-	kinase	http://www.genome.jp/dbget-bin/www_bget?ko:K00924	P53681	1615	2.1e-178	CDPK-related protein kinase OS=Daucus carota GN=CRK PE=2 SV=1	PF06293//PF00069//PF07714	Lipopolysaccharide kinase (Kdo/WaaP) family//Protein kinase domain//Protein tyrosine kinase	GO:0006468	protein phosphorylation	GO:0004672//GO:0005524//GO:0016773	protein kinase activity//ATP binding//phosphotransferase activity, alcohol group as acceptor	GO:0016020	membrane	--	--	DOWN	-3.1596	0.04182	estscan,start:173 end:1486
Cluster-1975.11628	810.64	765.08	833.74	2424.48	731.99	1775.31	35.06	33.94	36.83	122.3	42.04	84.62	1288	--	--	--	--	--	--	--	--	--	--	--	--	--	--	--	--	--	--	--	--	--	--	--	--	--	--	--	--	UP	1.5479	0.0077129	--
Cluster-1975.4514	510	525	583.94	2327.61	1477	2220.5	4.81	5.07	5.57	25.78	18.41	22.98	5038	6835709	XP_017255852.1	3362	0	PREDICTED: serine..threonine-protein kinase-like protein CCR1 [Daucus carota subsp. sativus]	XM_017400363.1	XM_017400363	1526	0	PREDICTED: Daucus carota subsp. sativus serine/threonine-protein kinase-like protein CCR1 (LOC108225488), mRNA	--	--	--	--	Q9S7D9	2223	2.3e-248	Serine/threonine-protein kinase-like protein CCR1 OS=Arabidopsis thaliana GN=CCR1 PE=1 SV=1	PF13414//PF13371//PF00069//PF13181//PF14863//PF00515//PF13176//PF07714//PF00020//PF13174	TPR repeat//Tetratricopeptide repeat//Protein kinase domain//Tetratricopeptide repeat//Alkyl sulfatase dimerisation//Tetratricopeptide repeat//Tetratricopeptide repeat//Protein tyrosine kinase//TNFR/NGFR cysteine-rich region//Tetratricopeptide repeat	GO:0006468	protein phosphorylation	GO:0005515//GO:0046983//GO:0004672//GO:0005524	protein binding//protein dimerization activity//protein kinase activity//ATP binding	--	--	KOG0550	Molecular chaperone (DnaJ superfamily)	UP	2.4172	8.23e-18	blast,frame:-2 start:4947 end:2566
Cluster-18471.0	297	296	311	69	137	83	5.29	5.41	5.62	1.44	3.23	1.63	2780	4516460	XP_010683397.1	1034	2.1e-109	PREDICTED: uncharacterized protein LOC104898087 [Beta vulgaris subsp. vulgaris]	--	--	--	--	--	--	--	--	--	P10978	333	1.8e-29	Retrovirus-related Pol polyprotein from transposon TNT 1-94 OS=Nicotiana tabacum PE=2 SV=1	PF00665	Integrase core domain	GO:0015074	DNA integration	--	--	--	--	--	--	DOWN	-1.1009	0.030161	blast,frame:3 start:780 end:1136
Cluster-5111.0	32	14	35	37	76	74	2.79	1.25	3.15	3.73	8.84	7.14	761	6841749	XP_017218167.1	387	6e-35	PREDICTED: uncharacterized protein LOC108195706 [Daucus carota subsp. sativus]	--	--	--	--	--	--	--	--	--	--	--	--	--	PF02519//PF00916	Auxin responsive protein//Sulfate permease family	GO:0008272//GO:0009733	sulfate transport//response to auxin	GO:0015116	sulfate transmembrane transporter activity	GO:0016021	integral component of membrane	--	--	UP	1.7393	0.016859	blast,frame:-2 start:634 end:143
Cluster-1975.3390	22	14	37	0	0	0	1.07	0.7	1.83	0	0	0	1176	--	--	--	--	--	XM_017388695.1	XM_017388695	101	4.9e-43	PREDICTED: Daucus carota subsp. sativus kinase-interacting family protein-like (LOC108216038), transcript variant X2, mRNA	--	--	--	--	--	--	--	--	--	--	--	--	--	--	--	--	--	--	DOWN	-6.5196	0.00030789	--
Cluster-1975.3392	520	416	431.31	138.96	117	157	12.12	9.94	10.22	3.79	3.61	4.02	2182	6271227	KZM98845.1	2373	8.9e-265	hypothetical protein DCAR_013793 [Daucus carota subsp. sativus]	XM_017388225.1	XM_017388225	1194	0	PREDICTED: Daucus carota subsp. sativus cationic amino acid transporter 8, vacuolar (LOC108215683), mRNA	--	--	--	--	Q9SHH0	1760	4.8e-195	Cationic amino acid transporter 8, vacuolar OS=Arabidopsis thaliana GN=CAT8 PE=2 SV=1	PF13520//PF00324	Amino acid permease//Amino acid permease	GO:0006865//GO:0055085//GO:0003333//GO:0006810	amino acid transport//transmembrane transport//amino acid transmembrane transport//transport	GO:0015171	amino acid transmembrane transporter activity	GO:0016020	membrane	KOG1286	Amino acid transporters	DOWN	-1.201	1.59e-05	blast,frame:1 start:88 end:1971
Cluster-1975.3394	437	381	480	130	174	124	5.95	5.32	6.62	2.08	3.13	1.85	3564	6824228	XP_017243350.1	1051	2.9e-111	PREDICTED: phospholipid scramblase family protein C343.06c [Daucus carota subsp. sativus]	XM_017387861.1	XM_017387861	556	0	PREDICTED: Daucus carota subsp. sativus phospholipid scramblase family protein C343.06c (LOC108215370), transcript variant X2, mRNA	--	--	--	--	P47140	301	1.2e-25	Altered inheritance rate of mitochondria protein 25 OS=Saccharomyces cerevisiae (strain ATCC 204508 / S288c) GN=AIM25 PE=3 SV=1	PF08990	Erythronolide synthase docking	--	--	GO:0016740//GO:0048037	transferase activity//cofactor binding	--	--	KOG0621	Phospholipid scramblase	DOWN	-1.0613	0.0046275	estscan,start:3479 end:2836; minus strand
Cluster-1975.2375	528.07	519.97	453	1181	933	1848.18	20.7	20.91	18.12	54.04	48.54	79.8	1396	6839231	XP_017215356.1	1145	1.4e-122	PREDICTED: NAC domain-containing protein 83-like [Daucus carota subsp. sativus]	XM_017359867.1	XM_017359867	470	0	PREDICTED: Daucus carota subsp. sativus NAC domain-containing protein 83-like (LOC108193277), mRNA	--	--	--	--	Q9FY93	818	5.2e-86	NAC domain-containing protein 83 OS=Arabidopsis thaliana GN=NAC083 PE=1 SV=1	PF02365	No apical meristem (NAM) protein	GO:0006355	regulation of transcription, DNA-templated	GO:0003677	DNA binding	--	--	--	--	UP	1.9143	6.74e-08	blast,frame:-2 start:1182 end:355
Cluster-1975.10289	1963.61	2490.74	2104.01	251	594.39	415	17.76	23.09	19.26	2.67	7.11	4.12	5241	6849564	XP_017226831.1	1462	9.2e-159	PREDICTED: uncharacterized protein LOC108202805 [Daucus carota subsp. sativus]	XM_017371342.1	XM_017371342	616	0	PREDICTED: Daucus carota subsp. sativus uncharacterized LOC108202805 (LOC108202805), mRNA	--	--	--	--	--	--	--	--	PF15957//PF05450//PF04513	Commissureless//Nicastrin//Baculovirus polyhedron envelope protein, PEP, C terminus	GO:0016485//GO:0007411	protein processing//axon guidance	GO:0005198	structural molecule activity	GO:0019031//GO:0016021//GO:0019028	viral envelope//integral component of membrane//viral capsid	--	--	DOWN	-1.8384	0.00014721	blast,frame:1 start:61 end:1401|blast,frame:2 start:3626 end:3799|blast,frame:3 start:4890 end:5141
Cluster-1975.10281	5845.89	5483.76	3733.24	1204	1296	1613.99	66.68	64.13	43.13	16.12	19.55	20.22	4206	6838277	XP_017258763.1	1920	5.8e-212	PREDICTED: TBC1 domain family member 15 [Daucus carota subsp. sativus]	XM_017403274.1	XM_017403274	1163	0	PREDICTED: Daucus carota subsp. sativus TBC1 domain family member 15 (LOC108227892), mRNA	K20168	TBC1D15	TBC1 domain family member 15	http://www.genome.jp/dbget-bin/www_bget?ko:K20168	P09379	300	1.8e-25	GTPase-activating protein GYP7 OS=Yarrowia lipolytica (strain CLIB 122 / E 150) GN=GYP7 PE=3 SV=2	PF06624	Ribosome associated membrane protein RAMP4	--	--	--	--	GO:0005783	endoplasmic reticulum	KOG2197	Ypt/Rab-specific GTPase-activating protein GYP7 and related proteins	DOWN	-1.3449	3.6e-05	blast,frame:1 start:2353 end:3660
Cluster-1975.10287	2519	4080	2928	8	27	6	98.91	164.34	117.31	0.37	1.41	0.26	1394	6267259	KZM94877.1	1611	1.3e-176	hypothetical protein DCAR_018119 [Daucus carota subsp. sativus]	XM_017398635.1	XM_017398635	786	0	PREDICTED: Daucus carota subsp. sativus protein EXORDIUM-like 3 (LOC108224084), mRNA	--	--	--	--	Q9FHM9	1218	2.2e-132	Protein EXORDIUM-like 3 OS=Arabidopsis thaliana GN=EXL3 PE=2 SV=1	--	--	--	--	--	--	--	--	--	--	DOWN	-7.2997	1.14e-28	blast,frame:-1 start:1322 end:249
Cluster-1975.3026	49	18	56	1	4	0	4.46	1.68	5.27	0.11	0.49	0	739	6830834	XP_017250501.1	737	1.5e-75	PREDICTED: auxin-induced protein 22A-like [Daucus carota subsp. sativus]	XM_017395012.1	XM_017395012	311	5.54e-160	PREDICTED: Daucus carota subsp. sativus auxin-induced protein 22A-like (LOC108221111), mRNA	K14484	IAA	auxin-responsive protein IAA	http://www.genome.jp/dbget-bin/www_bget?ko:K14484	Q9M1R4	196	3.7e-14	Auxin-responsive protein IAA30 OS=Arabidopsis thaliana GN=IAA30 PE=2 SV=1	PF02309//PF00564	AUX/IAA family//PB1 domain	GO:0006355	regulation of transcription, DNA-templated	GO:0005515	protein binding	GO:0005634	nucleus	--	--	DOWN	-4.0591	0.0025655	blast,frame:3 start:3 end:581
Cluster-1975.19757	13	46	22	1097	442	1090	0.4	1.43	0.68	39.02	17.82	36.49	1729	6260711	KZM88329.1	1792	1.6e-197	hypothetical protein DCAR_025404 [Daucus carota subsp. sativus]	XM_017363427.1	XM_017363427	932	0	PREDICTED: Daucus carota subsp. sativus UDP-glycosyltransferase 13-like (LOC108196233), mRNA	--	--	--	--	A6BM07	474	5e-46	Isoflavone 7-O-glucosyltransferase 1 OS=Glycine max GN=GmIF7GT1 PE=1 SV=1	PF04101//PF00201	Glycosyltransferase family 28 C-terminal domain//UDP-glucoronosyl and UDP-glucosyl transferase	GO:0008152	metabolic process	GO:0016758	transferase activity, transferring hexosyl groups	--	--	--	--	UP	5.53	2.92e-18	blast,frame:-2 start:1635 end:211
Cluster-1975.6613	1845.96	1797.07	2164.75	4770.57	2190	3837	202.35	202.36	246.72	601.98	321.43	467.03	654	6825646	XP_017244894.1	315	1.2e-26	PREDICTED: cytochrome b-c1 complex subunit 9-like [Daucus carota subsp. sativus]	XM_017389405.1	XM_017389405	153	3.3e-72	PREDICTED: Daucus carota subsp. sativus cytochrome b-c1 complex subunit 9-like (LOC108216599), mRNA	K00419	QCR9, UCRC	ubiquinol-cytochrome c reductase subunit 9	http://www.genome.jp/dbget-bin/www_bget?ko:K00419	P46270	237	5.8e-19	Cytochrome b-c1 complex subunit 9 OS=Solanum tuberosum PE=1 SV=1	PF05365	Ubiquinol-cytochrome C reductase, UQCRX/QCR9 like	GO:0006122	mitochondrial electron transport, ubiquinol to cytochrome c	--	--	GO:0005750//GO:0005743	mitochondrial respiratory chain complex III//mitochondrial inner membrane	--	--	UP	1.4137	0.00087728	blast,frame:1 start:112 end:318
Cluster-1975.4297	2	0	4	49	115	106	0.03	0	0.05	0.73	1.93	1.48	3804	1191364	CBI27575.3	758	2.9e-77	unnamed protein product, partial [Vitis vinifera]	XM_017379053.1	XM_017379053	121	1.23e-53	PREDICTED: Daucus carota subsp. sativus probable F-box protein At3g61730 (LOC108208519), mRNA	--	--	--	--	Q84P23	580	5.7e-58	4-coumarate--CoA ligase-like 9 OS=Arabidopsis thaliana GN=4CLL9 PE=1 SV=2	PF00501	AMP-binding enzyme	GO:0008152	metabolic process	GO:0003824	catalytic activity	--	--	--	--	UP	6.0245	2.82e-10	blast,frame:3 start:1362 end:1706|blast,frame:1 start:184 end:1254
Cluster-1975.1884	0	1	2	86	4	133	0	0.09	0.17	8.41	0.45	12.45	777	--	--	--	--	--	--	--	--	--	--	--	--	--	--	--	--	--	--	--	--	--	--	--	--	--	--	--	--	UP	6.6967	5.24e-05	estscan,start:50 end:196
Cluster-1975.1883	1	26	34	649	1167	1417	0.07	1.88	2.47	53.05	109.59	110.4	884	--	--	--	--	--	--	--	--	--	--	--	--	--	--	--	--	--	--	--	--	--	--	--	--	--	--	--	--	UP	6.245	1.42e-10	estscan,start:703 end:382; minus strand
Cluster-1975.1882	321.01	375	304	783	370	772	12.2	14.62	11.79	34.75	18.66	32.32	1432	6842751	XP_017219265.1	990	1.4e-104	PREDICTED: GTP-binding protein At2g22870 [Daucus carota subsp. sativus]	XM_017363776.1	XM_017363776	393	0	PREDICTED: Daucus carota subsp. sativus GTP-binding protein At2g22870 (LOC108196478), mRNA	K03978	engB	GTP-binding protein	http://www.genome.jp/dbget-bin/www_bget?ko:K03978	O81004	743	2.7e-77	GTP-binding protein At2g22870 OS=Arabidopsis thaliana GN=EMB2001 PE=2 SV=2	PF08477//PF00735//PF02421//PF01926//PF01637//PF03193	Ras of Complex, Roc, domain of DAPkinase//Septin//Ferrous iron transport protein B//50S ribosome-binding GTPase//Archaeal ATPase//Protein of unknown function, DUF258	GO:0015684//GO:0007264	ferrous iron transport//small GTPase mediated signal transduction	GO:0003924//GO:0005524//GO:0005525//GO:0015093	GTPase activity//ATP binding//GTP binding//ferrous iron transmembrane transporter activity	GO:0016021	integral component of membrane	--	--	UP	1.4602	0.00094801	blast,frame:-1 start:613 end:350|blast,frame:-3 start:1352 end:654
Cluster-1975.1880	36	18	40	302	126	447.07	1.29	0.66	1.46	12.59	5.97	17.57	1509	6265912	KZM93530.1	896	1.1e-93	hypothetical protein DCAR_016775 [Daucus carota subsp. sativus]	XM_017394329.1	XM_017394329	116	2.91e-51	PREDICTED: Daucus carota subsp. sativus catalase isozyme 2-like (LOC108220531), mRNA	--	--	--	--	--	--	--	--	PF02059	Interleukin-3	GO:0006955//GO:0008283//GO:0040007//GO:0007165	immune response//cell proliferation//growth//signal transduction	GO:0005135//GO:0008083	interleukin-3 receptor binding//growth factor activity	GO:0005894//GO:0005576	interleukin-3 receptor complex//extracellular region	--	--	UP	3.7215	6e-09	blast,frame:-1 start:1419 end:529|blast,frame:-3 start:490 end:347
Cluster-1975.1889	38	20	40	84	59	101	1.08	0.58	1.16	2.79	2.22	3.16	1834	6268304	KZM95922.1	184	5e-11	hypothetical protein DCAR_019164 [Daucus carota subsp. sativus]	XM_017394152.1	XM_017394152	99	1e-41	PREDICTED: Daucus carota subsp. sativus actin-depolymerizing factor 4-like (LOC108220396), mRNA	K05765	CFL	cofilin	http://www.genome.jp/dbget-bin/www_bget?ko:K05765	Q9FVI1	165	3.6e-10	Actin-depolymerizing factor 2 OS=Petunia hybrida GN=ADF2 PE=2 SV=1	--	--	--	--	--	--	--	--	--	--	UP	1.8354	0.00066373	estscan,start:1657 end:1834
Cluster-1975.1888	400.45	381.96	488	1026.13	423.35	686.75	24.69	24.17	30.88	73.5	34.74	46.75	976	5953457	KVH90112.1	557	1.5e-54	Actin-binding, cofilin..tropomyosin type [Cynara cardunculus var. scolymus]	XM_017394152.1	XM_017394152	237	1.01e-118	PREDICTED: Daucus carota subsp. sativus actin-depolymerizing factor 4-like (LOC108220396), mRNA	K05765	CFL	cofilin	http://www.genome.jp/dbget-bin/www_bget?ko:K05765	Q9FVI2	416	1.5e-39	Actin-depolymerizing factor 1 OS=Petunia hybrida GN=ADF1 PE=2 SV=1	PF00241	Cofilin/tropomyosin-type actin-binding protein	--	--	GO:0003779	actin binding	GO:0005622	intracellular	--	--	UP	1.2714	0.01159	estscan,start:88 end:612
Cluster-5179.0	37	17	90	0	0	0	1.21	0.57	3	0	0	0	1625	6840140	XP_017216349.1	2269	7.6e-253	PREDICTED: serine carboxypeptidase-like 45 [Daucus carota subsp. sativus]	XM_017360860.1	XM_017360860	1165	0	PREDICTED: Daucus carota subsp. sativus serine carboxypeptidase-like 45 (LOC108193991), mRNA	K16297	SCPL-II	serine carboxypeptidase-like clade II	http://www.genome.jp/dbget-bin/www_bget?ko:K16297	Q93Y09	1854	4.5e-206	Serine carboxypeptidase-like 45 OS=Arabidopsis thaliana GN=SCPL45 PE=2 SV=1	PF04517//PF02196//PF01424//PF00450	Microvirus lysis protein (E), C terminus//Raf-like Ras-binding domain//R3H domain//Serine carboxypeptidase	GO:0006508//GO:0007165//GO:0019054	proteolysis//signal transduction//modulation by virus of host process	GO:0004185//GO:0005057//GO:0004857//GO:0003676	serine-type carboxypeptidase activity//receptor signaling protein activity//enzyme inhibitor activity//nucleic acid binding	--	--	--	--	DOWN	-7.5017	2.97e-05	blast,frame:-1 start:1625 end:207
Cluster-11873.0	2	9	22.01	108	154	97.81	0.27	1.26	3.14	16.84	28.16	14.83	573	--	--	--	--	--	--	--	--	--	--	--	--	--	--	--	--	--	--	--	--	--	--	--	--	--	--	--	--	UP	3.9837	5.56e-06	estscan,start:523 end:573
Cluster-1975.18080	0	0	0	85	42	94	0	0	0	40.21	25.32	46.77	341	--	--	--	--	--	XM_017364736.1	XM_017364736	60	8.2e-21	PREDICTED: Daucus carota subsp. sativus protein LURP-one-related 15-like (LOC108197192), mRNA	--	--	--	--	--	--	--	--	--	--	--	--	--	--	--	--	--	--	UP	9.1595	2.44e-10	estscan,start:1 end:103
Cluster-27095.0	30	68	25	308	81	64	0.55	1.27	0.46	6.6	1.96	1.28	2718	--	--	--	--	--	XM_017394529.1	XM_017394529	1359	0	PREDICTED: Daucus carota subsp. sativus cellulose synthase-like protein H1 (LOC108220691), mRNA	--	--	--	--	Q339N5	1686	2.3e-186	Cellulose synthase-like protein H1 OS=Oryza sativa subsp. japonica GN=CSLH1 PE=2 SV=2	PF01977//PF03552	3-octaprenyl-4-hydroxybenzoate carboxy-lyase//Cellulose synthase	GO:0006011//GO:0005985//GO:0030244//GO:0006744//GO:0005982	UDP-glucose metabolic process//sucrose metabolic process//cellulose biosynthetic process//ubiquinone biosynthetic process//starch metabolic process	GO:0016760//GO:0016831	cellulose synthase (UDP-forming) activity//carboxy-lyase activity	GO:0016020//GO:0005886	membrane//plasma membrane	--	--	UP	2.4153	0.012983	blast,frame:2 start:167 end:2392
Cluster-1975.18086	3	0	1	54	10	153	0.19	0	0.06	3.93	0.83	10.58	965	8678562	OVA03389.1	163	7.2e-09	Phosphoadenosine phosphosulfate reductase [Macleaya cordata]	XM_009359190.1	XM_009359190	58	3.2e-19	PREDICTED: Pyrus x bretschneideri 5'-adenylylsulfate reductase 3, chloroplastic-like (LOC103948191), mRNA	--	--	--	--	P92980	148	1.8e-08	5'-adenylylsulfate reductase 3, chloroplastic OS=Arabidopsis thaliana GN=APR3 PE=2 SV=2	--	--	--	--	--	--	--	--	--	--	UP	6.2461	2.52e-05	blast,frame:2 start:311 end:505
Cluster-1975.18088	23	72	108	1802.97	644	1423	0.62	1.99	2.96	56.9	23.02	42.22	1919	6278325	KZN05944.1	2164	1.3e-240	hypothetical protein DCAR_006781 [Daucus carota subsp. sativus]	XM_017376718.1	XM_017376718	962	0	PREDICTED: Daucus carota subsp. sativus geraniol 8-hydroxylase-like (LOC108206417), mRNA	--	--	--	--	Q8VWZ7	969	2.2e-103	Geraniol 8-hydroxylase OS=Catharanthus roseus GN=CYP76B6 PE=1 SV=1	PF00067//PF05138	Cytochrome P450//Phenylacetic acid catabolic protein	GO:0055114//GO:0010124	oxidation-reduction process//phenylacetate catabolic process	GO:0005506//GO:0020037//GO:0016705	iron ion binding//heme binding//oxidoreductase activity, acting on paired donors, with incorporation or reduction of molecular oxygen	--	--	--	--	UP	4.7624	1.49e-11	blast,frame:3 start:99 end:1613
Cluster-1975.18203	7.18	6.17	20.29	113.11	100.68	181.03	0.76	0.67	2.23	13.82	14.29	21.31	668	--	--	--	--	--	KJ522086.1	KJ522086	70	4.66e-26	Daucus capillifolius x Daucus carota clone hybA30253 anonymous marker DC15347 genomic sequence	--	--	--	--	--	--	--	--	PF16588	C2H2 zinc-finger	--	--	GO:0003676//GO:0008270	nucleic acid binding//zinc ion binding	--	--	--	--	UP	4.0936	4.21e-10	estscan,start:1 end:636
Cluster-1975.16536	9	11	25	0	0	0	0.37	0.46	1.04	0	0	0	1352	--	--	--	--	--	--	--	--	--	--	--	--	--	--	--	--	--	--	--	--	--	--	--	--	--	--	--	--	DOWN	-5.8241	0.0050625	estscan,start:1352 end:1060; minus strand
Cluster-7867.0	9	17	47.98	112	116.99	127.98	0.35	0.67	1.88	5.03	5.97	5.42	1419	6265069	KZM92687.1	159	3.1e-08	hypothetical protein DCAR_019948 [Daucus carota subsp. sativus]	--	--	--	--	--	--	--	--	--	--	--	--	--	--	--	--	--	--	--	--	--	--	--	UP	2.7928	0.00032092	blast,frame:1 start:208 end:783
Cluster-1975.12620	883	1274	891.92	328	376	221	10.12	14.97	10.36	4.42	5.7	2.78	4186	6823426	XP_017242461.1	2125	9.7e-236	PREDICTED: uncharacterized protein LOC108214777 [Daucus carota subsp. sativus]	XM_017386972.1	XM_017386972	1046	0	PREDICTED: Daucus carota subsp. sativus uncharacterized LOC108214777 (LOC108214777), mRNA	--	--	--	--	P34422	263	3.6e-21	Dipeptidyl peptidase family member 6 OS=Caenorhabditis elegans GN=dpf-6 PE=3 SV=2	PF10503//PF02129//PF07859//PF01738//PF08164//PF13409//PF00326	Esterase PHB depolymerase//X-Pro dipeptidyl-peptidase (S15 family)//alpha/beta hydrolase fold//Dienelactone hydrolase family//Apoptosis-antagonizing transcription factor, C-terminal//Glutathione S-transferase, N-terminal domain//Prolyl oligopeptidase family	GO:0008152//GO:0006508	metabolic process//proteolysis	GO:0008236//GO:0016787//GO:0005515	serine-type peptidase activity//hydrolase activity//protein binding	GO:0005634//GO:0005576	nucleus//extracellular region	KOG2100	Dipeptidyl aminopeptidase	DOWN	-1.1771	0.010612	blast,frame:-2 start:1293 end:553|blast,frame:-3 start:4184 end:2619
Cluster-1975.18275	22	19	27	2723	6330	7231.31	1.03	0.92	1.3	149.08	395.05	374.54	1205	6269405	KZM97023.1	1645	1.3e-180	hypothetical protein DCAR_015615 [Daucus carota subsp. sativus]	XM_017398081.1	XM_017398081	793	0	PREDICTED: Daucus carota subsp. sativus heat shock cognate 70 kDa protein 2-like (LOC108223701), mRNA	K03283	HSPA1s	heat shock 70kDa protein 1/2/6/8	http://www.genome.jp/dbget-bin/www_bget?ko:K03283	P27322	1620	4.5e-179	Heat shock cognate 70 kDa protein 2 OS=Solanum lycopersicum GN=HSC-2 PE=2 SV=1	PF06723//PF10541//PF07817//PF01968	MreB/Mbl protein//Nuclear envelope localisation domain//GLE1-like protein//Hydantoinase/oxoprolinase	GO:0016973//GO:0000902	poly(A)+ mRNA export from nucleus//cell morphogenesis	GO:0016787	hydrolase activity	GO:0016021//GO:0005643	integral component of membrane//nuclear pore	KOG0101	Molecular chaperones HSP70/HSC70, HSP70 superfamily	UP	8.43	8.06e-63	estscan,start:202 end:1205
Cluster-3836.0	0	2	3	113	3	9	0	0.15	0.23	9.73	0.3	0.74	851	10668556	XP_023889337.1	394	1e-35	hit family protein 1-like [Quercus suber]	CP004697.2	CP004697	845	0	Saccharomyces cerevisiae YJM1190 chromosome IV sequence	--	--	--	--	Q04344	696	4.5e-72	Hit family protein 1 OS=Saccharomyces cerevisiae (strain ATCC 204508 / S288c) GN=HNT1 PE=1 SV=2	--	--	--	--	--	--	--	--	KOG3275	Zinc-binding protein of the histidine triad (HIT) family	UP	5.1658	0.0072376	blast,frame:3 start:336 end:737
Cluster-21183.0	50	59	9	0	0	1	4.32	5.24	0.8	0	0	0.1	765	6816615	XP_017234855.1	542	6.4e-53	PREDICTED: uncharacterized protein LOC108208815 [Daucus carota subsp. sativus]	--	--	--	--	--	--	--	--	--	--	--	--	--	--	--	--	--	--	--	--	--	--	--	DOWN	-6.2441	0.00078578	blast,frame:3 start:96 end:542
Cluster-1975.16284	739.88	1074.91	588	2695.76	2365.99	2625.89	17.05	25.41	13.77	72.78	72.23	66.55	2204	6849285	XP_017226521.1	929	2.5e-97	PREDICTED: polyadenylate-binding protein RBP47 isoform X2 [Daucus carota subsp. sativus]	XM_017371032.1	XM_017371032	479	0	PREDICTED: Daucus carota subsp. sativus polyadenylate-binding protein RBP47 (LOC108202571), transcript variant X2, mRNA	--	--	--	--	Q9LEB3	776	6.1e-81	Polyadenylate-binding protein RBP47 OS=Nicotiana plumbaginifolia GN=RBP47 PE=1 SV=1	PF00918//PF03153//PF00076//PF09606	Gastrin/cholecystokinin family//Transcription factor IIA, alpha/beta subunit//RNA recognition motif. (a.k.a. RRM, RBD, or RNP domain)//ARC105 or Med15 subunit of Mediator complex non-fungal	GO:0006357//GO:0007165//GO:0006367	regulation of transcription from RNA polymerase II promoter//signal transduction//transcription initiation from RNA polymerase II promoter	GO:0005179//GO:0003676//GO:0001104	hormone activity//nucleic acid binding//RNA polymerase II transcription cofactor activity	GO:0005576//GO:0016592//GO:0005672	extracellular region//mediator complex//transcription factor TFIIA complex	KOG0118	FOG: RRM domain	UP	2.207	1.64e-10	blast,frame:-2 start:838 end:725|blast,frame:-3 start:2202 end:1282
Cluster-1975.16285	128.15	100	234	22	24	28	8.89	7.12	16.7	1.77	2.22	2.15	894	6836648	XP_017256935.1	278	3.1e-22	PREDICTED: uncharacterized protein LOC108226480 [Daucus carota subsp. sativus]	XM_017401446.1	XM_017401446	172	1.25e-82	PREDICTED: Daucus carota subsp. sativus uncharacterized LOC108226480 (LOC108226480), mRNA	--	--	--	--	--	--	--	--	--	--	--	--	--	--	--	--	--	--	DOWN	-2.1175	0.0002708	blast,frame:3 start:243 end:701
Cluster-1975.15397	236	114	76	0	0	6	3.8	1.88	1.24	0	0	0.11	3053	6276122	KZN03741.1	2631	1.5e-294	hypothetical protein DCAR_012497 [Daucus carota subsp. sativus]	XM_017381702.1	XM_017381702	1234	0	PREDICTED: Daucus carota subsp. sativus type I inositol polyphosphate 5-phosphatase 4 (LOC108210423), transcript variant X2, mRNA	--	--	--	--	Q8GTS0	1933	5.9e-215	Type I inositol polyphosphate 5-phosphatase 4 OS=Arabidopsis thaliana GN=IP5P4 PE=2 SV=1	PF01997	Translin family	--	--	GO:0043565	sequence-specific DNA binding	--	--	--	--	DOWN	-5.6591	1.15e-05	blast,frame:1 start:499 end:2184
Cluster-1975.15395	10	14	24	109	216	92	1.35	1.95	3.4	16.9	39.27	13.86	575	6278265	KZN05884.1	555	1.5e-54	hypothetical protein DCAR_006721 [Daucus carota subsp. sativus]	XM_017375891.1	XM_017375891	347	4.13e-180	PREDICTED: Daucus carota subsp. sativus plant cysteine oxidase 2-like (LOC108205809), mRNA	K10712	ADO	cysteamine dioxygenase	http://www.genome.jp/dbget-bin/www_bget?ko:K10712	Q8LGJ5	404	2.2e-38	Plant cysteine oxidase 2 OS=Arabidopsis thaliana GN=PCO2 PE=1 SV=1	PF07847	Protein of unknown function (DUF1637)	GO:0055114	oxidation-reduction process	GO:0016702	oxidoreductase activity, acting on single donors with incorporation of molecular oxygen, incorporation of two atoms of oxygen	--	--	--	--	UP	3.6696	4.69e-08	blast,frame:1 start:1 end:336
Cluster-1975.330	23	22	28	136	15	80	1.67	1.64	2.09	11.45	1.45	6.42	865	--	--	--	--	--	--	--	--	--	--	--	--	--	--	--	--	--	--	--	--	--	--	--	--	--	--	--	--	UP	2.1714	0.033246	estscan,start:474 end:608
Cluster-2349.0	0	0	1	21	6	40	0	0	0.14	3.32	1.11	6.16	568	6825239	XP_017244456.1	713	7.1e-73	PREDICTED: phospholipase D alpha 1-like [Daucus carota subsp. sativus]	XM_017388967.1	XM_017388967	293	4.25e-150	PREDICTED: Daucus carota subsp. sativus phospholipase D alpha 1-like (LOC108216258), mRNA	K01115	PLD1_2	phospholipase D1/2	http://www.genome.jp/dbget-bin/www_bget?ko:K01115	Q43007	644	3.2e-66	Phospholipase D alpha 1 OS=Oryza sativa subsp. japonica GN=PLD1 PE=1 SV=2	PF00614	Phospholipase D Active site motif	--	--	GO:0003824	catalytic activity	--	--	--	--	UP	6.4552	0.00050553	estscan,start:568 end:124; minus strand
Cluster-1975.335	0	2	5	1894.11	236	2290.13	0	0.06	0.15	64.49	9.1	73.34	1796	6808708	XP_017241970.1	783	1.7e-80	PREDICTED: FAD-dependent urate hydroxylase-like [Daucus carota subsp. sativus]	XM_010262669.2	XM_010262669	55	2.82e-17	PREDICTED: Nelumbo nucifera FAD-dependent urate hydroxylase-like (LOC104599917), mRNA	--	--	--	--	Q9I0Q0	179	8.4e-12	2-heptyl-3-hydroxy-4(1H)-quinolone synthase OS=Pseudomonas aeruginosa (strain ATCC 15692 / PAO1 / 1C / PRS 101 / LMG 12228) GN=pqsH PE=3 SV=1	PF05834//PF01494//PF02155//PF07992//PF00070//PF01266//PF12831//PF01134//PF01593	Lycopene cyclase protein//FAD binding domain//Glucocorticoid receptor//Pyridine nucleotide-disulphide oxidoreductase//Pyridine nucleotide-disulphide oxidoreductase//FAD dependent oxidoreductase//FAD dependent oxidoreductase//Glucose inhibited division protein A//Flavin containing amine oxidoreductase	GO:0055114//GO:0016117//GO:0007165//GO:0043402//GO:0006355//GO:0008033//GO:0042921	oxidation-reduction process//carotenoid biosynthetic process//signal transduction//glucocorticoid mediated signaling pathway//regulation of transcription, DNA-templated//tRNA processing//glucocorticoid receptor signaling pathway	GO:0016705//GO:0005496//GO:0016491//GO:0071949//GO:0050660//GO:0004883//GO:0003677	oxidoreductase activity, acting on paired donors, with incorporation or reduction of molecular oxygen//steroid binding//oxidoreductase activity//FAD binding//flavin adenine dinucleotide binding//glucocorticoid receptor activity//DNA binding	GO:0005634	nucleus	--	--	UP	9.7908	5.16e-18	blast,frame:-2 start:838 end:245|blast,frame:-3 start:1707 end:928
Cluster-1975.334	4	0	0	0	118	22	0.67	0	0	0	26.67	4.12	510	6267392	KZM95010.1	171	4.5e-10	hypothetical protein DCAR_018252 [Daucus carota subsp. sativus]	--	--	--	--	--	--	--	--	--	--	--	--	--	--	--	--	--	--	--	--	--	--	--	UP	5.7272	0.041043	blast,frame:-2 start:473 end:183
Cluster-13823.0	2	0	0	28	3	8	0.14	0	0	2.21	0.27	0.6	908	--	--	--	--	--	CP005567.2	CP005567	566	0	Saccharomyces cerevisiae YJM1433 chromosome XIV sequence	--	--	--	--	P53872	590	9.3e-60	Hydrophilin YNL190W OS=Saccharomyces cerevisiae (strain ATCC 204508 / S288c) GN=YNL190W PE=1 SV=1	--	--	--	--	--	--	--	--	--	--	UP	4.8162	0.027258	blast,frame:1 start:250 end:747
Cluster-4895.0	34	80	14	0	0	0	1.31	3.15	0.55	0	0	0	1419	6844616	XP_017221333.1	254	3e-19	PREDICTED: transcription factor SCREAM2-like [Daucus carota subsp. sativus]	--	--	--	--	--	--	--	--	--	--	--	--	--	--	--	--	--	--	--	--	--	--	--	DOWN	-7.3269	6.75e-05	blast,frame:1 start:556 end:816|blast,frame:2 start:185 end:460
Cluster-1975.743	1	1	1	25	15	73	0.02	0.02	0.02	0.67	0.45	1.82	2233	--	--	--	--	--	--	--	--	--	--	--	--	--	--	--	--	--	--	--	--	--	--	--	--	--	--	--	--	UP	5.7277	1.66e-05	estscan,start:1014 end:1268
Cluster-15531.0	5	13	15	465	241.01	1043	0.08	0.22	0.25	9.1	5.32	19.12	2952	6283198	KZN10817.1	2173	1.9e-241	hypothetical protein DCAR_003473 [Daucus carota subsp. sativus]	XM_017364103.1	XM_017364103	879	0	PREDICTED: Daucus carota subsp. sativus myosin-9-like (LOC108196697), mRNA	--	--	--	--	F4I8B9	423	7e-40	Putative WEB family protein At1g65010, chloroplastic OS=Arabidopsis thaliana GN=At1g65010 PE=1 SV=1	--	--	--	--	--	--	--	--	--	--	UP	6.2191	1.08e-17	blast,frame:3 start:645 end:2327
Cluster-3798.0	0	3	0	358	0	421	0	0.11	0	15.54	0	17.23	1459	--	--	--	--	--	--	--	--	--	--	K03010	RPB2, POLR2B	DNA-directed RNA polymerase II subunit RPB2	http://www.genome.jp/dbget-bin/www_bget?ko:K03010	Q42877	1131	2.8e-122	DNA-directed RNA polymerase II subunit RPB2 OS=Solanum lycopersicum GN=RPB2 PE=2 SV=1	PF00562//PF00564//PF04560	RNA polymerase Rpb2, domain 6//PB1 domain//RNA polymerase Rpb2, domain 7	GO:0006351//GO:0006206//GO:0006144	transcription, DNA-templated//pyrimidine nucleobase metabolic process//purine nucleobase metabolic process	GO:0005515//GO:0003677//GO:0003899	protein binding//DNA binding//DNA-directed RNA polymerase activity	GO:0005730	nucleolus	KOG0214	RNA polymerase II, second largest subunit	UP	8.5054	0.046964	estscan,start:1459 end:257; minus strand
Cluster-1975.4199	37	33	36	5	10	11	4.78	4.38	4.86	0.74	1.73	1.58	591	--	--	--	--	--	--	--	--	--	--	--	--	--	--	--	--	--	--	--	--	--	--	--	--	--	--	--	--	DOWN	-1.4989	0.046293	--
Cluster-1975.10357	5138.25	6834.02	3890.14	29669.9	8514.55	39428.9	176.06	240.19	135.83	1188.01	386.99	1487.49	1562	6839585	XP_017215736.1	1189	1.2e-127	PREDICTED: pleiotropic drug resistance protein 1-like [Daucus carota subsp. sativus]	XM_017360247.1	XM_017360247	577	0	PREDICTED: Daucus carota subsp. sativus pleiotropic drug resistance protein 1-like (LOC108193541), mRNA	--	--	--	--	Q76CU2	996	1.3e-106	Pleiotropic drug resistance protein 1 OS=Nicotiana tabacum GN=PDR1 PE=2 SV=1	PF07022//PF01061	Bacteriophage CI repressor helix-turn-helix domain//ABC-2 type transporter	GO:0045892	negative regulation of transcription, DNA-templated	GO:0003677	DNA binding	GO:0016020	membrane	--	--	UP	2.7913	2.28e-05	blast,frame:3 start:915 end:1187|blast,frame:1 start:1 end:834
Cluster-5480.0	2	0	1	24	8	49	0.08	0	0.04	1.08	0.41	2.08	1418	2704316	XP_006367435.1	901	2.8e-94	PREDICTED: ubiquinone biosynthesis protein COQ9-B, mitochondrial [Solanum tuberosum]	XM_017364350.1	XM_017364350	369	0	PREDICTED: Daucus carota subsp. sativus ubiquinone biosynthesis protein COQ9, mitochondrial (LOC108196873), mRNA	K18587	COQ9	ubiquinone biosynthesis protein COQ9	http://www.genome.jp/dbget-bin/www_bget?ko:K18587	Q5RJV0	418	1.3e-39	Ubiquinone biosynthesis protein COQ9, mitochondrial OS=Xenopus tropicalis GN=coq9 PE=2 SV=1	--	--	--	--	--	--	--	--	KOG2969	Uncharacterized conserved protein	UP	5.2509	0.00040772	blast,frame:2 start:80 end:976
Cluster-18100.0	24	9	7	0	0	0	2.02	0.78	0.61	0	0	0	779	--	--	--	--	--	XR_001807691.1	XR_001807691	127	1.13e-57	PREDICTED: Daucus carota subsp. sativus uncharacterized LOC108226666 (LOC108226666), ncRNA	--	--	--	--	--	--	--	--	--	--	--	--	--	--	--	--	--	--	DOWN	-5.6426	0.010895	estscan,start:432 end:355; minus strand
Cluster-1072.0	0	0	0	28	1	4	0	0	0	3.48	0.14	0.48	660	--	--	--	--	--	CP011811.1	CP011811	660	0	Saccharomyces cerevisiae strain NCIM3186 chromosome II sequence	--	--	--	--	P36531	803	1.4e-84	54S ribosomal protein L36, mitochondrial OS=Saccharomyces cerevisiae (strain ATCC 204508 / S288c) GN=MRPL36 PE=1 SV=3	PF02590//PF01197	Predicted SPOUT methyltransferase//Ribosomal protein L31	GO:0006412//GO:0042254//GO:0006364	translation//ribosome biogenesis//rRNA processing	GO:0003735//GO:0008168	structural constituent of ribosome//methyltransferase activity	GO:0005622//GO:0005737//GO:0005840	intracellular//cytoplasm//ribosome	--	--	UP	6.4277	0.020734	blast,frame:-2 start:659 end:111
Cluster-1975.3133	450	366	504	1377	664	1381	5.21	4.35	5.91	18.73	10.17	17.57	4145	6817834	XP_017236211.1	4984	0	PREDICTED: ABC transporter G family member 24-like [Daucus carota subsp. sativus]	XM_017380722.1	XM_017380722	2545	0	PREDICTED: Daucus carota subsp. sativus ABC transporter G family member 24-like (LOC108209680), mRNA	--	--	--	--	Q9MAG3	3345	0	ABC transporter G family member 24 OS=Arabidopsis thaliana GN=ABCG24 PE=2 SV=2	PF13304//PF01061//PF00005//PF00861//PF03193//PF09289	AAA domain, putative AbiEii toxin, Type IV TA system//ABC-2 type transporter//ABC transporter//Ribosomal L18p/L5e family//Protein of unknown function, DUF258//Follistatin/Osteonectin-like EGF domain	GO:0042254//GO:0006412	ribosome biogenesis//translation	GO:0005515//GO:0005524//GO:0016887//GO:0003924//GO:0003735//GO:0005525	protein binding//ATP binding//ATPase activity//GTPase activity//structural constituent of ribosome//GTP binding	GO:0005840//GO:0016020//GO:0005622	ribosome//membrane//intracellular	--	--	UP	1.8892	9.48e-06	blast,frame:2 start:89 end:3445
Cluster-9875.0	228	251	294	1867	636	1893	4.31	4.86	5.64	41.34	15.9	39.3	2636	6843730	XP_017220347.1	724	1.7e-73	PREDICTED: SH3 domain-containing protein 3 isoform X2 [Daucus carota subsp. sativus]	XM_017364858.1	XM_017364858	425	0	PREDICTED: Daucus carota subsp. sativus SH3 domain-containing protein 3 (LOC108197281), transcript variant X2, mRNA	--	--	--	--	P27870	134	2e-06	Proto-oncogene vav OS=Mus musculus GN=Vav1 PE=1 SV=1	PF00711//PF07926	Beta defensin//TPR/MLP1/MLP2-like protein	GO:0006952//GO:0006606	defense response//protein import into nucleus	--	--	GO:0005576	extracellular region	--	--	UP	3.0155	6.98e-09	blast,frame:1 start:1957 end:2304|blast,frame:3 start:1353 end:1907
Cluster-1975.9532	202.63	366.95	175.08	1220.06	2312.73	3248.57	86.48	161.38	83.8	567.43	1368.28	1586.22	343	--	--	--	--	--	XM_017386384.1	XM_017386384	222	7.27e-111	PREDICTED: Daucus carota subsp. sativus heat shock cognate 70 kDa protein 2-like (LOC108214401), mRNA	K03283	HSPA1s	heat shock 70kDa protein 1/2/6/8	http://www.genome.jp/dbget-bin/www_bget?ko:K03283	Q9C7X7	466	8.4e-46	Heat shock 70 kDa protein 18 OS=Arabidopsis thaliana GN=HSP70-18 PE=2 SV=1	--	--	--	--	--	--	--	--	KOG0101	Molecular chaperones HSP70/HSC70, HSP70 superfamily	UP	3.7064	7.17e-12	blast,frame:-2 start:291 end:1
Cluster-17859.0	393.83	393.38	379	58	125	94	6.32	6.47	6.16	1.09	2.65	1.66	3061	6824641	XP_017243807.1	1521	7.8e-166	PREDICTED: uncharacterized protein LOC108215755 isoform X1 [Daucus carota subsp. sativus]	--	--	--	--	--	--	--	--	--	Q9LNG5	138	8.1e-07	Serine/threonine-protein phosphatase 7 long form homolog OS=Arabidopsis thaliana GN=At1g48120 PE=2 SV=1	PF01701	Photosystem I reaction centre subunit IX / PsaJ	GO:0015979	photosynthesis	--	--	GO:0009522	photosystem I	--	--	DOWN	-1.5344	0.00089293	estscan,start:321 end:2540
Cluster-25090.0	64	42	40	11	0	7	3.24	2.18	2.07	0.65	0	0.39	1135	6823565	XP_017242617.1	175	3.4e-10	PREDICTED: serine..threonine-protein phosphatase 7 long form homolog [Daucus carota subsp. sativus]	--	--	--	--	--	--	--	--	--	--	--	--	--	--	--	--	--	--	--	--	--	--	--	DOWN	-2.5096	0.048035	blast,frame:-3 start:668 end:495|blast,frame:-2 start:549 end:436
Cluster-1975.14113	401	410	519	3514	698	3280	11.5	12.06	15.14	117.9	26.53	103.5	1819	10995880	PSR96698.1	1358	3.7e-147	Phosphoenolpyruvate..phosphate translocator like [Actinidia chinensis var. chinensis]	XM_017359506.1	XM_017359506	914	0	PREDICTED: Daucus carota subsp. sativus triose phosphate/phosphate translocator, non-green plastid, chloroplastic-like (LOC108192956), mRNA	K15283	SLC35E1	solute carrier family 35, member E1	http://www.genome.jp/dbget-bin/www_bget?ko:K15283	Q69VR7	1261	2.9e-137	Phosphoenolpyruvate/phosphate translocator 1, chloroplastic OS=Oryza sativa subsp. japonica GN=PPT1 PE=2 SV=1	PF00892//PF08050//PF08449//PF02517	EamA-like transporter family//Tetracycline resistance leader peptide//UAA transporter family//CAAX protease self-immunity	GO:0046677//GO:0055085	response to antibiotic//transmembrane transport	--	--	GO:0016020//GO:0016021	membrane//integral component of membrane	KOG1441	Glucose-6-phosphate/phosphate and phosphoenolpyruvate/phosphate antiporter	UP	2.9971	1.25e-05	blast,frame:-1 start:1609 end:395
Cluster-23424.0	7	0	1	63	4	28	0.23	0	0.03	2.4	0.17	1.01	1628	6844861	XP_017221612.1	2058	2.2e-228	PREDICTED: probable acyl-activating enzyme 1, peroxisomal [Daucus carota subsp. sativus]	XM_017366123.1	XM_017366123	882	0	PREDICTED: Daucus carota subsp. sativus probable acyl-activating enzyme 1, peroxisomal (LOC108198369), mRNA	--	--	--	--	F4HUK6	1154	6.7e-125	Probable acyl-activating enzyme 1, peroxisomal OS=Arabidopsis thaliana GN=AAE1 PE=2 SV=1	PF00501	AMP-binding enzyme	GO:0008152	metabolic process	GO:0003824	catalytic activity	--	--	--	--	UP	4.093	0.023401	blast,frame:-3 start:1626 end:178
Cluster-20639.0	47	32	86	3	10	6	1.8	1.26	3.36	0.13	0.51	0.25	1424	6261336	KZM88954.1	1227	4.4e-132	hypothetical protein DCAR_026029 [Daucus carota subsp. sativus]	XM_017360291.1	XM_017360291	631	0	PREDICTED: Daucus carota subsp. sativus zinc finger RNA-binding protein 2-like (LOC108193574), mRNA	--	--	--	--	Q5U231	163	4.8e-10	Zinc finger RNA-binding protein OS=Xenopus tropicalis GN=zfr PE=2 SV=1	PF06220//PF00301//PF04988	U1 zinc finger//Rubredoxin//A-kinase anchoring protein 95 (AKAP95)	--	--	GO:0008270//GO:0003677//GO:0005506	zinc ion binding//DNA binding//iron ion binding	GO:0005634	nucleus	--	--	DOWN	-2.5796	0.0050522	blast,frame:-3 start:1317 end:340
Cluster-1975.1723	242.38	314.63	213.71	4317.1	1491	5032.38	6.24	8.31	5.6	130.16	50.88	142.56	1998	--	--	--	--	--	XM_017365791.1	XM_017365791	439	0	PREDICTED: Daucus carota subsp. sativus secretory carrier-associated membrane protein 2-like (LOC108198010), mRNA	K19995	SCAMP	secretory carrier-associated membrane protein	http://www.genome.jp/dbget-bin/www_bget?ko:K19995	Q9M5P2	729	1.6e-75	Secretory carrier-associated membrane protein 3 OS=Arabidopsis thaliana GN=SCAMP3 PE=1 SV=1	PF04144	SCAMP family	GO:0015031	protein transport	--	--	GO:0016021	integral component of membrane	--	--	UP	4.3193	3.37e-16	blast,frame:2 start:1469 end:1642|blast,frame:3 start:3 end:932
Cluster-1975.1720	45	5	56	7047.79	3196	7287.1	1.22	0.14	1.54	222.84	114.42	216.58	1916	--	--	--	--	--	--	--	--	--	--	K00799	GST, gst	glutathione S-transferase	http://www.genome.jp/dbget-bin/www_bget?ko:K00799	Q03663	354	4.6e-32	Probable glutathione S-transferase OS=Nicotiana tabacum PE=2 SV=1	PF13417//PF13409//PF06817//PF02798//PF08256	Glutathione S-transferase, N-terminal domain//Glutathione S-transferase, N-terminal domain//Reverse transcriptase thumb domain//Glutathione S-transferase, N-terminal domain//Aurein-like antibiotic peptide	GO:0006278//GO:0006952	RNA-dependent DNA replication//defense response	GO:0003964//GO:0005515	RNA-directed DNA polymerase activity//protein binding	--	--	--	--	UP	7.883	3.64e-22	blast,frame:-3 start:1914 end:1534|blast,frame:-2 start:1468 end:1097|blast,frame:-1 start:302 end:84
Cluster-1975.10893	108.88	112	74	122	201.99	131.83	5.03	5.31	3.5	6.57	12.4	6.72	1221	6823478	XP_017242520.1	208	5.5e-14	PREDICTED: TMV resistance protein N-like [Daucus carota subsp. sativus]	XM_017385452.1	XM_017385452	58	4.08e-19	PREDICTED: Daucus carota subsp. sativus TMV resistance protein N-like (LOC108213650), mRNA	--	--	--	--	F4I594	130	2.8e-06	Disease resistance protein RML1A OS=Arabidopsis thaliana GN=RLM1A PE=3 SV=1	PF03898	Satellite tobacco necrosis virus coat protein	--	--	--	--	GO:0019028	viral capsid	--	--	UP	1.1725	0.021904	blast,frame:-1 start:183 end:1|blast,frame:-3 start:1219 end:932
Cluster-1975.1727	341	394	253	133	101	71	6.17	7.31	4.64	2.82	2.42	1.41	2742	--	--	--	--	--	XM_017400684.1	XM_017400684	718	0	PREDICTED: Daucus carota subsp. sativus protein DJ-1 homolog C (LOC108225745), mRNA	--	--	--	--	Q8VY09	984	5.8e-105	Protein DJ-1 homolog C OS=Arabidopsis thaliana GN=DJ1C PE=2 SV=1	--	--	--	--	--	--	--	--	KOG2764	Putative transcriptional regulator DJ-1	DOWN	-1.1561	0.021613	blast,frame:2 start:2 end:1051|blast,frame:1 start:1438 end:1806
Cluster-10966.0	249	259	374	659.03	547.13	703	4.81	5.13	7.34	14.93	14	14.93	2582	6812965	XP_017230752.1	2754	0	PREDICTED: uncharacterized protein LOC108205338 [Daucus carota subsp. sativus]	XM_017375263.1	XM_017375263	1475	0	PREDICTED: Daucus carota subsp. sativus uncharacterized LOC108205338 (LOC108205338), mRNA	--	--	--	--	--	--	--	--	--	--	--	--	--	--	--	--	--	--	UP	1.6374	3.53e-07	blast,frame:2 start:455 end:2218
Cluster-22867.2	821	1053	492	12	38	14	14.14	18.59	8.59	0.24	0.87	0.26	2868	6273145	KZN00764.1	3034	0	hypothetical protein DCAR_009518 [Daucus carota subsp. sativus]	XR_001805736.1	XR_001805736	1549	0	PREDICTED: Daucus carota subsp. sativus mechanosensitive ion channel protein 6-like (LOC108214633), transcript variant X2, misc_RNA	K22048	MSL4S	mechanosensitive ion channel protein 4/5/6/7/8/9/10	http://www.genome.jp/dbget-bin/www_bget?ko:K22048	Q9SYM1	1716	8e-190	Mechanosensitive ion channel protein 6 OS=Arabidopsis thaliana GN=MSL6 PE=1 SV=1	PF06444//PF00924	NADH dehydrogenase subunit 2 C-terminus//Mechanosensitive ion channel	GO:0055085//GO:0006744//GO:0055114//GO:0015992//GO:0006814//GO:0006120	transmembrane transport//ubiquinone biosynthetic process//oxidation-reduction process//proton transport//sodium ion transport//mitochondrial electron transport, NADH to ubiquinone	GO:0008137	NADH dehydrogenase (ubiquinone) activity	GO:0016020	membrane	KOG4629	Predicted mechanosensitive ion channel	DOWN	-4.6513	6.19e-13	blast,frame:3 start:18 end:2444
Cluster-18169.1	33.2	66.46	50.22	7.03	10.28	4.26	0.73	1.51	1.13	0.18	0.3	0.1	2288	6846363	XP_017223283.1	457	1.4e-42	PREDICTED: squamosa promoter-binding-like protein 3 isoform X2 [Daucus carota subsp. sativus]	XM_017367797.1	XM_017367797	248	1.86e-124	PREDICTED: Daucus carota subsp. sativus squamosa promoter-binding-like protein 3 (LOC108199811), transcript variant X5, mRNA	--	--	--	--	--	--	--	--	PF03525	Meiotic recombination protein rec114	GO:0007131	reciprocal meiotic recombination	--	--	--	--	--	--	DOWN	-2.2846	0.004633	blast,frame:1 start:1675 end:1995
Cluster-18169.0	390.8	535.54	490.78	83.97	138.72	59.74	6.76	9.49	8.61	1.7	3.17	1.13	2858	6846362	XP_017223282.1	1900	8.2e-210	PREDICTED: squamosa promoter-binding-like protein 2 isoform X1 [Daucus carota subsp. sativus]	XM_017367794.1	XM_017367794	956	0	PREDICTED: Daucus carota subsp. sativus squamosa promoter-binding-like protein 3 (LOC108199811), transcript variant X2, mRNA	--	--	--	--	A2YGR5	568	1e-56	Squamosa promoter-binding-like protein 12 OS=Oryza sativa subsp. indica GN=SPL12 PE=2 SV=1	PF03110//PF03525	SBP domain//Meiotic recombination protein rec114	GO:0007131	reciprocal meiotic recombination	GO:0003677	DNA binding	GO:0005634	nucleus	--	--	DOWN	-1.7746	0.00086693	blast,frame:1 start:1189 end:2565|blast,frame:3 start:648 end:848
Cluster-24275.0	130	162	208	33	33	24	3.16	4.04	5.14	0.94	1.06	0.64	2102	6805879	XP_017227713.1	1430	1.9e-155	PREDICTED: uncharacterized protein LOC108192563 [Daucus carota subsp. sativus]	XM_017372226.1	XM_017372226	625	0	PREDICTED: Daucus carota subsp. sativus uncharacterized LOC108192563 (LOC108192563), transcript variant X3, mRNA	--	--	--	--	--	--	--	--	PF04934	MED6 mediator sub complex component	GO:0006357	regulation of transcription from RNA polymerase II promoter	GO:0001104	RNA polymerase II transcription cofactor activity	GO:0016592	mediator complex	--	--	DOWN	-1.9393	2.66e-05	blast,frame:-1 start:2096 end:1203
Cluster-1450.0	0	0	0	10	1	29	0	0	0	0.92	0.11	2.55	811	6815442	XP_017233533.1	918	1.7e-96	PREDICTED: metalloendoproteinase 2-MMP-like [Daucus carota subsp. sativus]	XM_017378044.1	XM_017378044	364	0	PREDICTED: Daucus carota subsp. sativus metalloendoproteinase 2-MMP-like (LOC108207607), mRNA	--	--	--	--	Q9ZUJ5	450	1.4e-43	Metalloendoproteinase 5-MMP OS=Arabidopsis thaliana GN=5MMP PE=1 SV=1	PF00413//PF01400//PF07998	Matrixin//Astacin (Peptidase family M12A)//Peptidase family M54	GO:0006508	proteolysis	GO:0004222//GO:0008270	metalloendopeptidase activity//zinc ion binding	GO:0031012	extracellular matrix	--	--	UP	6.6568	0.0087798	estscan,start:811 end:108; minus strand
Cluster-1975.6563	0	3	2	7	8	18	0	0.19	0.12	0.49	0.64	1.2	990	--	--	--	--	--	--	--	--	--	--	--	--	--	--	--	--	--	--	--	--	--	--	--	--	--	--	--	--	UP	3.2282	0.035973	estscan,start:225 end:103; minus strand
Cluster-11319.0	84	89	94	15	31	8	1.26	1.37	1.43	0.26	0.62	0.13	3246	6808046	XP_017234885.1	2224	2.5e-247	PREDICTED: pentatricopeptide repeat-containing protein At4g16470 isoform X1 [Daucus carota subsp. sativus]	XM_017379406.1	XM_017379406	1086	0	PREDICTED: Daucus carota subsp. sativus pentatricopeptide repeat-containing protein At4g16470 (LOC108208796), transcript variant X10, mRNA	--	--	--	--	O23491	1194	3.1e-129	Pentatricopeptide repeat-containing protein At4g16470 OS=Arabidopsis thaliana GN=PCMP-E12 PE=2 SV=2	PF17049//PF01555	ATPase expression protein 1//DNA methylase	GO:0006417//GO:0006306	regulation of translation//DNA methylation	GO:0008170//GO:0003677//GO:0045182	N-methyltransferase activity//DNA binding//translation regulator activity	--	--	--	--	DOWN	-1.7483	0.025985	blast,frame:3 start:18 end:1622
Cluster-3149.0	0	1	0	12	3	19	0	0.06	0	0.87	0.25	1.31	965	6283583	KZN11202.1	372	4.2e-33	hypothetical protein DCAR_003858 [Daucus carota subsp. sativus]	--	--	--	--	--	--	--	--	--	--	--	--	--	--	--	--	--	--	--	--	--	--	--	UP	5.4804	0.0082764	blast,frame:-1 start:425 end:102|blast,frame:-3 start:516 end:352|blast,frame:-2 start:808 end:407
Cluster-1517.0	0	0	0	19	2	3	0	0	0	6.51	0.84	1.05	385	10692377	XP_023915319.1	261	1.2e-20	UPF0045 protein ECM15-like [Quercus suber]	CP004637.2	CP004637	385	0	Saccharomyces cerevisiae YJM1252 chromosome II genomic sequence	--	--	--	--	P35195	542	1.5e-54	UPF0045 protein ECM15 OS=Saccharomyces cerevisiae (strain ATCC 204508 / S288c) GN=ECM15 PE=1 SV=1	--	--	--	--	--	--	--	--	--	--	UP	5.9719	0.027744	blast,frame:2 start:29 end:346
Cluster-11621.1	766.91	699.52	146	75.9	112	68.92	38.13	35.68	7.43	4.4	7.4	3.78	1152	6822248	XP_017241165.1	203	2e-13	PREDICTED: DUF724 domain-containing protein 6-like isoform X1 [Daucus carota subsp. sativus]	--	--	--	--	--	--	--	--	--	--	--	--	--	--	--	--	--	--	--	--	--	--	--	DOWN	-2.1004	0.011437	blast,frame:1 start:1 end:258
Cluster-4761.0	1002.27	606.11	582.58	162.02	116	263.97	43.47	26.97	25.81	8.2	6.68	12.62	1285	6263909	KZM91527.1	638	8e-64	hypothetical protein DCAR_021108 [Daucus carota subsp. sativus]	XM_017400400.1	XM_017400400	271	1.69e-137	PREDICTED: Daucus carota subsp. sativus thymidine kinase a (LOC108225514), mRNA	K00857	tdk, TK	thymidine kinase	http://www.genome.jp/dbget-bin/www_bget?ko:K00857	O81263	507	5.6e-50	Thymidine kinase OS=Oryza sativa subsp. japonica GN=TK PE=2 SV=2	PF03205//PF16685//PF00265	Molybdopterin guanine dinucleotide synthesis protein B//zinc RING finger of MSL2//Thymidine kinase	GO:0006777//GO:0006230//GO:0006206	Mo-molybdopterin cofactor biosynthetic process//TMP biosynthetic process//pyrimidine nucleobase metabolic process	GO:0061630//GO:0005524//GO:0005525//GO:0004797	ubiquitin protein ligase activity//ATP binding//GTP binding//thymidine kinase activity	--	--	KOG3125	Thymidine kinase	DOWN	-1.5013	0.0035057	blast,frame:2 start:623 end:961|blast,frame:1 start:52 end:582
Cluster-4568.0	0	0	0	2	14	9	0	0	0	0.25	2.05	1.1	654	6831590	XP_017251345.1	896	4.9e-94	PREDICTED: probable glutathione S-transferase [Daucus carota subsp. sativus]	XM_012602796.1	XM_012602796	74	2.72e-28	PREDICTED: Gossypium raimondii glutathione S-transferase U8-like (LOC105779046), partial mRNA	K00799	GST, gst	glutathione S-transferase	http://www.genome.jp/dbget-bin/www_bget?ko:K00799	P32110	472	3.2e-46	Probable glutathione S-transferase OS=Glycine max GN=HSP26-A PE=2 SV=1	PF13417//PF13409//PF02798	Glutathione S-transferase, N-terminal domain//Glutathione S-transferase, N-terminal domain//Glutathione S-transferase, N-terminal domain	--	--	GO:0005515	protein binding	--	--	--	--	UP	6.0472	0.012838	estscan,start:62 end:654
Cluster-1153.0	0	0	0	66	22	27	0	0	0	2.71	1.03	1.04	1529	10037505	GAY46748.1	1359	2.4e-147	hypothetical protein CUMW_099440 [Citrus unshiu]	XM_017382953.1	XM_017382953	811	0	PREDICTED: Daucus carota subsp. sativus GDSL esterase/lipase At3g27950-like (LOC108211370), mRNA	--	--	--	--	Q9LII9	934	2e-99	GDSL esterase/lipase At3g27950 OS=Arabidopsis thaliana GN=At3g27950 PE=2 SV=1	PF00657	GDSL-like Lipase/Acylhydrolase	--	--	GO:0016788	hydrolase activity, acting on ester bonds	--	--	--	--	UP	8.2319	4.46e-07	blast,frame:2 start:269 end:1438
Cluster-13721.0	190	186	129	15	5	8	6.69	6.72	4.63	0.62	0.23	0.31	1526	6829000	XP_017248521.1	1762	4.4e-194	PREDICTED: transcription factor TGA1-like isoform X1 [Daucus carota subsp. sativus]	XM_017393032.1	XM_017393032	970	0	PREDICTED: Daucus carota subsp. sativus transcription factor TGA1-like (LOC108219539), transcript variant X1, mRNA	K14431	TGA	transcription factor TGA	http://www.genome.jp/dbget-bin/www_bget?ko:K14431	Q39237	981	7.2e-105	Transcription factor TGA1 OS=Arabidopsis thaliana GN=TGA1 PE=1 SV=2	PF00170//PF14144//PF03131//PF07716	bZIP transcription factor//Seed dormancy control//bZIP Maf transcription factor//Basic region leucine zipper	GO:0006351//GO:0006355	transcription, DNA-templated//regulation of transcription, DNA-templated	GO:0003677//GO:0043565//GO:0003700	DNA binding//sequence-specific DNA binding//transcription factor activity, sequence-specific DNA binding	GO:0005634//GO:0005667	nucleus//transcription factor complex	--	--	DOWN	-3.6452	1.94e-10	blast,frame:2 start:167 end:1318
Cluster-9090.1	25	21	18	4	2.18	3	0.84	0.73	0.62	0.16	0.1	0.11	1583	--	--	--	--	--	XM_017359310.1	XM_017359310	102	1.85e-43	PREDICTED: Daucus carota subsp. sativus protein RADIALIS-like 1 (LOC108192815), transcript variant X3, mRNA	--	--	--	--	--	--	--	--	--	--	--	--	--	--	--	--	--	--	DOWN	-2.3022	0.021351	estscan,start:1 end:95
Cluster-21192.0	79	139.84	112	13	14	12	1.77	3.21	2.54	0.34	0.41	0.29	2265	6843476	XP_017220066.1	782	2.8e-80	PREDICTED: uncharacterized protein LOC108197086 [Daucus carota subsp. sativus]	XM_017364577.1	XM_017364577	257	1.82e-129	PREDICTED: Daucus carota subsp. sativus uncharacterized LOC108197086 (LOC108197086), mRNA	--	--	--	--	--	--	--	--	PF13506//PF08650	Glycosyl transferase family 21//DASH complex subunit Dad4	GO:0008608	attachment of spindle microtubules to kinetochore	GO:0016757	transferase activity, transferring glycosyl groups	GO:0042729//GO:0072686	DASH complex//mitotic spindle	--	--	DOWN	-2.5543	1.7e-06	blast,frame:-2 start:1679 end:1473
Cluster-17905.0	25	14	24	3	1	1	1.73	0.99	1.71	0.24	0.09	0.08	896	--	--	--	--	--	--	--	--	--	--	--	--	--	--	--	--	--	--	--	--	--	--	--	--	--	--	--	--	DOWN	-3.1242	0.010922	--
Cluster-6023.0	18	20	0	83	39	124	0.34	0.39	0	1.83	0.97	2.56	2645	6277250	KZN04869.1	1413	2.2e-153	hypothetical protein DCAR_005706 [Daucus carota subsp. sativus]	XM_017376116.1	XM_017376116	521	0	PREDICTED: Daucus carota subsp. sativus putative receptor-like protein kinase At4g00960 (LOC108205977), transcript variant X2, mRNA	--	--	--	--	Q9M0X5	538	2.9e-53	Cysteine-rich receptor-like protein kinase 25 OS=Arabidopsis thaliana GN=CRK25 PE=3 SV=1	PF13606//PF07714//PF00069	Ankyrin repeat//Protein tyrosine kinase//Protein kinase domain	GO:0006468	protein phosphorylation	GO:0004672//GO:0005515//GO:0005524	protein kinase activity//protein binding//ATP binding	--	--	--	--	UP	3.2047	0.020223	blast,frame:3 start:2082 end:2399|blast,frame:2 start:2 end:1321
Cluster-1250.0	0	0	0	25	0	23	0	0	0	8.96	0	8.44	378	--	--	--	--	--	--	--	--	--	--	--	--	--	--	--	--	--	--	--	--	--	--	--	--	--	--	--	--	UP	6.937	0.027954	--
Cluster-11164.0	64	109	90	648	308	651	0.83	1.45	1.18	9.85	5.27	9.26	3735	--	--	--	--	--	--	--	--	--	--	--	--	--	--	--	--	--	--	--	--	--	--	--	--	--	--	--	--	UP	3.1244	1.21e-11	estscan,start:3277 end:3517
Cluster-7749.0	108	250	145	1	3	0	1.75	4.15	2.38	0.02	0.06	0	3036	6821165	XP_017239949.1	250	1.8e-18	PREDICTED: zinc finger MYM-type protein 1-like [Daucus carota subsp. sativus]	--	--	--	--	--	--	--	--	--	--	--	--	--	PF05699	hAT family C-terminal dimerisation region	--	--	GO:0046983	protein dimerization activity	--	--	--	--	DOWN	-6.4318	3.35e-10	estscan,start:417 end:614
Cluster-15178.0	125	143	20	19	15	11	1.86	2.18	0.3	0.33	0.3	0.18	3279	6811809	XP_017229466.1	1610	4e-176	PREDICTED: L-type lectin-domain containing receptor kinase IX.1-like [Daucus carota subsp. sativus]	KT225318.1	KT225318	200	1.29e-97	Nicotiana benthamiana clade XVII lectin receptor kinase (LecRK) gene, complete cds	--	--	--	--	Q9LXA5	1087	7.9e-117	L-type lectin-domain containing receptor kinase IX.1 OS=Arabidopsis thaliana GN=LECRK91 PE=2 SV=1	PF09392//PF07714//PF00139//PF00069	Type III secretion needle MxiH, YscF, SsaG, EprI, PscF, EscF//Protein tyrosine kinase//Legume lectin domain//Protein kinase domain	GO:0009405//GO:0006468//GO:0015031	pathogenesis//protein phosphorylation//protein transport	GO:0030246//GO:0004672//GO:0005524	carbohydrate binding//protein kinase activity//ATP binding	--	--	--	--	DOWN	-2.136	0.042737	blast,frame:3 start:687 end:1100
Cluster-540.0	4	6	6	32.03	12	13	0.69	1.06	1.09	6.27	2.79	2.5	503	8777196	OWM72399.1	623	1.7e-62	hypothetical protein CDL15_Pgr018284 [Punica granatum]	XM_004142748.2	XM_004142748	450	0	PREDICTED: Cucumis sativus ADP-ribosylation factor 1 (LOC101203242), transcript variant X2, mRNA	K07937	ARF1	ADP-ribosylation factor 1	http://www.genome.jp/dbget-bin/www_bget?ko:K07937	P36397	622	1e-63	ADP-ribosylation factor 1 OS=Arabidopsis thaliana GN=ARF1 PE=1 SV=2	PF00071//PF04670//PF08477//PF00025//PF00503	Ras family//Gtr1/RagA G protein conserved region//Ras of Complex, Roc, domain of DAPkinase//ADP-ribosylation factor family//G-protein alpha subunit	GO:0007186//GO:0007264//GO:0007165	G-protein coupled receptor signaling pathway//small GTPase mediated signal transduction//signal transduction	GO:0004871//GO:0031683//GO:0019001//GO:0005525//GO:0003924	signal transducer activity//G-protein beta/gamma-subunit complex binding//guanyl nucleotide binding//GTP binding//GTPase activity	--	--	KOG0070	GTP-binding ADP-ribosylation factor Arf1	UP	2.362	0.019338	estscan,start:503 end:92; minus strand
Cluster-1975.7815	655	432.01	850.08	150.93	245.06	184.04	7.18	4.86	9.44	1.94	3.55	2.22	4366	6807465	XP_017227817.1	1844	3.9e-203	PREDICTED: uncharacterized protein LOC108203396 isoform X1 [Daucus carota subsp. sativus]	XM_017372328.1	XM_017372328	645	0	PREDICTED: Daucus carota subsp. sativus uncharacterized LOC108203396 (LOC108203396), transcript variant X1, mRNA	K00134	GAPDH, gapA	glyceraldehyde 3-phosphate dehydrogenase	http://www.genome.jp/dbget-bin/www_bget?ko:K00134	P25861	188	1.9e-12	Glyceraldehyde-3-phosphate dehydrogenase, cytosolic OS=Antirrhinum majus GN=GAPC PE=2 SV=1	PF00044//PF00098//PF13639//PF00097//PF14634//PF04564//PF12678//PF03827//PF03553	Glyceraldehyde 3-phosphate dehydrogenase, NAD binding domain//Zinc knuckle//Ring finger domain//Zinc finger, C3HC4 type (RING finger)//zinc-RING finger domain//U-box domain//RING-H2 zinc finger//Orexin receptor type 2//Na+/H+ antiporter family	GO:0055114//GO:0007186//GO:0016567//GO:0007631//GO:0007187//GO:0022410	oxidation-reduction process//G-protein coupled receptor signaling pathway//protein ubiquitination//feeding behavior//G-protein coupled receptor signaling pathway, coupled to cyclic nucleotide second messenger//circadian sleep/wake cycle process	GO:0016620//GO:0005515//GO:0008270//GO:0004842//GO:0046872//GO:0016499//GO:0003676	oxidoreductase activity, acting on the aldehyde or oxo group of donors, NAD or NADP as acceptor//protein binding//zinc ion binding//ubiquitin-protein transferase activity//metal ion binding//orexin receptor activity//nucleic acid binding	GO:0016021	integral component of membrane	--	--	DOWN	-1.2013	0.020564	blast,frame:-3 start:2492 end:1878
Cluster-18944.0	73	71	87	2	10	11	2.56	2.55	3.1	0.08	0.46	0.42	1534	6282429	KZN10048.1	522	2.7e-50	hypothetical protein DCAR_002704 [Daucus carota subsp. sativus]	--	--	--	--	--	--	--	--	--	--	--	--	--	--	--	--	--	--	--	--	--	--	--	DOWN	-2.8011	0.00017577	estscan,start:1 end:586
Cluster-24754.0	57	48	37	9	9	6	1.18	1.02	0.78	0.22	0.25	0.14	2432	9245894	XP_022148101.1	678	3.5e-68	E3 ubiquitin-protein ligase PRT1 isoform X2 [Momordica charantia]	--	--	--	--	--	--	--	--	--	Q8LBL5	377	1.3e-34	E3 ubiquitin-protein ligase PRT1 OS=Arabidopsis thaliana GN=PRT1 PE=2 SV=2	PF14634//PF00569//PF13639//PF00097	zinc-RING finger domain//Zinc finger, ZZ type//Ring finger domain//Zinc finger, C3HC4 type (RING finger)	--	--	GO:0008270//GO:0046872//GO:0005515	zinc ion binding//metal ion binding//protein binding	--	--	--	--	DOWN	-2.0271	0.00263	blast,frame:2 start:83 end:2188
Cluster-10237.0	23	7	77	0	1	1	1.11	0.35	3.81	0	0.06	0.05	1177	6263750	KZM91368.1	1035	6.8e-110	hypothetical protein DCAR_021267 [Daucus carota subsp. sativus]	XM_017403617.1	XM_017403617	439	0	PREDICTED: Daucus carota subsp. sativus cinnamoyl-CoA reductase 1-like (LOC108228129), mRNA	K09753	CCR	cinnamoyl-CoA reductase	http://www.genome.jp/dbget-bin/www_bget?ko:K09753	Q9S9N9	862	3.5e-91	Cinnamoyl-CoA reductase 1 OS=Arabidopsis thaliana GN=CCR1 PE=1 SV=1	PF01370//PF01073	NAD dependent epimerase/dehydratase family//3-beta hydroxysteroid dehydrogenase/isomerase family	GO:0006694//GO:0008210//GO:0008209//GO:0008207//GO:0055114	steroid biosynthetic process//estrogen metabolic process//androgen metabolic process//C21-steroid hormone metabolic process//oxidation-reduction process	GO:0050662//GO:0003854//GO:0003824//GO:0016616	coenzyme binding//3-beta-hydroxy-delta5-steroid dehydrogenase activity//catalytic activity//oxidoreductase activity, acting on the CH-OH group of donors, NAD or NADP as acceptor	--	--	--	--	DOWN	-5.2182	0.0047841	blast,frame:-3 start:425 end:189
Cluster-1090.0	0	0	0	1	29	13	0	0	0	0.08	2.75	1.02	878	6810579	XP_017220680.1	692	3e-70	PREDICTED: uncharacterized protein LOC108197542 [Daucus carota subsp. sativus]	XM_017365191.1	XM_017365191	377	0	PREDICTED: Daucus carota subsp. sativus uncharacterized LOC108197542 (LOC108197542), mRNA	--	--	--	--	--	--	--	--	PF10018//PF00015//PF04108	Vitamin-D-receptor interacting Mediator subunit 4//Methyl-accepting chemotaxis protein (MCP) signalling domain//Autophagy protein Apg17	GO:0006357//GO:0007165//GO:0006914	regulation of transcription from RNA polymerase II promoter//signal transduction//autophagy	GO:0001104//GO:0004871	RNA polymerase II transcription cofactor activity//signal transducer activity	GO:0016020//GO:0016592	membrane//mediator complex	--	--	UP	6.8431	0.0062399	blast,frame:-3 start:876 end:145
Cluster-405.0	0	0	0	4	2	11	0	0	0	0.48	0.28	1.27	677	--	--	--	--	--	--	--	--	--	--	--	--	--	--	--	--	--	--	--	--	--	--	--	--	--	--	--	--	UP	5.4375	0.044342	estscan,start:606 end:55; minus strand
Cluster-10227.0	293	347.73	304	889	466	837	10.49	12.77	11.1	37.19	22.14	33.01	1505	6813683	XP_017231554.1	692	5.1e-70	PREDICTED: uncharacterized protein LOC108205934 isoform X1 [Daucus carota subsp. sativus]	--	--	--	--	--	--	--	--	--	--	--	--	--	PF00161	Ribosome inactivating protein	GO:0017148	negative regulation of translation	GO:0030598	rRNA N-glycosylase activity	--	--	--	--	UP	1.732	4.17e-06	blast,frame:3 start:6 end:1016
Cluster-1975.6076	314	295	365	1060.72	772	1154	9.68	9.33	11.46	38.24	31.56	39.16	1709	6807540	XP_017229755.1	526	1e-50	PREDICTED: proteasome subunit beta type-6 [Daucus carota subsp. sativus]	XM_017374266.1	XM_017374266	222	3.92e-110	PREDICTED: Daucus carota subsp. sativus proteasome subunit beta type-6 (LOC108204699), mRNA	K02738	PSMB6	20S proteasome subunit beta 1	http://www.genome.jp/dbget-bin/www_bget?ko:K02738	P93395	501	3.7e-49	Proteasome subunit beta type-6 OS=Nicotiana tabacum PE=2 SV=1	PF00227	Proteasome subunit	GO:0051603	proteolysis involved in cellular protein catabolic process	GO:0004298	threonine-type endopeptidase activity	GO:0005839	proteasome core complex	KOG0174	20S proteasome, regulatory subunit beta type PSMB6/PSMB9/PRE3	UP	2.1378	3.79e-15	blast,frame:-2 start:1615 end:1268
Cluster-1975.6072	12	10	0	134	3	143	0.94	0.8	0	12.17	0.31	12.41	819	6819021	XP_017237528.1	469	2e-44	PREDICTED: ..-..-germacrene D synthase-like isoform X3 [Daucus carota subsp. sativus]	--	--	--	--	--	K15803	GERD	(-)-germacrene D synthase	http://www.genome.jp/dbget-bin/www_bget?ko:K15803	Q6Q3H3	320	1.7e-28	(-)-germacrene D synthase OS=Vitis vinifera GN=VIT_19s0014g04930 PE=1 SV=1	PF03936//PF00020	Terpene synthase family, metal binding domain//TNFR/NGFR cysteine-rich region	--	--	GO:0016829//GO:0000287//GO:0005515//GO:0010333	lyase activity//magnesium ion binding//protein binding//terpene synthase activity	--	--	--	--	UP	4.169	0.020464	estscan,start:819 end:380; minus strand
Cluster-23462.1	38.78	20.38	18.68	2.36	4.57	3.47	1.42	0.77	0.7	0.1	0.22	0.14	1478	--	--	--	--	--	--	--	--	--	--	--	--	--	--	--	--	--	--	--	--	--	--	--	--	--	--	--	--	DOWN	-2.4213	0.021592	--
Cluster-23462.0	417.22	445.14	309.32	92.64	147.82	64.53	6.08	6.65	4.57	1.58	2.85	1.03	3344	6823118	XP_017242121.1	1899	1.2e-209	PREDICTED: endonuclease MutS2 isoform X2 [Daucus carota subsp. sativus]	XM_017386631.1	XM_017386631	1835	0	PREDICTED: Daucus carota subsp. sativus endonuclease MutS2 (LOC108214566), transcript variant X2, mRNA	--	--	--	--	P73625	660	2.6e-67	Endonuclease MutS2 OS=Synechocystis sp. (strain PCC 6803 / Kazusa) GN=mutS2 PE=3 SV=1	PF05192//PF00488	MutS domain III//MutS domain V	GO:0006298	mismatch repair	GO:0005524//GO:0030983	ATP binding//mismatched DNA binding	--	--	KOG0217	Mismatch repair ATPase MSH6 (MutS family)	DOWN	-1.3837	0.013758	blast,frame:3 start:1701 end:2882|blast,frame:2 start:314 end:1708
Cluster-1975.2949	9	8.2	0	5	66	53.49	0.29	0.27	0	0.19	2.85	1.92	1632	6840789	XP_017217075.1	1097	6.1e-117	PREDICTED: UPF0481 protein At3g47200-like [Daucus carota subsp. sativus]	--	--	--	--	--	--	--	--	--	Q9SD53	351	8.7e-32	UPF0481 protein At3g47200 OS=Arabidopsis thaliana GN=At3g47200 PE=2 SV=1	PF10186	Vacuolar sorting 38 and autophagy-related subunit 14	GO:0010508	positive regulation of autophagy	--	--	--	--	--	--	UP	3.4122	0.039934	blast,frame:1 start:58 end:1473
Cluster-1975.2492	119	131	77	18	37	34	2.68	3.03	1.76	0.48	1.1	0.84	2248	6819737	XP_017238322.1	961	4.9e-101	PREDICTED: KH domain-containing protein At4g18375-like isoform X2 [Daucus carota subsp. sativus]	XM_017382834.1	XM_017382834	434	0	PREDICTED: Daucus carota subsp. sativus KH domain-containing protein At4g18375-like (LOC108211276), transcript variant X3, mRNA	--	--	--	--	--	--	--	--	PF07650//PF00013//PF13014//PF13184	KH domain//KH domain//KH domain//NusA-like KH domain	--	--	GO:0003723	RNA binding	--	--	--	--	DOWN	-1.343	0.02911	blast,frame:1 start:985 end:1323|blast,frame:3 start:3 end:1070
Cluster-7228.0	45	18	32.99	107.02	99.05	234.94	1.34	0.55	1	3.74	3.92	7.72	1757	--	--	--	--	--	--	--	--	--	--	--	--	--	--	--	--	--	--	--	--	--	--	--	--	--	--	--	--	UP	2.7097	1.71e-05	--
Cluster-1975.6384	202	199	225	32	22	55	4.85	4.9	5.49	0.9	0.7	1.45	2126	--	--	--	--	--	--	--	--	--	--	--	--	--	--	--	--	--	--	PF03542	Tuberin	GO:0043547	positive regulation of GTPase activity	GO:0005096	GTPase activator activity	--	--	--	--	DOWN	-2.0104	1.96e-05	estscan,start:70 end:1; minus strand
Cluster-1975.9577	3783.28	3646	3033	42719.6	28972	23652.9	250.64	247.93	206.52	3285.35	2556.12	1731.45	925	6276486	KZN04105.1	409	2.1e-37	hypothetical protein DCAR_004942 [Daucus carota subsp. sativus]	XM_017376257.1	XM_017376257	235	1.24e-117	PREDICTED: Daucus carota subsp. sativus lipid transfer protein EARLI 1-like (LOC108206077), mRNA	--	--	--	--	P14009	314	9.6e-28	14 kDa proline-rich protein DC2.15 OS=Daucus carota PE=2 SV=1	PF07174	Fibronectin-attachment protein (FAP)	--	--	GO:0050840	extracellular matrix binding	GO:0005576	extracellular region	--	--	UP	3.7252	2.83e-26	blast,frame:-2 start:894 end:274
Cluster-1975.6380	5177.42	4367.18	3922.87	595	893.99	596.75	270.48	234.11	209.84	36.19	62.09	34.39	1108	6830156	XP_017249772.1	690	6.4e-70	PREDICTED: uncharacterized protein LOC108220498 [Daucus carota subsp. sativus]	XM_017394283.1	XM_017394283	368	0	PREDICTED: Daucus carota subsp. sativus uncharacterized LOC108220498 (LOC108220498), mRNA	--	--	--	--	--	--	--	--	PF13405//PF15798	EF-hand domain//Proline-rich AKT1 substrate 1	GO:0032007//GO:0048011	negative regulation of TOR signaling//neurotrophin TRK receptor signaling pathway	GO:0005509	calcium ion binding	--	--	--	--	DOWN	-2.1467	9.38e-10	blast,frame:1 start:52 end:636
Cluster-1975.1760	185	137	85	848	231	1230	4.68	3.56	2.19	25.14	7.75	34.26	2028	6255425	KZM83043.1	2577	1.8e-288	hypothetical protein DCAR_030612 [Daucus carota subsp. sativus]	XM_017368291.1	XM_017368291	1385	0	PREDICTED: Daucus carota subsp. sativus glucose-1-phosphate adenylyltransferase large subunit 3, chloroplastic/amyloplastic (LOC108200223), mRNA	K00975	glgC	glucose-1-phosphate adenylyltransferase	http://www.genome.jp/dbget-bin/www_bget?ko:K00975	P55229	2116	2.3e-236	Glucose-1-phosphate adenylyltransferase large subunit 1, chloroplastic OS=Arabidopsis thaliana GN=ADG2 PE=1 SV=3	PF07959//PF00483	L-fucokinase//Nucleotidyl transferase	GO:0009058	biosynthetic process	GO:0016772//GO:0016779	transferase activity, transferring phosphorus-containing groups//nucleotidyltransferase activity	--	--	KOG1322	GDP-mannose pyrophosphorylase/mannose-1-phosphate guanylyltransferase	UP	3.0051	3.96e-05	blast,frame:-3 start:1861 end:269
Cluster-1975.1761	26.96	23	44	292	224.92	338	0.65	0.56	1.07	8.19	7.14	8.9	2130	6814340	XP_017232280.1	3009	0	PREDICTED: acid beta-fructofuranosidase-like [Daucus carota subsp. sativus]	XM_017376791.1	XM_017376791	1303	0	PREDICTED: Daucus carota subsp. sativus acid beta-fructofuranosidase-like (LOC108206477), mRNA	K01193	INV, sacA	beta-fructofuranosidase	http://www.genome.jp/dbget-bin/www_bget?ko:K01193	P29001	2135	1.5e-238	Acid beta-fructofuranosidase OS=Vigna radiata var. radiata GN=INVA PE=1 SV=1	PF11837	Domain of unknown function (DUF3357)	GO:0006012//GO:0005985//GO:0005982	galactose metabolic process//sucrose metabolic process//starch metabolic process	GO:0004575//GO:0004564	sucrose alpha-glucosidase activity//beta-fructofuranosidase activity	GO:0017177	glucosidase II complex	--	--	UP	3.705	1.69e-19	blast,frame:-1 start:2097 end:118
Cluster-17122.1	1156.98	1133	1850	461	515.01	400	11.3	11.34	18.29	5.29	6.65	4.29	4871	6822847	XP_017241822.1	4000	0	PREDICTED: type II inositol polyphosphate 5-phosphatase 15-like isoform X2 [Daucus carota subsp. sativus]	XM_017386333.1	XM_017386333	1953	0	PREDICTED: Daucus carota subsp. sativus type II inositol polyphosphate 5-phosphatase 15-like (LOC108214370), transcript variant X2, mRNA	--	--	--	--	Q84W55	2820	0	Type II inositol polyphosphate 5-phosphatase 15 OS=Arabidopsis thaliana GN=IP5P15 PE=1 SV=2	--	--	--	--	--	--	--	--	KOG0565	Inositol polyphosphate 5-phosphatase and related proteins	DOWN	-1.0534	0.014328	blast,frame:-1 start:3332 end:729|blast,frame:-2 start:4828 end:3947
Cluster-1975.10853	1160	847	1302.09	2432.17	1291	2472.94	20.8	15.57	23.69	51.13	30.64	48.73	2764	6846212	XP_017223118.1	2928	0	PREDICTED: uncharacterized protein LOC108199690 isoform X1 [Daucus carota subsp. sativus]	XM_017367629.1	XM_017367629	1396	0	PREDICTED: Daucus carota subsp. sativus uncharacterized LOC108199690 (LOC108199690), transcript variant X1, mRNA	K20102	YTHDF	YTH domain-containing family protein	http://www.genome.jp/dbget-bin/www_bget?ko:K20102	Q4R5D9	502	4.5e-49	YTH domain-containing family protein 2 OS=Macaca fascicularis GN=YTHDF2 PE=2 SV=1	--	--	--	--	--	--	--	--	--	--	UP	1.4214	0.0010001	blast,frame:-3 start:2651 end:390
Cluster-1975.10856	62	82	87	274	73	167	2.27	3.07	3.24	11.69	3.54	6.72	1480	6841235	XP_017217584.1	205	1.5e-13	PREDICTED: 60S ribosomal protein L39-3-like [Daucus carota subsp. sativus]	XM_019001780.1	XM_019001780	77	1.36e-29	PREDICTED: Juglans regia 60S ribosomal protein L39-3 (LOC109019495), mRNA	K02924	RP-L39e, RPL39	large subunit ribosomal protein L39e	http://www.genome.jp/dbget-bin/www_bget?ko:K02924	P51424	196	7.4e-14	60S ribosomal protein L39-1 OS=Arabidopsis thaliana GN=RPL39A PE=3 SV=2	PF00832	Ribosomal L39 protein	GO:0042254//GO:0006412	ribosome biogenesis//translation	GO:0003735	structural constituent of ribosome	GO:0005622//GO:0005840	intracellular//ribosome	KOG0002	60s ribosomal protein L39	UP	1.6699	0.016389	blast,frame:2 start:2 end:112
Cluster-1975.10854	865	1094	659	1526.96	1414	2079.03	23.02	29.86	17.84	47.57	49.88	60.88	1941	6809762	XP_017256363.1	1901	4.2e-210	PREDICTED: CBL-interacting serine..threonine-protein kinase 4-like [Daucus carota subsp. sativus]	XM_017400874.1	XM_017400874	978	0	PREDICTED: Daucus carota subsp. sativus CBL-interacting serine/threonine-protein kinase 4-like (LOC108225918), mRNA	K12761	SNF1	carbon catabolite-derepressing protein kinase	http://www.genome.jp/dbget-bin/www_bget?ko:K12761	Q9SUL7	1124	2.4e-121	CBL-interacting serine/threonine-protein kinase 4 OS=Arabidopsis thaliana GN=CIPK4 PE=1 SV=1	PF04210//PF06293//PF03822//PF00069//PF07714	Tetrahydromethanopterin S-methyltransferase, subunit G//Lipopolysaccharide kinase (Kdo/WaaP) family//NAF domain//Protein kinase domain//Protein tyrosine kinase	GO:0007165//GO:0015948//GO:0046656//GO:0006468	signal transduction//methanogenesis//folic acid biosynthetic process//protein phosphorylation	GO:0004672//GO:0016773//GO:0005524//GO:0030269	protein kinase activity//phosphotransferase activity, alcohol group as acceptor//ATP binding//tetrahydromethanopterin S-methyltransferase activity	GO:0016021//GO:0016020	integral component of membrane//membrane	--	--	UP	1.461	3.69e-05	blast,frame:-3 start:1846 end:356
Cluster-1975.11184	561.46	930.3	339.16	1336.81	1412.4	3100.47	10.44	17.74	6.4	29.14	34.77	63.36	2674	6842218	XP_017218683.1	3730	0	PREDICTED: pleiotropic drug resistance protein 1-like [Daucus carota subsp. sativus]	XM_017363194.1	XM_017363194	1592	0	PREDICTED: Daucus carota subsp. sativus pleiotropic drug resistance protein 1-like (LOC108196093), mRNA	--	--	--	--	Q949G3	2960	0	Pleiotropic drug resistance protein 1 OS=Nicotiana plumbaginifolia GN=PDR1 PE=1 SV=1	PF06414//PF00005//PF13304//PF03193//PF00004//PF07728//PF01061//PF03266//PF03796//PF05496	Zeta toxin//ABC transporter//AAA domain, putative AbiEii toxin, Type IV TA system//Protein of unknown function, DUF258//ATPase family associated with various cellular activities (AAA)//AAA domain (dynein-related subfamily)//ABC-2 type transporter//NTPase//DnaB-like helicase C terminal domain//Holliday junction DNA helicase ruvB N-terminus	GO:0006310//GO:0006281//GO:0006260	DNA recombination//DNA repair//DNA replication	GO:0005524//GO:0016301//GO:0016887//GO:0098519//GO:0003924//GO:0009378//GO:0005525//GO:0003678	ATP binding//kinase activity//ATPase activity//nucleotide phosphatase activity, acting on free nucleotides//GTPase activity//four-way junction helicase activity//GTP binding//DNA helicase activity	GO:0005657//GO:0009379//GO:0016020	replication fork//Holliday junction helicase complex//membrane	--	--	UP	2.1857	0.00044125	estscan,start:1 end:2674
Cluster-1975.11182	271	214	313	311	559	429	2.23	1.81	2.61	3.01	6.08	3.87	5737	6257822	KZM85440.1	2876	0	hypothetical protein DCAR_027138 [Daucus carota subsp. sativus]	XM_017367757.1	XM_017367757	1488	0	PREDICTED: Daucus carota subsp. sativus putative receptor-like protein kinase At3g47110 (LOC108199782), transcript variant X1, mRNA	--	--	--	--	C0LGP4	1224	1.8e-132	Probable LRR receptor-like serine/threonine-protein kinase At3g47570 OS=Arabidopsis thaliana GN=At3g47570 PE=2 SV=1	PF00069//PF00560//PF07714//PF01239//PF13855	Protein kinase domain//Leucine Rich Repeat//Protein tyrosine kinase//Protein prenyltransferase alpha subunit repeat//Leucine rich repeat	GO:0006468//GO:0018342	protein phosphorylation//protein prenylation	GO:0008318//GO:0005524//GO:0005515//GO:0004672	protein prenyltransferase activity//ATP binding//protein binding//protein kinase activity	--	--	--	--	UP	1.2416	0.0063257	blast,frame:-2 start:5619 end:2995
Cluster-1975.7030	2203	1858	1866.37	2018	4321	3413	63.99	55.35	55.17	68.57	166.37	109.09	1799	6836615	XP_017256897.1	515	2e-49	PREDICTED: calcium-binding protein KIC [Daucus carota subsp. sativus]	XM_017361564.1	XM_017361564	207	9.01e-102	PREDICTED: Daucus carota subsp. sativus calcium-binding protein KIC-like (LOC108194603), mRNA	K16465	CETN1	centrin-1	http://www.genome.jp/dbget-bin/www_bget?ko:K16465	Q9ZPX9	408	2.4e-38	Calcium-binding protein KIC OS=Arabidopsis thaliana GN=KIC PE=1 SV=2	PF09749//PF13405//PF13833//PF12763//PF13202//PF13499//PF00036	Uncharacterised conserved protein//EF-hand domain//EF-hand domain pair//Cytoskeletal-regulatory complex EF hand//EF hand//EF-hand domain pair//EF hand	GO:0034477	U6 snRNA 3'-end processing	GO:0004518//GO:0005509//GO:0005515	nuclease activity//calcium ion binding//protein binding	--	--	KOG0028	Ca2+-binding protein (centrin/caltractin), EF-Hand superfamily protein	UP	1.2581	0.0071408	blast,frame:2 start:584 end:955
Cluster-1975.11458	86	122	43	298	93	213	2.24	3.26	1.14	9.08	3.21	6.1	1979	6264475	KZM92093.1	2002	8.4e-222	hypothetical protein DCAR_020542 [Daucus carota subsp. sativus]	XM_017359589.1	XM_017359589	1062	0	PREDICTED: Daucus carota subsp. sativus regulatory protein NPR6-like (LOC108193025), mRNA	K14508	NPR1	regulatory protein NPR1	http://www.genome.jp/dbget-bin/www_bget?ko:K14508	Q9ZVC2	1634	1.8e-180	Regulatory protein NPR5 OS=Arabidopsis thaliana GN=NPR5 PE=1 SV=1	PF13606//PF00651//PF00023	Ankyrin repeat//BTB/POZ domain//Ankyrin repeat	--	--	GO:0005515	protein binding	--	--	--	--	UP	1.7849	0.018319	blast,frame:-1 start:1706 end:183
Cluster-1975.11459	4203.07	2285.43	1806	227	243	373	88.32	49.25	38.53	5.59	6.76	8.62	2394	6832127	XP_017251936.1	840	5.6e-87	PREDICTED: protein PHR1-LIKE 1-like isoform X1 [Daucus carota subsp. sativus]	XM_017396530.1	XM_017396530	452	0	PREDICTED: Daucus carota subsp. sativus protein PHR1-LIKE 1-like (LOC108222644), transcript variant X1, mRNA	--	--	--	--	--	--	--	--	PF02007	Tetrahydromethanopterin S-methyltransferase MtrH subunit	GO:0006730	one-carbon metabolic process	GO:0008168	methyltransferase activity	--	--	--	--	DOWN	-2.7741	5.06e-09	blast,frame:3 start:1812 end:1970|blast,frame:2 start:1661 end:1846|blast,frame:1 start:349 end:1137
Cluster-1975.2230	317	476	268	8960	3777	8601	9.05	13.94	7.79	299.3	142.94	270.2	1826	1972373	AFW16645.1	1753	5.8e-193	putative progesterone 5beta-reductase [Bupleurum falcatum]	XM_017403602.1	XM_017403602	767	0	PREDICTED: Daucus carota subsp. sativus 3-oxo-Delta(4,5)-steroid 5-beta-reductase-like (LOC108228116), mRNA	K22419	VEP1	Delta4-3-oxosteroid 5beta-reductase	http://www.genome.jp/dbget-bin/www_bget?ko:K22419	Q6PQJ9	1380	4.7e-151	3-oxo-Delta(4,5)-steroid 5-beta-reductase OS=Digitalis lanata PE=1 SV=1	--	--	--	--	--	--	--	--	--	--	UP	4.8438	2.63e-25	blast,frame:-3 start:1617 end:1453
Cluster-1975.2232	1	0	3	3082.8	7497.77	4369.17	0.06	0	0.18	215.03	598.73	289.51	996	6821932	XP_017240806.1	307	1.5e-25	PREDICTED: uncharacterized protein LOC108213518 [Daucus carota subsp. sativus]	XM_017385317.1	XM_017385317	131	8.69e-60	PREDICTED: Daucus carota subsp. sativus uncharacterized LOC108213518 (LOC108213518), mRNA	--	--	--	--	--	--	--	--	--	--	--	--	--	--	--	--	--	--	UP	12.414	6.13e-40	estscan,start:297 end:431
Cluster-1975.2235	1688.03	2282.67	577.49	21588.7	5936.46	22888.7	38.69	53.65	13.45	579.61	180.23	576.88	2215	9514309	XP_022726058.1	807	3.5e-83	non-functional NADPH-dependent codeinone reductase 2-like [Durio zibethinus]	XM_017367312.1	XM_017367312	234	1.09e-116	PREDICTED: Daucus carota subsp. sativus non-functional NADPH-dependent codeinone reductase 2-like (LOC108199487), mRNA	K22374	DMAS1	3''-deamino-3''-oxonicotianamine reductase	http://www.genome.jp/dbget-bin/www_bget?ko:K22374	Q9SQ69	535	5.4e-53	NADPH-dependent codeinone reductase 1-2 OS=Papaver somniferum GN=COR1.2 PE=1 SV=1	PF01007//PF08225	Inward rectifier potassium channel//Pseudin antimicrobial peptide	GO:0006952//GO:0006813	defense response//potassium ion transport	GO:0005242	inward rectifier potassium channel activity	GO:0008076//GO:0016021	voltage-gated potassium channel complex//integral component of membrane	KOG1577	Aldo/keto reductase family proteins	UP	3.9783	1.1e-07	estscan,start:176 end:1405
Cluster-1975.2234	15	6	9	16	28	55	0.56	0.23	0.34	0.69	1.38	2.24	1463	6841762	XP_017218182.1	452	3.4e-42	PREDICTED: non-functional NADPH-dependent codeinone reductase 2-like [Daucus carota subsp. sativus]	XM_017367126.1	XM_017367126	131	1.29e-59	PREDICTED: Daucus carota subsp. sativus non-functional NADPH-dependent codeinone reductase 2-like (LOC108199345), transcript variant X3, mRNA	K22374	DMAS1	3''-deamino-3''-oxonicotianamine reductase	http://www.genome.jp/dbget-bin/www_bget?ko:K22374	E7C196	296	1.9e-25	Methylecgonone reductase OS=Erythroxylum coca PE=1 SV=1	--	--	--	--	--	--	--	--	KOG1577	Aldo/keto reductase family proteins	UP	2.2367	0.014937	estscan,start:929 end:1255
Cluster-1975.2237	348.36	515.1	179.19	5859.14	759.1	4908.31	9.38	14.22	4.91	184.6	27.08	145.36	1922	6259765	KZM87383.1	658	5.7e-66	hypothetical protein DCAR_024517 [Daucus carota subsp. sativus]	XM_017360682.1	XM_017360682	356	0	PREDICTED: Daucus carota subsp. sativus non-functional NADPH-dependent codeinone reductase 2-like (LOC108193850), mRNA	K22374	DMAS1	3''-deamino-3''-oxonicotianamine reductase	http://www.genome.jp/dbget-bin/www_bget?ko:K22374	Q9SQ64	433	3.2e-41	Non-functional NADPH-dependent codeinone reductase 2 OS=Papaver somniferum GN=COR2 PE=1 SV=1	--	--	--	--	--	--	--	--	--	--	UP	3.9722	2.95e-06	blast,frame:1 start:949 end:1440|blast,frame:2 start:542 end:925|blast,frame:3 start:144 end:506
Cluster-1975.2238	354.52	563.35	95.96	1194.3	415.86	1023.15	138.72	227.09	41.79	512.04	224.79	456.72	353	6845924	XP_017222800.1	523	4.7e-51	PREDICTED: non-functional NADPH-dependent codeinone reductase 2-like [Daucus carota subsp. sativus]	XM_017367311.1	XM_017367311	224	5.8e-112	PREDICTED: Daucus carota subsp. sativus non-functional NADPH-dependent codeinone reductase 2-like (LOC108199486), mRNA	K22374	DMAS1	3''-deamino-3''-oxonicotianamine reductase	http://www.genome.jp/dbget-bin/www_bget?ko:K22374	B9VRJ2	395	1.5e-37	NADPH-dependent codeinone reductase 1-5 OS=Papaver somniferum GN=COR1.5 PE=1 SV=1	--	--	--	--	--	--	--	--	--	--	UP	1.8928	0.037011	estscan,start:353 end:1; minus strand
Cluster-22051.0	13	2	8	24	17	52	1.19	0.19	0.76	2.53	2.07	5.26	737	6809634	XP_017254940.1	554	2.5e-54	PREDICTED: uncharacterized protein LOC108224735 [Daucus carota subsp. sativus]	XM_017376142.1	XM_017376142	134	1.37e-61	PREDICTED: Daucus carota subsp. sativus TMV resistance protein N-like (LOC108205992), transcript variant X3, mRNA	--	--	--	--	Q40392	350	5.1e-32	TMV resistance protein N OS=Nicotiana glutinosa GN=N PE=1 SV=1	PF13676//PF01582	TIR domain//TIR domain	GO:0007165	signal transduction	GO:0005515	protein binding	--	--	--	--	UP	2.5227	0.018766	estscan,start:169 end:675
Cluster-1975.10588	532.03	428	490	826	465	901	8.11	6.69	7.57	14.76	9.37	15.08	3210	6818878	XP_017237369.1	1744	1.1e-191	PREDICTED: uncharacterized protein LOC108210550 isoform X1 [Daucus carota subsp. sativus]	XM_017381880.1	XM_017381880	885	0	PREDICTED: Daucus carota subsp. sativus uncharacterized LOC108210550 (LOC108210550), transcript variant X1, mRNA	--	--	--	--	--	--	--	--	--	--	--	--	--	--	--	--	--	--	UP	1.113	0.0057128	blast,frame:-3 start:1516 end:473
Cluster-1975.3726	14	63	26	0	0	0	1.14	5.25	2.18	0	0	0	799	11074446	XP_024449794.1	186	1.3e-11	uncharacterized protein LOC112326308 [Populus trichocarpa]	--	--	--	--	--	--	--	--	--	--	--	--	--	--	--	--	--	--	--	--	--	--	--	DOWN	-7.0174	0.00014546	estscan,start:619 end:780
Cluster-1975.3727	592.92	400	355.11	102	187	87	18.29	12.66	11.15	3.68	7.65	2.95	1708	6839820	XP_017215993.1	462	2.7e-43	PREDICTED: protein-L-isoaspartate O-methyltransferase 1 isoform X1 [Daucus carota subsp. sativus]	XM_017360505.1	XM_017360505	218	6.56e-108	PREDICTED: Daucus carota subsp. sativus protein-L-isoaspartate O-methyltransferase 1 (LOC108193716), transcript variant X2, mRNA	K00573	E2.1.1.77, pcm	protein-L-isoaspartate(D-aspartate) O-methyltransferase	http://www.genome.jp/dbget-bin/www_bget?ko:K00573	Q43209	333	1.1e-29	Protein-L-isoaspartate O-methyltransferase OS=Triticum aestivum GN=PCM PE=1 SV=1	PF01135	Protein-L-isoaspartate(D-aspartate) O-methyltransferase (PCMT)	GO:0006479//GO:0006464//GO:0046500	protein methylation//cellular protein modification process//S-adenosylmethionine metabolic process	GO:0004719	protein-L-isoaspartate (D-aspartate) O-methyltransferase activity	--	--	KOG1661	Protein-L-isoaspartate(D-aspartate) O-methyltransferase	DOWN	-1.2879	0.032372	blast,frame:-2 start:1044 end:607
Cluster-1975.3723	817	809	1840	24	90	19	29.85	30.32	68.54	1.02	4.36	0.76	1480	6844391	XP_017221079.1	934	4.4e-98	PREDICTED: uncharacterized protein LOC108197864 [Daucus carota subsp. sativus]	XM_017361677.1	XM_017361677	398	0	PREDICTED: Daucus carota subsp. sativus uncharacterized LOC108194734 (LOC108194734), mRNA	--	--	--	--	--	--	--	--	--	--	--	--	--	--	--	--	--	--	DOWN	-4.1372	4.91e-07	blast,frame:-3 start:1430 end:258
Cluster-27110.0	833.27	1142	1177.67	182	275	109	44.77	62.97	64.82	11.38	19.65	6.46	1084	6273400	KZN01019.1	683	4.1e-69	hypothetical protein DCAR_009773 [Daucus carota subsp. sativus]	XM_017382785.1	XM_017382785	504	0	PREDICTED: Daucus carota subsp. sativus protein LIGHT-DEPENDENT SHORT HYPOCOTYLS 10-like (LOC108211241), mRNA	--	--	--	--	Q9S7R3	588	1.9e-59	Protein LIGHT-DEPENDENT SHORT HYPOCOTYLS 10 OS=Arabidopsis thaliana GN=LSH10 PE=1 SV=1	PF02899	Phage integrase, N-terminal SAM-like domain	GO:0015074	DNA integration	GO:0003677	DNA binding	--	--	--	--	DOWN	-1.926	0.00041252	blast,frame:-1 start:925 end:422
Cluster-1975.16868	625.49	225	808.16	40	26	18	10.48	3.87	13.74	0.79	0.58	0.33	2940	6281171	KZN08790.1	787	9.7e-81	hypothetical protein DCAR_001446 [Daucus carota subsp. sativus]	XM_017383222.1	XM_017383222	965	0	PREDICTED: Daucus carota subsp. sativus putative pentatricopeptide repeat-containing protein At3g15130 (LOC108211581), mRNA	--	--	--	--	Q9LIQ7	313	4e-27	Pentatricopeptide repeat-containing protein At3g24000, mitochondrial OS=Arabidopsis thaliana GN=PCMP-H87 PE=3 SV=1	PF13414	TPR repeat	--	--	GO:0005515	protein binding	--	--	--	--	DOWN	-3.7653	2.71e-08	blast,frame:-1 start:2244 end:1483|blast,frame:-3 start:1309 end:764
Cluster-18091.0	32	37	32	3	6	3	2.88	3.42	2.98	0.31	0.72	0.3	745	6807670	XP_017231144.1	240	6.5e-18	PREDICTED: uncharacterized protein LOC108205647 isoform X2 [Daucus carota subsp. sativus]	--	--	--	--	--	--	--	--	--	--	--	--	--	--	--	--	--	--	--	--	--	--	--	DOWN	-2.5347	0.002241	estscan,start:186 end:451
Cluster-1975.18474	3	2	3.17	75	11	100	0.21	0.14	0.23	6.09	1.03	7.74	888	6843607	XP_017220213.1	150	2.1e-07	PREDICTED: cleavage and polyadenylation specificity factor subunit 3-II [Daucus carota subsp. sativus]	XM_017381681.1	XM_017381681	86	8e-35	PREDICTED: Daucus carota subsp. sativus 50S ribosomal protein L9-like (LOC108210413), transcript variant X2, mRNA	--	--	--	--	--	--	--	--	--	--	--	--	--	--	--	--	--	--	UP	5.0341	6.89e-06	blast,frame:3 start:3 end:179
Cluster-1975.18477	335.04	401	387	678.11	374.85	817.04	6.18	7.58	7.24	14.66	9.15	16.55	2695	6809728	XP_017256076.1	1462	4.7e-159	PREDICTED: probable receptor-like protein kinase At1g49730 isoform X1 [Daucus carota subsp. sativus]	XM_017370109.1	XM_017370109	277	1.66e-140	PREDICTED: Daucus carota subsp. sativus receptor-like cytosolic serine/threonine-protein kinase RBK1 (LOC108201813), mRNA	--	--	--	--	Q9FID9	828	7e-87	Probable receptor-like protein kinase At5g38990 OS=Arabidopsis thaliana GN=At5g38990 PE=2 SV=1	PF07714//PF00069	Protein tyrosine kinase//Protein kinase domain	GO:0006468	protein phosphorylation	GO:0004672//GO:0005524	protein kinase activity//ATP binding	--	--	--	--	UP	1.248	0.0038932	blast,frame:3 start:75 end:1751|blast,frame:1 start:1783 end:2541
Cluster-1975.18471	84	146	538	1867	1599	1877	1.88	3.35	12.23	48.94	47.39	46.18	2263	6270077	KZM97695.1	1962	4.2e-217	hypothetical protein DCAR_014943 [Daucus carota subsp. sativus]	--	--	--	--	--	K07195	EXOC7, EXO70	exocyst complex component 7	http://www.genome.jp/dbget-bin/www_bget?ko:K07195	Q9LZD3	554	3.5e-55	Exocyst complex component EXO70A1 OS=Arabidopsis thaliana GN=EXO70A1 PE=1 SV=1	PF03081	Exo70 exocyst complex subunit	GO:0006887	exocytosis	--	--	GO:0000145	exocyst	--	--	UP	3.3178	3.45e-05	blast,frame:-3 start:2090 end:156
Cluster-1975.20260	463	315	409	640	403	843	8.13	5.67	7.29	13.18	9.37	16.27	2816	6819033	XP_017237541.1	775	2.3e-79	PREDICTED: probable sugar phosphate..phosphate translocator At3g11320 [Daucus carota subsp. sativus]	XM_017382052.1	XM_017382052	547	0	PREDICTED: Daucus carota subsp. sativus probable sugar phosphate/phosphate translocator At3g11320 (LOC108210670), mRNA	--	--	--	--	Q5XF09	720	2.4e-74	Probable sugar phosphate/phosphate translocator At3g11320 OS=Arabidopsis thaliana GN=At3g11320 PE=2 SV=1	PF00892//PF08449	EamA-like transporter family//UAA transporter family	GO:0055085	transmembrane transport	--	--	GO:0016020//GO:0016021	membrane//integral component of membrane	--	--	UP	1.1825	0.0076519	blast,frame:-1 start:2591 end:2097
Cluster-1975.20269	16	9	8	101	48	391	0.31	0.18	0.16	2.28	1.22	8.28	2589	6832894	XP_017252774.1	1672	2e-183	PREDICTED: uncharacterized protein LOC108223169 [Daucus carota subsp. sativus]	XM_017397285.1	XM_017397285	780	0	PREDICTED: Daucus carota subsp. sativus uncharacterized LOC108223169 (LOC108223169), mRNA	--	--	--	--	--	--	--	--	PF00439//PF01049//PF02671	Bromodomain//Cadherin cytoplasmic region//Paired amphipathic helix repeat	GO:0006355//GO:0007156	regulation of transcription, DNA-templated//homophilic cell adhesion via plasma membrane adhesion molecules	GO:0005509//GO:0005515	calcium ion binding//protein binding	GO:0016020	membrane	--	--	UP	4.5168	1.44e-06	blast,frame:1 start:199 end:573|blast,frame:3 start:837 end:2459
Cluster-12609.0	271.85	151	208	1	1	0	12.82	7.31	10.03	0.05	0.06	0	1201	6848682	XP_017225844.1	525	9.5e-51	PREDICTED: uncharacterized protein LOC108201998 [Daucus carota subsp. sativus]	XM_017370355.1	XM_017370355	227	4.54e-113	PREDICTED: Daucus carota subsp. sativus uncharacterized LOC108201998 (LOC108201998), mRNA	--	--	--	--	--	--	--	--	--	--	--	--	--	--	--	--	--	--	DOWN	-7.7667	1.88e-10	blast,frame:-2 start:1089 end:493
Cluster-14387.2	14	12	10	43	15	23	1.04	0.91	0.76	3.7	1.48	1.89	852	6810406	XP_017218593.1	765	9.9e-79	PREDICTED: ribonuclease H2 subunit C [Daucus carota subsp. sativus]	XM_017363104.1	XM_017363104	385	0	PREDICTED: Daucus carota subsp. sativus ribonuclease H2 subunit C (LOC108196035), mRNA	K10745	RNASEH2C	ribonuclease H2 subunit C	http://www.genome.jp/dbget-bin/www_bget?ko:K10745	Q9CQ18	167	9.8e-11	Ribonuclease H2 subunit C OS=Mus musculus GN=Rnaseh2c PE=1 SV=1	--	--	--	--	--	--	--	--	--	--	UP	1.6961	0.047144	blast,frame:1 start:148 end:633
Cluster-1975.10327	81	99	97	109	600.02	130	6.96	8.74	8.62	10.84	68.87	12.38	768	6273012	KZN00631.1	468	2.5e-44	hypothetical protein DCAR_009385 [Daucus carota subsp. sativus]	XM_017385941.1	XM_017385941	224	1.33e-111	PREDICTED: Daucus carota subsp. sativus alcohol dehydrogenase 1-like (LOC108214136), mRNA	K18857	ADH1	alcohol dehydrogenase class-P	http://www.genome.jp/dbget-bin/www_bget?ko:K18857	P14673	439	2.5e-42	Alcohol dehydrogenase 1 OS=Solanum tuberosum GN=ADH1 PE=2 SV=1	--	--	--	--	--	--	--	--	KOG0022	Alcohol dehydrogenase, class III	UP	2.1722	0.022675	blast,frame:-2 start:668 end:390
Cluster-1975.6806	1316.12	1216.51	1095.39	2098.86	1262.98	2942.06	12.47	11.82	10.51	23.36	15.82	30.61	5014	6267887	KZM95505.1	2072	1.6e-229	hypothetical protein DCAR_018747 [Daucus carota subsp. sativus]	XM_017397291.1	XM_017397291	854	0	PREDICTED: Daucus carota subsp. sativus AP-2 complex subunit alpha-2-like (LOC108223173), mRNA	K11824	AP2A	AP-2 complex subunit alpha	http://www.genome.jp/dbget-bin/www_bget?ko:K11824	Q8LPL6	1598	6.7e-176	AP-2 complex subunit alpha-1 OS=Arabidopsis thaliana GN=ALPHA-ADR PE=1 SV=1	PF01602//PF04119//PF02296//PF02883	Adaptin N terminal region//Heat shock protein 9/12//Alpha adaptin AP2, C-terminal domain//Adaptin C-terminal domain	GO:0016192//GO:0006886//GO:0006950	vesicle-mediated transport//intracellular protein transport//response to stress	--	--	GO:0030131//GO:0030117	clathrin adaptor complex//membrane coat	KOG1077	Vesicle coat complex AP-2, alpha subunit	UP	1.3085	0.0024035	estscan,start:4318 end:2841; minus strand
Cluster-1975.6800	2391	3004	1889	12654	6715	10576.4	60.75	78.27	48.79	376.38	226.05	295.56	2022	1314739	CBI19003.3	1702	5.3e-187	unnamed protein product, partial [Vitis vinifera]	XM_017403304.1	XM_017403304	1153	0	PREDICTED: Daucus carota subsp. sativus protein disulfide-isomerase-like (LOC108227913), mRNA	K09580	PDIA1, P4HB	protein disulfide-isomerase A1	http://www.genome.jp/dbget-bin/www_bget?ko:K09580	Q43116	1612	6.5e-178	Protein disulfide-isomerase OS=Ricinus communis PE=2 SV=1	PF01216//PF00085//PF08534//PF00578//PF07912//PF00462	Calsequestrin//Thioredoxin//Redoxin//AhpC/TSA family//ERp29, N-terminal domain//Glutaredoxin	GO:0006118//GO:0009306//GO:0055114//GO:0045454	obsolete electron transport//protein secretion//oxidation-reduction process//cell redox homeostasis	GO:0016491//GO:0016209//GO:0005509//GO:0009055//GO:0015035	oxidoreductase activity//antioxidant activity//calcium ion binding//electron carrier activity//protein disulfide oxidoreductase activity	GO:0005788	endoplasmic reticulum lumen	KOG0190	Protein disulfide isomerase (prolyl 4-hydroxylase beta subunit)	UP	2.5617	1.99e-11	blast,frame:3 start:3 end:1613
Cluster-1975.6801	3	8	7	18	25	32	0.14	0.38	0.33	0.98	1.55	1.64	1214	3334768	KCW71254.1	206	9.3e-14	hypothetical protein EUGRSUZ_F04345 [Eucalyptus grandis]	XM_010270672.2	XM_010270672	71	2.41e-26	PREDICTED: Nelumbo nucifera protein disulfide-isomerase (LOC104605783), mRNA	K09580	PDIA1, P4HB	protein disulfide-isomerase A1	http://www.genome.jp/dbget-bin/www_bget?ko:K09580	Q43116	188	5.1e-13	Protein disulfide-isomerase OS=Ricinus communis PE=2 SV=1	PF00085//PF00462	Thioredoxin//Glutaredoxin	GO:0006118//GO:0045454	obsolete electron transport//cell redox homeostasis	GO:0015035//GO:0009055	protein disulfide oxidoreductase activity//electron carrier activity	--	--	KOG0190	Protein disulfide isomerase (prolyl 4-hydroxylase beta subunit)	UP	2.5812	0.001797	blast,frame:3 start:678 end:1202
Cluster-1975.18291	399	289	454	1275.61	400	1194	11.45	8.51	13.26	42.83	15.22	37.7	1818	6837767	XP_017258205.1	1515	2.3e-165	PREDICTED: thylakoidal processing peptidase 1, chloroplastic-like [Daucus carota subsp. sativus]	XM_017402716.1	XM_017402716	742	0	PREDICTED: Daucus carota subsp. sativus thylakoidal processing peptidase 1, chloroplastic-like (LOC108227526), transcript variant X1, mRNA	K03100	lepB	signal peptidase I	http://www.genome.jp/dbget-bin/www_bget?ko:K03100	Q9M9Z2	882	2.6e-93	Probable thylakoidal processing peptidase 2, chloroplastic OS=Arabidopsis thaliana GN=TPP2 PE=2 SV=1	--	--	--	--	--	--	--	--	--	--	UP	1.8391	0.0024111	blast,frame:-2 start:1601 end:558
Cluster-1975.18294	805.75	622.93	929.01	274	223.94	148	25.18	19.97	29.57	10.01	9.28	5.09	1689	6839381	XP_017215522.1	1054	6.1e-112	PREDICTED: CASP-like protein 4A3 [Daucus carota subsp. sativus]	XM_017360033.1	XM_017360033	704	0	PREDICTED: Daucus carota subsp. sativus CASP-like protein 4A3 (LOC108193403), mRNA	--	--	--	--	Q84WP5	496	1.4e-48	CASP-like protein 4A3 OS=Arabidopsis thaliana GN=At2g36330 PE=2 SV=1	--	--	--	--	--	--	--	--	--	--	DOWN	-1.3278	0.0039416	blast,frame:-2 start:1688 end:645
Cluster-1975.13740	1337.34	1310.63	1241.9	134	194.99	67	17.7	17.79	16.66	2.08	3.41	0.97	3658	6259672	KZM87290.1	1845	2.5e-203	hypothetical protein DCAR_024424 [Daucus carota subsp. sativus]	XM_017359816.1	XM_017359816	948	0	PREDICTED: Daucus carota subsp. sativus BTB/POZ domain-containing protein At1g67900-like (LOC108193236), mRNA	--	--	--	--	Q9C9V6	1458	8.4e-160	BTB/POZ domain-containing protein At1g67900 OS=Arabidopsis thaliana GN=At1g67900 PE=1 SV=1	PF00651	BTB/POZ domain	--	--	GO:0005515	protein binding	--	--	--	--	DOWN	-2.7402	2.27e-07	blast,frame:-2 start:2538 end:1144
Cluster-1975.13749	324	369	428.69	1153	772.92	990.56	9.37	10.95	12.62	39.03	29.65	31.54	1805	6824685	XP_017243855.1	1375	3.9e-149	PREDICTED: probable prolyl 4-hydroxylase 7 [Daucus carota subsp. sativus]	XM_017382370.1	XM_017382370	701	0	PREDICTED: Daucus carota subsp. sativus probable prolyl 4-hydroxylase 6 (LOC108210911), mRNA	K00472	P4HA	prolyl 4-hydroxylase	http://www.genome.jp/dbget-bin/www_bget?ko:K00472	Q8L970	1097	3e-118	Probable prolyl 4-hydroxylase 7 OS=Arabidopsis thaliana GN=P4H7 PE=2 SV=1	PF01855//PF13640//PF01580//PF03171	Pyruvate flavodoxin/ferredoxin oxidoreductase, thiamine diP-bdg//2OG-Fe(II) oxygenase superfamily//FtsK/SpoIIIE family//2OG-Fe(II) oxygenase superfamily	GO:0055114	oxidation-reduction process	GO:0003677//GO:0005524//GO:0000166//GO:0016491	DNA binding//ATP binding//nucleotide binding//oxidoreductase activity	--	--	--	--	UP	1.9029	2.11e-10	blast,frame:1 start:1 end:1011
Cluster-1975.981	327	427	432	1757	3549.18	2199	7.97	10.67	10.7	50.13	114.57	58.93	2098	6808260	XP_017237316.1	790	3.1e-81	PREDICTED: two-on-two hemoglobin-3 isoform X1 [Daucus carota subsp. sativus]	XM_017381827.1	XM_017381827	381	0	PREDICTED: Daucus carota subsp. sativus two-on-two hemoglobin-3 (LOC108210503), transcript variant X1, mRNA	--	--	--	--	Q67XG0	666	3.3e-68	Two-on-two hemoglobin-3 OS=Arabidopsis thaliana GN=GLB3 PE=1 SV=1	PF01152	Bacterial-like globin	--	--	GO:0019825	oxygen binding	--	--	--	--	UP	3.2058	7.19e-14	blast,frame:3 start:30 end:686
Cluster-1975.986	316	215	503	1487	1389.99	2005	5.28	3.68	8.52	29.14	30.74	36.82	2948	6271238	KZM98856.1	3440	0	hypothetical protein DCAR_013782 [Daucus carota subsp. sativus]	XM_017392052.1	XM_017392052	1586	0	PREDICTED: Daucus carota subsp. sativus trifunctional UDP-glucose 4,6-dehydratase/UDP-4-keto-6-deoxy-D-glucose 3,5-epimerase/UDP-4-keto-L-rhamnose-reductase RHM1 (LOC108218895), mRNA	K12450	RHM	UDP-glucose 4,6-dehydratase	http://www.genome.jp/dbget-bin/www_bget?ko:K12450	Q9SYM5	3118	0	Trifunctional UDP-glucose 4,6-dehydratase/UDP-4-keto-6-deoxy-D-glucose 3,5-epimerase/UDP-4-keto-L-rhamnose-reductase RHM1 OS=Arabidopsis thaliana GN=RHM1 PE=1 SV=1	PF00106//PF01370//PF03435//PF01073	short chain dehydrogenase//NAD dependent epimerase/dehydratase family//Saccharopine dehydrogenase NADP binding domain//3-beta hydroxysteroid dehydrogenase/isomerase family	GO:0006694//GO:0008210//GO:0008209//GO:0008152//GO:0055114//GO:0008207	steroid biosynthetic process//estrogen metabolic process//androgen metabolic process//metabolic process//oxidation-reduction process//C21-steroid hormone metabolic process	GO:0050662//GO:0003854//GO:0016616//GO:0016491//GO:0003824	coenzyme binding//3-beta-hydroxy-delta5-steroid dehydrogenase activity//oxidoreductase activity, acting on the CH-OH group of donors, NAD or NADP as acceptor//oxidoreductase activity//catalytic activity	--	--	KOG0747	Putative NAD+-dependent epimerases	UP	2.7589	5.22e-10	blast,frame:3 start:522 end:2588
Cluster-1975.985	694	686.2	679	230	242	201	13.02	13.2	12.93	5.06	6.01	4.15	2652	6279187	KZN06806.1	2220	5.9e-247	hypothetical protein DCAR_007643 [Daucus carota subsp. sativus]	XM_017380918.1	XM_017380918	1143	0	PREDICTED: Daucus carota subsp. sativus uncharacterized LOC108209800 (LOC108209800), transcript variant X1, mRNA	--	--	--	--	Q9LL45	137	9.2e-07	Telomere-binding protein 1 OS=Oryza sativa subsp. japonica GN=TBP1 PE=1 SV=2	PF01642	Methylmalonyl-CoA mutase	GO:0008152	metabolic process	GO:0016866//GO:0031419	intramolecular transferase activity//cobalamin binding	--	--	--	--	DOWN	-1.0776	4.35e-05	blast,frame:-1 start:2388 end:619|blast,frame:-3 start:490 end:239
Cluster-1975.988	3	8	8	2216	2740.96	8541.99	0.05	0.13	0.13	41.99	58.6	151.63	3041	6850043	XP_017227366.1	2520	1.1e-281	PREDICTED: probable linoleate 9S-lipoxygenase 5 [Daucus carota subsp. sativus]	XM_017368278.1	XM_017368278	1463	0	PREDICTED: Daucus carota subsp. sativus probable linoleate 9S-lipoxygenase 5 (LOC108200212), mRNA	K15718	LOX1_5	linoleate 9S-lipoxygenase	http://www.genome.jp/dbget-bin/www_bget?ko:K15718	Q43191	2326	1.6e-260	Probable linoleate 9S-lipoxygenase 5 OS=Solanum tuberosum GN=LOX1.5 PE=2 SV=1	PF00305//PF01477//PF12906	Lipoxygenase//PLAT/LH2 domain//RING-variant domain	GO:0055114	oxidation-reduction process	GO:0008270//GO:0046872//GO:0016702//GO:0005515	zinc ion binding//metal ion binding//oxidoreductase activity, acting on single donors with incorporation of molecular oxygen, incorporation of two atoms of oxygen//protein binding	--	--	--	--	UP	9.9667	6.12e-42	blast,frame:2 start:1955 end:2818
Cluster-23624.0	583	480	506.94	193	149	203	11.61	9.8	10.25	4.5	3.93	4.44	2513	6815428	XP_017233517.1	407	9.5e-37	PREDICTED: TMV resistance protein N-like [Daucus carota subsp. sativus]	XM_017360773.1	XM_017360773	214	1.62e-105	PREDICTED: Daucus carota subsp. sativus protein SUPPRESSOR OF npr1-1, CONSTITUTIVE 1-like (LOC108193919), mRNA	--	--	--	--	Q9CAK1	142	2.3e-07	Disease resistance protein RML1B OS=Arabidopsis thaliana GN=RLM1B PE=2 SV=1	PF00931//PF00004	NB-ARC domain//ATPase family associated with various cellular activities (AAA)	--	--	GO:0005524//GO:0043531	ATP binding//ADP binding	--	--	--	--	DOWN	-1.0011	0.00031184	estscan,start:1660 end:236; minus strand
Cluster-7315.0	4	4	7	12	30.3	77.29	0.64	0.66	1.19	2.21	6.58	13.9	521	10906923	PRW56057.1	637	4.2e-64	polyubiquitin [Chlorella sorokiniana]	AK340525.1	AK340525	316	6.35e-163	Acyrthosiphon pisum ACYPI006410 mRNA, clone: 640G17, complete cds, full-insert cDNA sequence based on the ESTs (5'-EST:FF323402, 3'-EST:FF325088)	K08770	UBC	ubiquitin C	http://www.genome.jp/dbget-bin/www_bget?ko:K08770	P59669	634	4.2e-65	Polyubiquitin OS=Geodia cydonium PE=2 SV=2	PF00240//PF14560//PF13367	Ubiquitin family//Ubiquitin-like domain//Protease prsW family	--	--	GO:0005515//GO:0008233	protein binding//peptidase activity	--	--	KOG0001	Ubiquitin and ubiquitin-like proteins	UP	3.4873	0.00095124	blast,frame:-2 start:403 end:2
Cluster-13609.0	20	26	24	90	51	62	3.93	5.25	5.01	20.02	13.55	13.65	470	--	--	--	--	--	--	--	--	--	--	--	--	--	--	--	--	--	--	--	--	--	--	--	--	--	--	--	--	UP	2.063	4.84e-05	--
Cluster-15343.0	115	63	39	1	0	0	6.06	3.41	2.11	0.06	0	0	1100	6258219	KZM85837.1	779	3.1e-80	hypothetical protein DCAR_026741 [Daucus carota subsp. sativus]	XM_017366526.1	XM_017366526	309	1.08e-158	PREDICTED: Daucus carota subsp. sativus zinc finger protein 6-like (LOC108198747), mRNA	--	--	--	--	Q39265	258	3.6e-21	Zinc finger protein 6 OS=Arabidopsis thaliana GN=ZFP6 PE=2 SV=1	PF13912	C2H2-type zinc finger	--	--	GO:0046872	metal ion binding	--	--	--	--	DOWN	-7.1218	5.38e-06	blast,frame:1 start:232 end:918
Cluster-16301.0	22	20	23	58	80	45	0.31	0.29	0.33	0.97	1.51	0.7	3417	6256789	KZM84407.1	536	1.4e-51	hypothetical protein DCAR_028171 [Daucus carota subsp. sativus]	XM_017365413.1	XM_017365413	290	1.25e-147	PREDICTED: Daucus carota subsp. sativus cardiolipin synthase (CMP-forming), mitochondrial (LOC108197723), mRNA	K08744	CRLS	cardiolipin synthase (CMP-forming)	http://www.genome.jp/dbget-bin/www_bget?ko:K08744	Q93YW7	370	1.1e-33	Cardiolipin synthase (CMP-forming), mitochondrial OS=Arabidopsis thaliana GN=CLS PE=1 SV=1	PF01066	CDP-alcohol phosphatidyltransferase	GO:0008654	phospholipid biosynthetic process	GO:0016780	phosphotransferase activity, for other substituted phosphate groups	GO:0016020	membrane	KOG1617	CDP-alcohol phosphatidyltransferase/Phosphatidylglycerol-phosphate synthase	UP	2.0379	0.00020051	blast,frame:3 start:2784 end:3215|blast,frame:1 start:1 end:756
Cluster-23779.0	69	148	50	200	272	237	2.76	6.08	2.04	9.35	14.47	10.46	1371	6818767	XP_017237246.1	298	2.3e-24	PREDICTED: serine..threonine-protein kinase SAPK7-like isoform X2 [Daucus carota subsp. sativus]	--	--	--	--	--	--	--	--	--	--	--	--	--	PF07552//PF07294	Spore Coat Protein X and V domain//Fibroin P25	GO:0030435	sporulation resulting in formation of a cellular spore	GO:0005198	structural molecule activity	GO:0031160//GO:0005576	spore wall//extracellular region	--	--	UP	1.944	0.0014011	estscan,start:1223 end:276; minus strand
Cluster-11821.0	359	605	192	45	37	50	8.68	15	4.72	1.27	1.18	1.33	2113	6808287	XP_017237616.1	705	2.2e-71	PREDICTED: F-box..kelch-repeat protein At3g17530-like [Daucus carota subsp. sativus]	XM_017382127.1	XM_017382127	111	2.46e-48	PREDICTED: Daucus carota subsp. sativus F-box/kelch-repeat protein At3g17530-like (LOC108210730), transcript variant X2, mRNA	--	--	--	--	--	--	--	--	PF00646//PF12937	F-box domain//F-box-like	--	--	GO:0005515	protein binding	--	--	--	--	DOWN	-2.6051	8.52e-06	blast,frame:-3 start:1874 end:1116
Cluster-6274.0	26	46	29	4	7	1	0.5	0.91	0.57	0.09	0.18	0.02	2576	6836584	XP_017256862.1	2595	1.9e-290	PREDICTED: serine..threonine-protein kinase ATR [Daucus carota subsp. sativus]	XM_017401373.1	XM_017401373	1752	0	PREDICTED: Daucus carota subsp. sativus serine/threonine-protein kinase ATR (LOC108226421), transcript variant X2, mRNA	K06640	ATR	serine/threonine-protein kinase ATR	http://www.genome.jp/dbget-bin/www_bget?ko:K06640	Q9FKS4	936	2e-99	Serine/threonine-protein kinase ATR OS=Arabidopsis thaliana GN=ATR PE=2 SV=2	PF07881	L-fucose isomerase, first N-terminal domain	GO:0006000//GO:0006004//GO:0006013	fructose metabolic process//fucose metabolic process//mannose metabolic process	GO:0008736	L-fucose isomerase activity	GO:0005737	cytoplasm	--	--	DOWN	-2.5203	0.017479	blast,frame:3 start:57 end:842
Cluster-1975.14546	790	1278	443	10812.4	6058	12698	9.02	14.95	5.12	144.88	91.44	159.14	4204	--	--	--	--	--	XM_017371655.1	XM_017371655	1292	0	PREDICTED: Daucus carota subsp. sativus protein ECERIFERUM 1-like (LOC108202980), mRNA	K15404	K15404, CER1	aldehyde decarbonylase	http://www.genome.jp/dbget-bin/www_bget?ko:K15404	F4HVY0	1833	3.2e-203	Protein ECERIFERUM 1 OS=Arabidopsis thaliana GN=CER1 PE=1 SV=1	PF00665//PF04116//PF09268//PF03015//PF03408	Integrase core domain//Fatty acid hydroxylase superfamily//Clathrin, heavy-chain linker//Male sterility protein//Foamy virus envelope protein	GO:0006633//GO:0016192//GO:0006886//GO:0055114//GO:0015074	fatty acid biosynthetic process//vesicle-mediated transport//intracellular protein transport//oxidation-reduction process//DNA integration	GO:0005506//GO:0005198//GO:0016491//GO:0080019	iron ion binding//structural molecule activity//oxidoreductase activity//fatty-acyl-CoA reductase (alcohol-forming) activity	GO:0030130//GO:0019031//GO:0030132	clathrin coat of trans-Golgi network vesicle//viral envelope//clathrin coat of coated pit	--	--	UP	4.0726	2.01e-14	blast,frame:-1 start:4075 end:2135
Cluster-1975.15741	16	16	27	1	4	0	0.67	0.69	1.16	0.05	0.22	0	1315	--	--	--	--	--	--	--	--	--	--	--	--	--	--	--	--	--	--	--	--	--	--	--	--	--	--	--	--	DOWN	-3.0004	0.047461	estscan,start:452 end:559|estscan,start:927 end:819; minus strand
Cluster-1975.15742	1	0	18	270	142	261.99	0.02	0	0.42	7.23	4.3	6.59	2219	--	--	--	--	--	XM_017360250.1	XM_017360250	66	2.68e-23	PREDICTED: Daucus carota subsp. sativus lipid phosphate phosphatase 2-like (LOC108193543), transcript variant X2, mRNA	--	--	--	--	--	--	--	--	--	--	--	--	--	--	--	--	--	--	UP	5.6563	2.17e-05	estscan,start:2148 end:2219
Cluster-24921.0	125	93	217	7	4	18	3.65	2.79	6.45	0.24	0.15	0.58	1790	6808744	XP_017242414.1	1364	7.3e-148	PREDICTED: uncharacterized protein LOC108214752 [Daucus carota subsp. sativus]	XM_017386925.1	XM_017386925	637	0	PREDICTED: Daucus carota subsp. sativus uncharacterized LOC108214752 (LOC108214752), mRNA	--	--	--	--	Q9C9Q4	244	2.4e-19	J domain-containing protein required for chloroplast accumulation response 1 OS=Arabidopsis thaliana GN=JAC1 PE=1 SV=1	--	--	--	--	--	--	--	--	KOG0431	Auxilin-like protein and related proteins containing DnaJ domain	DOWN	-3.4067	1.07e-05	blast,frame:2 start:2 end:1405
Cluster-8254.1	305	378	278	508	351	529	7.07	8.98	6.55	13.79	10.78	13.48	2193	6838589	XP_017259108.1	1708	1.1e-187	PREDICTED: cyclin-L1-1 [Daucus carota subsp. sativus]	XM_017403619.1	XM_017403619	1019	0	PREDICTED: Daucus carota subsp. sativus cyclin-L1-1 (LOC108228131), mRNA	--	--	--	--	Q8RWV3	1221	1.5e-132	Cyclin-L1-1 OS=Arabidopsis thaliana GN=CYCL1-1 PE=1 SV=2	PF02984//PF00382	Cyclin, C-terminal domain//Transcription factor TFIIB repeat	--	--	GO:0017025	TBP-class protein binding	GO:0005634	nucleus	KOG0835	Cyclin L	UP	1.0523	0.0020016	blast,frame:2 start:350 end:1678
Cluster-1975.20227	0	0	0	60	7	69	0	0	0	6.09	0.82	6.71	757	--	--	--	--	--	XM_017374226.1	XM_017374226	40	2.52e-09	PREDICTED: Daucus carota subsp. sativus zinc finger BED domain-containing protein RICESLEEPER 2-like (LOC108204672), transcript variant X2, mRNA	--	--	--	--	--	--	--	--	--	--	--	--	--	--	--	--	--	--	UP	8.4414	4.68e-06	estscan,start:432 end:303; minus strand
Cluster-1975.11841	82.5	93.5	26.01	14.58	10.46	13.09	18.69	21.79	6.31	3.72	3.22	3.33	439	9679467	PIA47458.1	203	7.5e-14	hypothetical protein AQUCO_01400244v1 [Aquilegia coerulea]	XM_010065647.2	XM_010065647	63	2.32e-22	PREDICTED: Eucalyptus grandis protein disulfide-isomerase (LOC104450929), mRNA	K09580	PDIA1, P4HB	protein disulfide-isomerase A1	http://www.genome.jp/dbget-bin/www_bget?ko:K09580	Q9XF61	196	2.2e-14	Protein disulfide-isomerase OS=Datisca glomerata GN=PDI PE=2 SV=1	--	--	--	--	--	--	--	--	KOG0190	Protein disulfide isomerase (prolyl 4-hydroxylase beta subunit)	DOWN	-1.8807	0.028448	blast,frame:2 start:128 end:415
Cluster-1975.14834	382.76	305	372.9	669	359.19	835.3	3.4	2.78	3.36	6.99	4.22	8.15	5328	6817900	XP_017236284.1	1096	2.6e-116	PREDICTED: putative transferase At1g60990, chloroplastic [Daucus carota subsp. sativus]	XM_017380795.1	XM_017380795	288	2.53e-146	PREDICTED: Daucus carota subsp. sativus putative transferase At1g60990, chloroplastic (LOC108209729), mRNA	--	--	--	--	Q681Y3	822	6.9e-86	Putative transferase At1g60990, chloroplastic OS=Arabidopsis thaliana GN=At1g60990 PE=1 SV=1	PF15490	Telomere-capping, CST complex subunit	--	--	GO:0003697	single-stranded DNA binding	GO:0070188	obsolete Stn1-Ten1 complex	--	--	UP	1.3242	0.0037002	estscan,start:4527 end:5216
Cluster-1975.14837	459.99	338	1134.09	1538.94	3311	1653	7.63	5.75	19.08	29.94	72.69	30.13	2968	6828627	XP_017248121.1	1466	1.8e-159	PREDICTED: xyloglucan glycosyltransferase 4-like [Daucus carota subsp. sativus]	XM_017392632.1	XM_017392632	758	0	PREDICTED: Daucus carota subsp. sativus xyloglucan glycosyltransferase 4-like (LOC108219274), mRNA	K20887	CSLC4	xyloglucan glycosyltransferase 4	http://www.genome.jp/dbget-bin/www_bget?ko:K20887	Q7PC69	1101	1.7e-118	Probable xyloglucan glycosyltransferase 3 OS=Oryza sativa subsp. japonica GN=CSLC3 PE=2 SV=1	--	--	--	--	--	--	--	--	--	--	UP	2.298	0.0017071	blast,frame:-2 start:2640 end:1606
Cluster-26804.0	134	164	150	388	131	231	9.36	11.76	10.78	31.43	12.19	17.83	890	6281394	KZN09013.1	594	7e-59	hypothetical protein DCAR_001669 [Daucus carota subsp. sativus]	XM_017372581.1	XM_017372581	243	4.25e-122	PREDICTED: Daucus carota subsp. sativus zinc finger SWIM domain-containing protein 7 (LOC108203586), mRNA	--	--	--	--	A4FVI0	202	9e-15	Zinc finger SWIM domain-containing protein 7 OS=Danio rerio GN=zswim7 PE=2 SV=2	PF04434	SWIM zinc finger	--	--	GO:0008270	zinc ion binding	--	--	--	--	UP	1.2642	0.038848	blast,frame:-3 start:888 end:439
Cluster-15868.0	24	10	13	526	434	1147	0.54	0.23	0.3	13.84	12.91	28.33	2255	6270574	KZM98192.1	540	3.2e-52	hypothetical protein DCAR_014446 [Daucus carota subsp. sativus]	XM_017392032.1	XM_017392032	312	4.84e-160	PREDICTED: Daucus carota subsp. sativus ethylene-responsive transcription factor ERF115-like (LOC108218880), mRNA	--	--	--	--	Q70II3	255	1.6e-20	Ethylene-responsive transcription factor ERF110 OS=Arabidopsis thaliana GN=ERF110 PE=2 SV=2	PF17056	Killer toxin-resistance protein 1	GO:0031505	fungal-type cell wall organization	--	--	--	--	--	--	UP	5.9944	9.07e-25	blast,frame:1 start:1339 end:2097|blast,frame:2 start:455 end:877
Cluster-1287.0	0	0	0	67	19	65	0	0	0	4.86	1.58	4.49	966	6845119	XP_017221908.1	701	3e-71	PREDICTED: transcription factor bHLH92-like [Daucus carota subsp. sativus]	XM_017366419.1	XM_017366419	338	7.15e-175	PREDICTED: Daucus carota subsp. sativus transcription factor bHLH92-like (LOC108198646), mRNA	--	--	--	--	Q9FIX5	291	4.7e-25	Transcription factor bHLH92 OS=Arabidopsis thaliana GN=BHLH92 PE=2 SV=1	PF00010	Helix-loop-helix DNA-binding domain	--	--	GO:0046983	protein dimerization activity	--	--	--	--	UP	8.6046	6.94e-08	blast,frame:3 start:27 end:740
Cluster-25101.0	23	16	15	207	83	191	0.62	0.44	0.41	6.55	2.98	5.68	1914	6842255	XP_017218725.1	625	3.8e-62	PREDICTED: flavin-containing monooxygenase FMO GS-OX-like 2 [Daucus carota subsp. sativus]	--	--	--	--	--	--	--	--	--	Q9SXD5	405	5.6e-38	Flavin-containing monooxygenase FMO GS-OX-like 3 OS=Arabidopsis thaliana GN=At1g62620 PE=2 SV=2	PF00743	Flavin-binding monooxygenase-like	GO:0055114	oxidation-reduction process	GO:0004499//GO:0050661//GO:0050660	N,N-dimethylaniline monooxygenase activity//NADP binding//flavin adenine dinucleotide binding	--	--	--	--	UP	3.6714	3.57e-11	estscan,start:1777 end:1351; minus strand
Cluster-12427.0	1	0	3	82	5	12	0.13	0	0.42	12.6	0.9	1.79	578	--	--	--	--	--	CP004617.2	CP004617	545	0	Saccharomyces cerevisiae YJM244 chromosome II genomic sequence	--	--	--	--	A6ZLG8	447	2.3e-43	Mitochondrial outer membrane protein OM14 OS=Saccharomyces cerevisiae (strain YJM789) GN=OM14 PE=3 SV=1	--	--	--	--	--	--	--	--	--	--	UP	5.1529	0.0038688	blast,frame:2 start:2 end:427
Cluster-4114.0	0	1	1	32	1	5	0	0.36	0.38	12.27	0.48	1.98	368	8441649	XP_020704101.1	154	3e-08	uncharacterized protein At4g33100 [Dendrobium catenatum]	CP005337.2	CP005337	368	0	Saccharomyces cerevisiae YJM1273 chromosome XI sequence	--	--	--	--	O60200	465	1.2e-45	Mitochondrial distribution and morphology protein 35 OS=Saccharomyces cerevisiae (strain ATCC 204508 / S288c) GN=MDM35 PE=1 SV=3	--	--	--	--	--	--	--	--	KOG3481	Uncharacterized conserved protein	UP	4.7681	0.039273	blast,frame:-1 start:308 end:36
Cluster-1975.17870	167	128	118	187	170	236	11.57	9.1	8.41	15.03	15.69	18.08	895	6841355	XP_017217720.1	761	3e-78	PREDICTED: probable calcium-binding protein CML16 [Daucus carota subsp. sativus]	XM_017362231.1	XM_017362231	300	8.79e-154	PREDICTED: Daucus carota subsp. sativus probable calcium-binding protein CML16 (LOC108195271), mRNA	K13448	CML	calcium-binding protein CML	http://www.genome.jp/dbget-bin/www_bget?ko:K13448	Q9LI84	601	4.9e-61	Probable calcium-binding protein CML16 OS=Arabidopsis thaliana GN=CML16 PE=2 SV=2	PF13202//PF03539//PF00036//PF12763//PF13405//PF13833//PF10591//PF13499	EF hand//Spumavirus aspartic protease (A9)//EF hand//Cytoskeletal-regulatory complex EF hand//EF-hand domain//EF-hand domain pair//Secreted protein acidic and rich in cysteine Ca binding region//EF-hand domain pair	GO:0006508//GO:0007165	proteolysis//signal transduction	GO:0005515//GO:0004190//GO:0005509	protein binding//aspartic-type endopeptidase activity//calcium ion binding	GO:0005578	proteinaceous extracellular matrix	KOG0027	Calmodulin and related proteins (EF-Hand superfamily)	UP	1.0469	0.0025685	blast,frame:-2 start:798 end:298
Cluster-1975.17871	11.99	0	17	26385.8	1488	28429.5	0.31	0	0.44	793.25	50.63	803.06	2003	6831888	XP_017251671.1	969	5.2e-102	PREDICTED: cytochrome P450 83B1-like [Daucus carota subsp. sativus]	XM_017396182.1	XM_017396182	268	1.24e-135	PREDICTED: Daucus carota subsp. sativus cytochrome P450 83B1-like (LOC108222255), mRNA	--	--	--	--	Q9LIP3	601	1.1e-60	Cytochrome P450 71B37 OS=Arabidopsis thaliana GN=CYP71B37 PE=3 SV=2	PF00067//PF00060	Cytochrome P450//Ligand-gated ion channel	GO:0007268//GO:0007165//GO:0006811//GO:0055114	synaptic transmission//signal transduction//ion transport//oxidation-reduction process	GO:0005506//GO:0004970//GO:0020037//GO:0016705	iron ion binding//ionotropic glutamate receptor activity//heme binding//oxidoreductase activity, acting on paired donors, with incorporation or reduction of molecular oxygen	GO:0016020	membrane	--	--	UP	11.416	1.52e-18	blast,frame:-1 start:995 end:282|blast,frame:-3 start:2001 end:943
Cluster-1975.17875	0	0	1	18	0	26	0	0	0.1	1.93	0	2.68	729	--	--	--	--	--	--	--	--	--	--	--	--	--	--	--	--	--	--	--	--	--	--	--	--	--	--	--	--	UP	5.841	0.039	--
Cluster-24698.0	4	4	7	43	36	38	0.07	0.07	0.12	0.86	0.81	0.71	2906	6254910	KZM82528.1	4232	0	hypothetical protein DCAR_030097 [Daucus carota subsp. sativus]	XM_017368353.1	XM_017368353	2117	0	PREDICTED: Daucus carota subsp. sativus phosphoenolpyruvate carboxylase 4 (LOC108200258), mRNA	K01595	ppc	phosphoenolpyruvate carboxylase	http://www.genome.jp/dbget-bin/www_bget?ko:K01595	Q8GVE8	3232	0	Phosphoenolpyruvate carboxylase 4 OS=Arabidopsis thaliana GN=PPC4 PE=2 SV=1	PF00311//PF14010	Phosphoenolpyruvate carboxylase//Phosphoenolpyruvate carboxylase	GO:0019643//GO:0015977//GO:0006099//GO:0006094	reductive tricarboxylic acid cycle//carbon fixation//tricarboxylic acid cycle//gluconeogenesis	GO:0008964	phosphoenolpyruvate carboxylase activity	--	--	--	--	UP	3.4925	1.61e-07	blast,frame:3 start:3 end:2723
Cluster-531.0	0	0	0	53	68	75	0	0	0	1.64	2.39	2.19	1949	6836333	XP_017256573.1	1108	3.8e-118	PREDICTED: plant intracellular Ras-group-related LRR protein 9-like [Daucus carota subsp. sativus]	XM_017401084.1	XM_017401084	535	0	PREDICTED: Daucus carota subsp. sativus plant intracellular Ras-group-related LRR protein 9-like (LOC108226139), mRNA	--	--	--	--	Q8VYG9	602	8.1e-61	Plant intracellular Ras-group-related LRR protein 9 OS=Arabidopsis thaliana GN=PIRL9 PE=2 SV=1	PF00560//PF13516//PF13855	Leucine Rich Repeat//Leucine Rich repeat//Leucine rich repeat	--	--	GO:0005515	protein binding	--	--	--	--	UP	9.0011	1.23e-10	blast,frame:-2 start:883 end:227|blast,frame:-3 start:1893 end:967
Cluster-2256.0	0	0	1	44	2	4	0	0	0.51	21.75	1.27	2.09	336	--	--	--	--	--	CP005677.2	CP005677	336	3.01e-174	Saccharomyces cerevisiae YJM1574 chromosome XV sequence	--	--	--	--	B3LJ84	264	2.2e-22	Metallothionein-like protein CRS5 OS=Saccharomyces cerevisiae (strain RM11-1a) GN=CRS5 PE=3 SV=1	--	--	--	--	--	--	--	--	--	--	UP	6.0693	0.01234	blast,frame:-1 start:336 end:121
Cluster-1975.225	36	40	35	9	5	4	1.03	1.17	1.02	0.3	0.19	0.13	1823	6266586	KZM94204.1	539	3.4e-52	hypothetical protein DCAR_017447 [Daucus carota subsp. sativus]	--	--	--	--	--	--	--	--	--	--	--	--	--	PF02687	FtsX-like permease family	--	--	--	--	GO:0016020	membrane	--	--	DOWN	-2.0916	0.0061951	blast,frame:-3 start:1572 end:883
Cluster-20383.0	5	6	5	17	27	18	0.22	0.28	0.23	0.89	1.61	0.89	1248	--	--	--	--	--	XM_017396786.1	XM_017396786	335	4.34e-173	PREDICTED: Daucus carota subsp. sativus zinc-finger homeodomain protein 6-like (LOC108222849), transcript variant X2, mRNA	--	--	--	--	Q9FRL5	352	5.1e-32	Zinc-finger homeodomain protein 5 OS=Arabidopsis thaliana GN=ZHD5 PE=1 SV=1	PF00046	Homeobox domain	--	--	GO:0003677	DNA binding	--	--	--	--	UP	2.4945	0.0025057	blast,frame:-1 start:1191 end:271
Cluster-10351.0	16	37	24	74	54	77	0.36	0.84	0.54	1.93	1.59	1.88	2278	6252729	KZM80347.1	368	2.9e-32	hypothetical protein DCAR_031751 [Daucus carota subsp. sativus]	--	--	--	--	--	--	--	--	--	--	--	--	--	--	--	--	--	--	--	--	--	--	--	UP	1.9341	0.0006085	blast,frame:1 start:751 end:999
Cluster-1975.8956	2811	3994	3308	6622	4488	9488	130.42	190.13	156.91	358.13	276.63	485.34	1217	6829706	XP_017249290.1	862	8e-90	PREDICTED: ethylene-responsive transcription factor 2-like [Daucus carota subsp. sativus]	XM_017393801.1	XM_017393801	472	0	PREDICTED: Daucus carota subsp. sativus ethylene-responsive transcription factor 2-like (LOC108220123), mRNA	K09286	EREBP	EREBP-like factor	http://www.genome.jp/dbget-bin/www_bget?ko:K09286	Q40479	547	1.2e-54	Ethylene-responsive transcription factor 2 OS=Nicotiana tabacum GN=ERF2 PE=2 SV=1	PF00847	AP2 domain	GO:0006355	regulation of transcription, DNA-templated	GO:0003700	transcription factor activity, sequence-specific DNA binding	GO:0005667	transcription factor complex	--	--	UP	1.5375	0.00016923	blast,frame:-1 start:1217 end:369
Cluster-1975.8957	566	394	870	1240	823	1105.97	8.49	6.06	13.24	21.83	16.34	18.23	3255	6841433	XP_017217808.1	358	5.9e-31	PREDICTED: CASP-like protein 5C3 [Daucus carota subsp. sativus]	XM_017362319.1	XM_017362319	247	9.55e-124	PREDICTED: Daucus carota subsp. sativus CASP-like protein 5C3 (LOC108195357), mRNA	--	--	--	--	Q10EJ2	194	2.8e-13	CASP-like protein 5C1 OS=Oryza sativa subsp. japonica GN=Os03g0767900 PE=2 SV=1	PF01284	Membrane-associating domain	--	--	--	--	GO:0016020	membrane	--	--	UP	1.315	0.0076538	blast,frame:-2 start:827 end:486|blast,frame:-1 start:3255 end:3025
Cluster-1975.8955	679	636.64	1181	3585	4082	3228	10.11	9.72	17.82	62.61	80.39	52.78	3280	6261707	KZM89325.1	1701	1.1e-186	hypothetical protein DCAR_026400 [Daucus carota subsp. sativus]	XM_017362027.1	XM_017362027	1042	0	PREDICTED: Daucus carota subsp. sativus formin-like protein 20 (LOC108195094), mRNA	--	--	--	--	--	--	--	--	PF08395//PF00758	7tm Chemosensory receptor//Erythropoietin/thrombopoietin	GO:0007165//GO:0050909	signal transduction//sensory perception of taste	GO:0005179	hormone activity	GO:0005576//GO:0016021	extracellular region//integral component of membrane	--	--	UP	2.6605	3.34e-11	blast,frame:1 start:244 end:2088
Cluster-1975.8721	5507.83	2156.12	5879.73	488.91	639	160.4	102.58	41.17	111.12	10.68	15.75	3.28	2670	46336	AAD45390.1	2177	5.8e-242	sucrose transporter SUT2A [Apium graveolens]	AF167415.1	AF167415	1412	0	Apium graveolens sucrose transporter SUT2A (SUT2A) mRNA, complete cds	K15378	SLC45A1_2_4	solute carrier family 45, member 1/2/4	http://www.genome.jp/dbget-bin/www_bget?ko:K15378	Q03411	1436	2.2e-157	Sucrose transport protein OS=Spinacia oleracea PE=2 SV=1	PF01146//PF04006	Caveolin//Mpp10 protein	GO:0006364//GO:0070836	rRNA processing//caveola assembly	--	--	GO:0034457//GO:0005732//GO:0005634	Mpp10 complex//small nucleolar ribonucleoprotein complex//nucleus	--	--	DOWN	-2.8333	0.00020238	blast,frame:-2 start:470 end:285|blast,frame:-1 start:2595 end:1135
Cluster-14217.0	26	15	6.76	0	1	1	0.86	0.51	0.23	0	0.04	0.04	1608	--	--	--	--	--	--	--	--	--	--	--	--	--	--	--	--	--	--	--	--	--	--	--	--	--	--	--	--	DOWN	-4.0501	0.025858	estscan,start:527 end:263; minus strand
Cluster-1975.8723	488	581	351	851	1088	1143	7.43	9.07	5.42	15.2	21.92	19.12	3212	6264862	KZM92480.1	3493	0	hypothetical protein DCAR_020155 [Daucus carota subsp. sativus]	XM_017403618.1	XM_017403618	1351	0	PREDICTED: Daucus carota subsp. sativus uncharacterized protein At5g05190-like (LOC108228130), mRNA	--	--	--	--	Q9FHK4	226	5.3e-17	Uncharacterized protein At5g05190 OS=Arabidopsis thaliana GN=Y-1 PE=1 SV=1	PF00695	Major surface antigen from hepadnavirus	GO:0016032	viral process	--	--	--	--	--	--	UP	1.6491	2.45e-06	blast,frame:3 start:210 end:2900
Cluster-26579.1	1	0	0	3	13	5	0.1	0	0	0.36	1.81	0.58	676	--	--	--	--	--	--	--	--	--	--	--	--	--	--	--	--	--	--	--	--	--	--	--	--	--	--	--	--	UP	4.8459	0.034578	estscan,start:289 end:529
Cluster-1975.11674	1487.94	1621.77	1611.76	405	675.84	435	26.11	29.18	28.69	8.33	15.7	8.39	2819	6820341	XP_017238994.1	183	1e-10	PREDICTED: ATP-dependent RNA helicase-like protein DB10 [Daucus carota subsp. sativus]	--	--	--	--	--	--	--	--	--	P46942	143	2e-07	ATP-dependent RNA helicase-like protein DB10 OS=Nicotiana sylvestris PE=2 SV=1	--	--	--	--	--	--	--	--	--	--	DOWN	-1.096	0.0081209	blast,frame:3 start:1290 end:1445|blast,frame:2 start:1142 end:1333
Cluster-7693.0	10	8	10	1	0	0	0.53	0.44	0.54	0.06	0	0	1094	6812527	XP_017230263.1	796	3.2e-82	PREDICTED: probable inactive receptor kinase At1g48480 [Daucus carota subsp. sativus]	XM_017381828.1	XM_017381828	562	0	PREDICTED: Daucus carota subsp. sativus probable inactive receptor kinase At1g48480 (LOC108210505), mRNA	--	--	--	--	Q9LVI6	623	1.7e-63	Probable inactive receptor kinase RLK902 OS=Arabidopsis thaliana GN=RLK902 PE=1 SV=1	PF04893//PF07213//PF13855	Yip1 domain//DAP10 membrane protein//Leucine rich repeat	GO:0014068//GO:0050776//GO:0007165	positive regulation of phosphatidylinositol 3-kinase signaling//regulation of immune response//signal transduction	GO:0005515//GO:0043548//GO:0005102	protein binding//phosphatidylinositol 3-kinase binding//receptor binding	GO:0016020	membrane	--	--	DOWN	-4.1728	0.048039	blast,frame:3 start:111 end:1094
Cluster-17532.0	142	35	407	20	14	6	5.23	1.32	15.27	0.86	0.68	0.24	1471	6431864	XP_016499500.1	1452	3.7e-158	PREDICTED: uncharacterized protein At4g06744-like [Nicotiana tabacum]	XM_017389652.1	XM_017389652	920	0	PREDICTED: Daucus carota subsp. sativus uncharacterized protein At4g06744-like (LOC108216811), mRNA	--	--	--	--	Q8W3M4	1122	3.1e-121	Uncharacterized protein At4g06744 OS=Arabidopsis thaliana GN=At4g06744 PE=2 SV=1	PF13855//PF00560	Leucine rich repeat//Leucine Rich Repeat	--	--	GO:0005515	protein binding	--	--	--	--	DOWN	-3.3276	0.0033032	blast,frame:-1 start:1471 end:167
Cluster-3946.0	0	2	3	121	3	13	0	0.06	0.09	4.28	0.12	0.43	1738	10458463	POF13643.1	1744	6.1e-192	cell division control protein 48 [Quercus suber]	CP004741.2	CP004741	1731	0	Saccharomyces cerevisiae YJM1463 chromosome IV sequence	K13525	VCP, CDC48	transitional endoplasmic reticulum ATPase	http://www.genome.jp/dbget-bin/www_bget?ko:K13525	P25694	2321	3.4e-260	Cell division control protein 48 OS=Saccharomyces cerevisiae (strain ATCC 204508 / S288c) GN=CDC48 PE=1 SV=3	PF00005//PF02562//PF07724//PF06068//PF07728//PF05496//PF01695//PF00158//PF00004//PF00910//PF01057	ABC transporter//PhoH-like protein//AAA domain (Cdc48 subfamily)//TIP49 C-terminus//AAA domain (dynein-related subfamily)//Holliday junction DNA helicase ruvB N-terminus//IstB-like ATP binding protein//Sigma-54 interaction domain//ATPase family associated with various cellular activities (AAA)//RNA helicase//Parvovirus non-structural protein NS1	GO:0006355//GO:0006281//GO:0019079//GO:0006310	regulation of transcription, DNA-templated//DNA repair//viral genome replication//DNA recombination	GO:0003678//GO:0009378//GO:0003723//GO:0003724//GO:0008134//GO:0016887//GO:0005524	DNA helicase activity//four-way junction helicase activity//RNA binding//RNA helicase activity//transcription factor binding//ATPase activity//ATP binding	GO:0005667//GO:0009379//GO:0005657	transcription factor complex//Holliday junction helicase complex//replication fork	KOG0730	AAA+-type ATPase	UP	5.2962	0.0044978	blast,frame:2 start:2 end:1663
Cluster-1975.952	89	79	76	233	193	413.82	1.22	1.11	1.06	3.76	3.51	6.25	3529	6824675	XP_017243844.1	1075	4.7e-114	PREDICTED: queuine tRNA-ribosyltransferase-like [Daucus carota subsp. sativus]	XM_017388355.1	XM_017388355	565	0	PREDICTED: Daucus carota subsp. sativus queuine tRNA-ribosyltransferase-like (LOC108215784), mRNA	K00773	tgt, QTRT1	queuine tRNA-ribosyltransferase	http://www.genome.jp/dbget-bin/www_bget?ko:K00773	Q9BXR0	718	5.2e-74	Queuine tRNA-ribosyltransferase OS=Homo sapiens GN=QTRT1 PE=1 SV=3	PF05920//PF06156//PF01496//PF02183//PF00046//PF01702	Homeobox KN domain//Protein of unknown function (DUF972)//V-type ATPase 116kDa subunit family//Homeobox associated leucine zipper//Homeobox domain//Queuine tRNA-ribosyltransferase	GO:0006260//GO:0006355//GO:0015991//GO:0015992//GO:0006400//GO:0008616	DNA replication//regulation of transcription, DNA-templated//ATP hydrolysis coupled proton transport//proton transport//tRNA modification//queuosine biosynthetic process	GO:0003677//GO:0043565//GO:0003700//GO:0015078//GO:0008479	DNA binding//sequence-specific DNA binding//transcription factor activity, sequence-specific DNA binding//hydrogen ion transmembrane transporter activity//queuine tRNA-ribosyltransferase activity	GO:0005667//GO:0033179	transcription factor complex//proton-transporting V-type ATPase, V0 domain	KOG3908	Queuine-tRNA ribosyltransferase	UP	2.2955	6.31e-08	blast,frame:1 start:34 end:789
Cluster-16846.0	269	177	312	39	40	42	3.04	2.05	3.57	0.52	0.6	0.52	4244	6846096	XP_017222991.1	4599	0	PREDICTED: protein SMAX1-LIKE 6-like isoform X2 [Daucus carota subsp. sativus]	XM_017367502.1	XM_017367502	2407	0	PREDICTED: Daucus carota subsp. sativus protein SMAX1-LIKE 6-like (LOC108199602), transcript variant X2, mRNA	--	--	--	--	O31673	193	4.7e-13	ATP-dependent Clp protease ATP-binding subunit ClpE OS=Bacillus subtilis (strain 168) GN=clpE PE=1 SV=1	PF07724	AAA domain (Cdc48 subfamily)	--	--	GO:0005524	ATP binding	--	--	--	--	DOWN	-2.1175	3.42e-07	blast,frame:-2 start:3661 end:263
Cluster-1975.5603	787.24	726.04	820.88	2174.23	1009.4	2822.69	9.01	8.52	9.52	29.22	15.28	35.48	4192	6827377	XP_017246782.1	3192	0	PREDICTED: probable alpha,alpha-trehalose-phosphate synthase [UDP-forming] 7 [Daucus carota subsp. sativus]	XM_017402242.1	XM_017402242	1488	0	PREDICTED: Daucus carota subsp. sativus probable alpha,alpha-trehalose-phosphate synthase [UDP-forming] 7 (LOC108227210), transcript variant X1, mRNA	K16055	TPS	trehalose 6-phosphate synthase/phosphatase	http://www.genome.jp/dbget-bin/www_bget?ko:K16055	Q9LMI0	2786	0	Probable alpha,alpha-trehalose-phosphate synthase [UDP-forming] 7 OS=Arabidopsis thaliana GN=TPS7 PE=1 SV=1	PF02358//PF00982//PF02733	Trehalose-phosphatase//Glycosyltransferase family 20//Dak1 domain	GO:0006071//GO:0005992//GO:0046486	glycerol metabolic process//trehalose biosynthetic process//glycerolipid metabolic process	GO:0003824//GO:0004371	catalytic activity//glycerone kinase activity	--	--	--	--	UP	1.8712	9.48e-05	blast,frame:-2 start:1746 end:1090|blast,frame:-3 start:3953 end:1857
Cluster-1975.9776	59	63	42	107	173	238	1.11	1.21	0.8	2.35	4.29	4.9	2656	6814173	XP_017232096.1	3691	0	PREDICTED: potassium transporter 6-like [Daucus carota subsp. sativus]	XM_017376607.1	XM_017376607	1843	0	PREDICTED: Daucus carota subsp. sativus potassium transporter 6-like (LOC108206343), mRNA	K03549	kup	KUP system potassium uptake protein	http://www.genome.jp/dbget-bin/www_bget?ko:K03549	Q8W4I4	2932	0	Potassium transporter 6 OS=Arabidopsis thaliana GN=POT6 PE=2 SV=1	PF02705	K+ potassium transporter	GO:0006813//GO:0071805	potassium ion transport//potassium ion transmembrane transport	GO:0015079	potassium ion transmembrane transporter activity	GO:0016020	membrane	--	--	UP	2.1822	8.81e-06	blast,frame:2 start:65 end:2530
Cluster-1975.9771	128.98	93	288.76	2203.14	1087.21	2306.02	2.51	1.86	5.71	50.34	28.06	49.41	2562	6822448	XP_017241389.1	515	2.9e-49	PREDICTED: caffeic acid 3-O-methyltransferase-like [Daucus carota subsp. sativus]	KU942388.1	KU942388	173	1.03e-82	Ligusticum sinense caffeic acid-O-methyltransferase (C5-COMT) mRNA, complete cds	K13066	E2.1.1.68, COMT	caffeic acid 3-O-methyltransferase	http://www.genome.jp/dbget-bin/www_bget?ko:K13066	A8J6X1	435	2.5e-41	Bergaptol O-methyltransferase OS=Glehnia littoralis GN=BMT PE=1 SV=1	PF15163//PF00891//PF08100//PF00462	Meiosis-expressed//O-methyltransferase//Dimerisation domain//Glutaredoxin	GO:0006118//GO:0045454	obsolete electron transport//cell redox homeostasis	GO:0009055//GO:0046983//GO:0008171//GO:0015035	electron carrier activity//protein dimerization activity//O-methyltransferase activity//protein disulfide oxidoreductase activity	GO:0005634	nucleus	--	--	UP	3.9636	2.95e-11	blast,frame:-1 start:1896 end:1768
Cluster-1975.9772	415.93	227.71	1050	4946.77	4024.68	6970.22	12.31	6.91	31.63	171.26	157.92	227.03	1770	562454	CAN63103.1	561	9.3e-55	hypothetical protein VITISV_029578 [Vitis vinifera]	--	--	--	--	--	--	--	--	--	--	--	--	--	PF07649//PF00130	C1-like domain//Phorbol esters/diacylglycerol binding domain (C1 domain)	GO:0055114//GO:0035556	oxidation-reduction process//intracellular signal transduction	GO:0047134	protein-disulfide reductase activity	--	--	--	--	UP	3.7467	2.19e-08	blast,frame:2 start:707 end:1504
Cluster-1975.6846	4548.02	5785.77	2770.02	1064	1310.03	886	170.57	222.59	105.96	46.6	65.2	36.6	1448	6823041	XP_017242036.1	1376	2.4e-149	PREDICTED: B2 protein-like [Daucus carota subsp. sativus]	XM_017386547.1	XM_017386547	745	0	PREDICTED: Daucus carota subsp. sativus B2 protein-like (LOC108214523), mRNA	--	--	--	--	P37707	692	2.2e-71	B2 protein OS=Daucus carota PE=2 SV=1	--	--	--	--	--	--	--	--	--	--	DOWN	-1.4639	0.0022246	blast,frame:3 start:150 end:1079
Cluster-1975.5799	2867.35	2885	3511	253	634	241	275.77	284.96	349.83	28.08	81.51	25.7	712	6840251	XP_017216471.1	511	2.4e-49	PREDICTED: uncharacterized protein At1g15400-like [Daucus carota subsp. sativus]	XM_017360982.1	XM_017360982	239	5.63e-120	PREDICTED: Daucus carota subsp. sativus uncharacterized protein At1g15400-like (LOC108194080), mRNA	--	--	--	--	Q9XI29	249	2.5e-20	Uncharacterized protein At1g15400 OS=Arabidopsis thaliana GN=At1g15400 PE=1 SV=2	--	--	--	--	--	--	--	--	--	--	DOWN	-2.4804	1.82e-05	blast,frame:-1 start:712 end:197
Cluster-2982.0	0	0	0	71	6	5	0	0	0	1.96	0.19	0.13	2159	10425679	POE80858.1	2106	8e-234	putative transketolase [Quercus suber]	CP004627.2	CP004627	2156	0	Saccharomyces cerevisiae YJM456 chromosome II genomic sequence	K00615	E2.2.1.1, tktA, tktB	transketolase	http://www.genome.jp/dbget-bin/www_bget?ko:K00615	P33315	3561	0	Transketolase 2 OS=Saccharomyces cerevisiae (strain ATCC 204508 / S288c) GN=TKL2 PE=1 SV=1	PF02775//PF13292//PF09363//PF10120//PF02780	Thiamine pyrophosphate enzyme, C-terminal TPP binding domain//1-deoxy-D-xylulose-5-phosphate synthase//XFP C-terminal domain//Thiamine-phosphate synthase//Transketolase, C-terminal domain	GO:0005975//GO:0006694//GO:0008152//GO:0016114	carbohydrate metabolic process//steroid biosynthetic process//metabolic process//terpenoid biosynthetic process	GO:0008661//GO:0004789//GO:0003824//GO:0030976//GO:0016832	1-deoxy-D-xylulose-5-phosphate synthase activity//thiamine-phosphate diphosphorylase activity//catalytic activity//thiamine pyrophosphate binding//aldehyde-lyase activity	--	--	KOG0523	Transketolase	UP	7.7487	0.00068349	blast,frame:-1 start:2159 end:78
Cluster-14239.0	1	0	2	42	2	9	0.06	0	0.11	2.7	0.15	0.55	1060	10663016	XP_023883164.1	180	8.4e-11	mRNA export protein mlo3-like [Quercus suber]	CP004747.2	CP004747	1006	0	Saccharomyces cerevisiae YJM1549 chromosome IV sequence	--	--	--	--	Q12159	757	4.7e-79	RNA annealing protein YRA1 OS=Saccharomyces cerevisiae (strain ATCC 204508 / S288c) GN=YRA1 PE=1 SV=2	PF00076	RNA recognition motif. (a.k.a. RRM, RBD, or RNP domain)	--	--	GO:0003676	nucleic acid binding	--	--	KOG0533	RRM motif-containing protein	UP	4.6636	0.018589	blast,frame:1 start:1 end:450
Cluster-5049.0	928	1133	1002.64	233	246	85	10.11	12.65	11.06	2.98	3.54	1.02	4392	6846075	XP_017222966.1	4183	0	PREDICTED: lysine-specific demethylase JMJ25-like isoform X1 [Daucus carota subsp. sativus]	XM_017367477.1	XM_017367477	1889	0	PREDICTED: Daucus carota subsp. sativus lysine-specific demethylase JMJ25-like (LOC108199584), transcript variant X1, mRNA	K15601	KDM3	lysine-specific demethylase 3	http://www.genome.jp/dbget-bin/www_bget?ko:K15601	Q9SSE9	1483	1.3e-162	Lysine-specific demethylase JMJ25 OS=Arabidopsis thaliana GN=JMJ25 PE=1 SV=1	--	--	--	--	--	--	--	--	KOG1356	Putative transcription factor 5qNCA, contains JmjC domain	DOWN	-1.8888	0.001553	blast,frame:3 start:129 end:4157
Cluster-778.0	0	0	0	5	2	9	0	0	0	1.97	0.99	3.67	364	--	--	--	--	--	--	--	--	--	--	--	--	--	--	--	--	--	--	--	--	--	--	--	--	--	--	--	--	UP	5.3573	0.044808	estscan,start:1 end:53
Cluster-1975.3523	30	11	34	76	317	167	2.44	0.92	2.85	7.16	34.41	15.04	798	6813525	XP_017231380.1	811	4.3e-84	PREDICTED: plant cysteine oxidase 2-like [Daucus carota subsp. sativus]	XM_017375891.1	XM_017375891	442	0	PREDICTED: Daucus carota subsp. sativus plant cysteine oxidase 2-like (LOC108205809), mRNA	K10712	ADO	cysteamine dioxygenase	http://www.genome.jp/dbget-bin/www_bget?ko:K10712	Q8LGJ5	414	2.1e-39	Plant cysteine oxidase 2 OS=Arabidopsis thaliana GN=PCO2 PE=1 SV=1	PF07847	Protein of unknown function (DUF1637)	GO:0055114	oxidation-reduction process	GO:0016702	oxidoreductase activity, acting on single donors with incorporation of molecular oxygen, incorporation of two atoms of oxygen	--	--	KOG4281	Uncharacterized conserved protein	UP	3.4527	2.22e-05	blast,frame:-3 start:532 end:2
Cluster-1975.3520	72.01	56	91.06	148.01	274	337.88	1.17	0.94	1.51	2.83	5.91	6.05	3016	6824970	XP_017244166.1	741	2.1e-75	PREDICTED: membrin-11 [Daucus carota subsp. sativus]	XM_017388677.1	XM_017388677	378	0	PREDICTED: Daucus carota subsp. sativus membrin-11 (LOC108216024), mRNA	K08496	GOSR2, BOS1	golgi SNAP receptor complex member 2	http://www.genome.jp/dbget-bin/www_bget?ko:K08496	Q9SJL6	517	9.1e-51	Membrin-11 OS=Arabidopsis thaliana GN=MEMB11 PE=1 SV=1	PF02601//PF10389//PF02734	Exonuclease VII, large subunit//Bacteriophage coat protein B//DAK2 domain	GO:0046486//GO:0006071//GO:0006308	glycerolipid metabolic process//glycerol metabolic process//DNA catabolic process	GO:0008855//GO:0004371	exodeoxyribonuclease VII activity//glycerone kinase activity	GO:0009318//GO:0019028	exodeoxyribonuclease VII complex//viral capsid	KOG3251	Golgi SNAP receptor complex member	UP	2.3191	3.84e-06	blast,frame:1 start:124 end:735|blast,frame:2 start:2318 end:2575
Cluster-1975.18289	5.07	2	1	8	44.15	22	0.35	0.14	0.07	0.65	4.09	1.69	893	6267464	KZM95082.1	280	1.8e-22	hypothetical protein DCAR_018324 [Daucus carota subsp. sativus]	XM_017387065.1	XM_017387065	128	3.61e-58	PREDICTED: Daucus carota subsp. sativus bifunctional epoxide hydrolase 2 (LOC108214848), transcript variant X2, mRNA	--	--	--	--	--	--	--	--	--	--	--	--	--	--	--	--	--	--	UP	3.7674	0.0032374	estscan,start:579 end:267; minus strand
Cluster-1975.4890	450	470	545	173	157	173	19.29	20.67	23.87	8.65	8.94	8.17	1297	6825225	XP_017244442.1	1077	1e-114	PREDICTED: putative HVA22-like protein g [Daucus carota subsp. sativus]	XM_017388953.1	XM_017388953	546	0	PREDICTED: Daucus carota subsp. sativus putative HVA22-like protein g (LOC108216246), mRNA	K17338	REEP1_2_3_4	receptor expression-enhancing protein 1/2/3/4	http://www.genome.jp/dbget-bin/www_bget?ko:K17338	Q8LE10	688	5.8e-71	HVA22-like protein i OS=Arabidopsis thaliana GN=HVA22I PE=2 SV=2	--	--	--	--	--	--	--	--	KOG1726	HVA22/DP1 gene product-related proteins	DOWN	-1.0141	0.00011114	blast,frame:1 start:121 end:1020
Cluster-17022.0	27	14	12	48	44	56	0.69	0.37	0.31	1.44	1.5	1.58	2004	10596455	XP_023749966.1	638	1.2e-63	uncharacterized protein LOC111898272 [Lactuca sativa]	--	--	--	--	--	--	--	--	--	P10978	411	1.2e-38	Retrovirus-related Pol polyprotein from transposon TNT 1-94 OS=Nicotiana tabacum PE=2 SV=1	PF00665//PF03930//PF00817	Integrase core domain//Recombinase Flp protein N-terminus//impB/mucB/samB family	GO:0015074//GO:0006281//GO:0006310	DNA integration//DNA repair//DNA recombination	--	--	--	--	--	--	UP	2.0106	0.00075855	estscan,start:1717 end:1; minus strand
Cluster-24206.0	1	3	4	178	4	26	0.15	0.47	0.64	30.8	0.82	4.39	539	25855	Q41346.1	427	9.8e-40	RecName: Full=Cytochrome c	CP004837.2	CP004837	539	0	Saccharomyces cerevisiae YJM1477 chromosome V sequence	K08738	CYC	cytochrome c	http://www.genome.jp/dbget-bin/www_bget?ko:K08738	P00045	609	3.5e-62	Cytochrome c iso-2 OS=Saccharomyces cerevisiae (strain ATCC 204508 / S288c) GN=CYC7 PE=1 SV=1	PF00034//PF13442	Cytochrome c//Cytochrome C oxidase, cbb3-type, subunit III	GO:0006118	obsolete electron transport	GO:0009055//GO:0020037	electron carrier activity//heme binding	--	--	KOG3453	Cytochrome c	UP	5.2202	0.00087537	blast,frame:3 start:66 end:431
Cluster-1975.3291	32	51	71	326	220	176	1.07	1.75	2.42	12.75	9.76	6.48	1594	6832329	XP_017252161.1	1573	3.8e-172	PREDICTED: acylsugar acyltransferase 3-like [Daucus carota subsp. sativus]	XM_017396672.1	XM_017396672	470	0	PREDICTED: Daucus carota subsp. sativus acylsugar acyltransferase 3-like (LOC108222771), mRNA	--	--	--	--	Q9ZTK5	511	2.4e-50	Deacetylvindoline O-acetyltransferase OS=Catharanthus roseus GN=DAT PE=1 SV=1	PF02458	Transferase family	--	--	GO:0016747	transferase activity, transferring acyl groups other than amino-acyl groups	--	--	--	--	UP	2.762	1.65e-07	blast,frame:-1 start:1591 end:209
Cluster-1975.3292	1205	1016	1634	3418	2196	2493	202.76	175.77	290.21	654.8	498.22	468.67	509	6818942	XP_017237440.1	333	7.3e-29	PREDICTED: cytochrome c oxidase subunit 5C-like [Daucus carota subsp. sativus]	XM_017393723.1	XM_017393723	245	1.82e-123	PREDICTED: Daucus carota subsp. sativus cytochrome c oxidase subunit 5C-like (LOC108220071), mRNA	--	--	--	--	Q9SXX7	275	1.8e-23	Cytochrome c oxidase subunit 5C OS=Oryza sativa subsp. japonica GN=COX5C PE=3 SV=3	--	--	--	--	--	--	--	--	--	--	UP	1.6	2.72e-05	blast,frame:1 start:49 end:282
Cluster-1975.20064	87	27	98	2244.48	408	1628	1.65	0.52	1.88	49.78	10.22	33.86	2632	6840035	XP_017216232.1	804	9.2e-83	PREDICTED: peroxidase 51-like [Daucus carota subsp. sativus]	XM_017360743.1	XM_017360743	343	3.31e-177	PREDICTED: Daucus carota subsp. sativus peroxidase 51-like (LOC108193896), mRNA	K00430	E1.11.1.7	peroxidase	http://www.genome.jp/dbget-bin/www_bget?ko:K00430	Q9SZE7	651	2.3e-66	Peroxidase 51 OS=Arabidopsis thaliana GN=PER51 PE=2 SV=1	PF00141	Peroxidase	GO:0006804//GO:0006979//GO:0055114	obsolete peroxidase reaction//response to oxidative stress//oxidation-reduction process	GO:0020037//GO:0004601	heme binding//peroxidase activity	--	--	--	--	UP	4.8452	1.27e-09	blast,frame:-2 start:714 end:211|blast,frame:-3 start:2333 end:1740
Cluster-1975.20069	0	3	6	924.62	13	645	0	0.07	0.13	23.61	0.38	15.45	2317	--	--	--	--	--	--	--	--	--	--	--	--	--	--	--	--	--	--	--	--	--	--	--	--	--	--	--	--	UP	7.9507	1.66e-07	estscan,start:393 end:533
Cluster-1975.20068	6	24	86	799.91	8	1364	0.42	1.74	6.24	65.39	0.75	106.27	884	--	--	--	--	--	--	--	--	--	--	--	--	--	--	--	--	--	--	--	--	--	--	--	--	--	--	--	--	UP	4.6987	0.0039979	estscan,start:716 end:829
Cluster-15837.0	228	245	208	474.01	199	771	4.54	5	4.21	11.07	5.25	16.88	2512	6843953	XP_017220594.1	1065	4.8e-113	PREDICTED: tRNA ..guanine..37..-N1..-methyltransferase 1-like [Daucus carota subsp. sativus]	XM_017365105.1	XM_017365105	422	0	PREDICTED: Daucus carota subsp. sativus tRNA (guanine(37)-N1)-methyltransferase 1-like (LOC108197472), mRNA	K15429	TRM5, TRMT5	tRNA (guanine37-N1)-methyltransferase	http://www.genome.jp/dbget-bin/www_bget?ko:K15429	Q93YU6	801	8.8e-84	tRNA (guanine(37)-N1)-methyltransferase 1 OS=Arabidopsis thaliana GN=At3g56120 PE=2 SV=1	PF02796//PF09445//PF01024//PF02005	Helix-turn-helix domain of resolvase//RNA cap guanine-N2 methyltransferase//Colicin pore forming domain//N2,N2-dimethylguanosine tRNA methyltransferase	GO:0006310//GO:0009452//GO:0050829//GO:0001510//GO:0008033//GO:0019835//GO:0009451	DNA recombination//7-methylguanosine RNA capping//defense response to Gram-negative bacterium//RNA methylation//tRNA processing//cytolysis//RNA modification	GO:0004809//GO:0000150//GO:0003723//GO:0003677//GO:0008168	tRNA (guanine-N2-)-methyltransferase activity//recombinase activity//RNA binding//DNA binding//methyltransferase activity	GO:0016021	integral component of membrane	KOG2078	tRNA modification enzyme	UP	1.5849	0.012564	blast,frame:-3 start:2510 end:2103|blast,frame:-2 start:822 end:370
Cluster-22838.0	58	51	24	108	91	75	1.43	1.29	0.6	3.12	2.98	2.04	2073	6819884	XP_017238482.1	1879	1.6e-207	PREDICTED: protein ROOT PRIMORDIUM DEFECTIVE 1-like [Daucus carota subsp. sativus]	XM_017382993.1	XM_017382993	991	0	PREDICTED: Daucus carota subsp. sativus protein ROOT PRIMORDIUM DEFECTIVE 1-like (LOC108211401), transcript variant X2, mRNA	--	--	--	--	Q689D6	236	2.4e-18	Protein ROOT PRIMORDIUM DEFECTIVE 1 OS=Arabidopsis thaliana GN=RPD1 PE=1 SV=1	PF01484	Nematode cuticle collagen N-terminal domain	--	--	GO:0042302	structural constituent of cuticle	--	--	--	--	UP	1.5818	0.0073401	blast,frame:-3 start:1843 end:299
Cluster-26926.0	10	3	17	0	0	0	0.87	0.27	1.53	0	0	0	761	10512256	PON43062.1	185	1.6e-11	RlpA-like double-psi beta-barrel domain containing protein [Parasponia andersonii]	--	--	--	--	--	--	--	--	--	--	--	--	--	--	--	--	--	--	--	--	--	--	--	DOWN	-5.2365	0.039364	estscan,start:498 end:233; minus strand
Cluster-15312.0	256.24	373	308	38	57	28	5.69	8.49	6.95	0.99	1.68	0.68	2279	866210	EEF46573.1	158	6.5e-08	Oligopeptide transporter, putative [Ricinus communis]	--	--	--	--	--	--	--	--	--	O82485	138	6.1e-07	Oligopeptide transporter 7 OS=Arabidopsis thaliana GN=OPT7 PE=2 SV=1	--	--	--	--	--	--	--	--	--	--	DOWN	-2.3841	7.08e-07	--
Cluster-1443.0	0	0	0	33	27	61	0	0	0	2.36	2.21	4.14	978	6827435	XP_017246842.1	819	6.2e-85	PREDICTED: uncharacterized protein LOC108218425 [Daucus carota subsp. sativus]	XM_017391353.1	XM_017391353	385	0	PREDICTED: Daucus carota subsp. sativus uncharacterized LOC108218425 (LOC108218425), mRNA	--	--	--	--	--	--	--	--	PF02205//PF04103	WH2 motif//CD20-like family	--	--	GO:0003779	actin binding	GO:0016021	integral component of membrane	--	--	UP	8.2871	5.69e-08	blast,frame:3 start:24 end:566
Cluster-20526.0	26	45	79	7	12	6	0.97	1.72	3	0.3	0.59	0.25	1455	6820414	XP_017239076.1	1387	1.3e-150	PREDICTED: probable receptor-like serine..threonine-protein kinase At5g57670 [Daucus carota subsp. sativus]	XR_001805130.1	XR_001805130	579	0	PREDICTED: Daucus carota subsp. sativus probable receptor-like serine/threonine-protein kinase At5g57670 (LOC108211878), transcript variant X2, misc_RNA	--	--	--	--	Q5XF57	755	1.1e-78	Probable receptor-like serine/threonine-protein kinase At5g57670 OS=Arabidopsis thaliana GN=At5g57670 PE=2 SV=1	PF07714//PF00069//PF15202	Protein tyrosine kinase//Protein kinase domain//Adipogenin	GO:0006468//GO:0045444	protein phosphorylation//fat cell differentiation	GO:0004672//GO:0005524	protein kinase activity//ATP binding	--	--	--	--	DOWN	-2.0457	0.025944	blast,frame:-1 start:1449 end:544
Cluster-373.0	0	0	0	18	2	5	0	0	0	1.86	0.24	0.5	748	--	--	--	--	--	CP008375.1	CP008375	743	0	Saccharomyces cerevisiae strain HB_C_TUKITUKI2_10 chromosome IV sequence	--	--	--	--	Q06630	1205	3.7e-131	Mitochondrial homologous recombination protein 1 OS=Saccharomyces cerevisiae (strain ATCC 204508 / S288c) GN=MHR1 PE=1 SV=1	--	--	--	--	--	--	--	--	--	--	UP	6.0248	0.018517	blast,frame:-1 start:748 end:38
Cluster-26288.0	470	365	186	10	63	17	20.27	16.15	8.19	0.5	3.61	0.81	1291	6821712	XP_017240560.1	1298	2.4e-140	PREDICTED: uncharacterized protein LOC108213291 [Daucus carota subsp. sativus]	XM_017385071.1	XM_017385071	664	0	PREDICTED: Daucus carota subsp. sativus uncharacterized LOC108213291 (LOC108213291), mRNA	--	--	--	--	--	--	--	--	PF00628//PF00130//PF07649	PHD-finger//Phorbol esters/diacylglycerol binding domain (C1 domain)//C1-like domain	GO:0055114//GO:0035556	oxidation-reduction process//intracellular signal transduction	GO:0005515//GO:0047134	protein binding//protein-disulfide reductase activity	--	--	--	--	DOWN	-2.9318	0.0017155	blast,frame:1 start:49 end:906
Cluster-1839.0	0	0	1	1	3	54	0	0	0.08	0.09	0.32	4.77	809	--	--	--	--	--	--	--	--	--	--	--	--	--	--	--	--	--	--	--	--	--	--	--	--	--	--	--	--	UP	6.2156	0.01689	estscan,start:1 end:205
Cluster-890.0	0	0	0	21	2	1	0	0	0	2.31	0.25	0.11	716	--	--	--	--	--	CP011821.1	CP011821	716	0	Saccharomyces cerevisiae strain NCIM3186 chromosome XII sequence	K07936	RAN	GTP-binding nuclear protein Ran	http://www.genome.jp/dbget-bin/www_bget?ko:K07936	P32835	1003	9.5e-108	GTP-binding nuclear protein GSP1/CNR1 OS=Saccharomyces cerevisiae (strain ATCC 204508 / S288c) GN=GSP1 PE=1 SV=1	PF02367//PF00071//PF04670//PF00910//PF00025//PF08477//PF00503//PF01926//PF03193	Threonylcarbamoyl adenosine biosynthesis protein TsaE//Ras family//Gtr1/RagA G protein conserved region//RNA helicase//ADP-ribosylation factor family//Ras of Complex, Roc, domain of DAPkinase//G-protein alpha subunit//50S ribosome-binding GTPase//Protein of unknown function, DUF258	GO:0007165//GO:0002949//GO:0007186//GO:0007264	signal transduction//tRNA threonylcarbamoyladenosine modification//G-protein coupled receptor signaling pathway//small GTPase mediated signal transduction	GO:0003924//GO:0003724//GO:0019001//GO:0003723//GO:0005525//GO:0031683//GO:0004871	GTPase activity//RNA helicase activity//guanyl nucleotide binding//RNA binding//GTP binding//G-protein beta/gamma-subunit complex binding//signal transducer activity	--	--	KOG0096	GTPase Ran/TC4/GSP1 (nuclear protein transport pathway), small G protein superfamily	UP	5.9783	0.04888	blast,frame:3 start:39 end:698
Cluster-4166.0	0	2	0	63	7	7	0	0.17	0	5.97	0.77	0.63	794	10425646	POE80825.1	504	1.7e-48	v-type proton atpase 16 kda proteolipid subunit [Quercus suber]	CP004837.2	CP004837	791	0	Saccharomyces cerevisiae YJM1477 chromosome V sequence	K02155	ATPeV0C, ATP6L	V-type H+-transporting ATPase 16kDa proteolipid subunit	http://www.genome.jp/dbget-bin/www_bget?ko:K02155	P25515	628	3.2e-64	V-type proton ATPase subunit c OS=Saccharomyces cerevisiae (strain ATCC 204508 / S288c) GN=VMA3 PE=1 SV=1	PF00137	ATP synthase subunit C	GO:0015992//GO:0015991	proton transport//ATP hydrolysis coupled proton transport	GO:0015078	hydrogen ion transmembrane transporter activity	GO:0033177	proton-transporting two-sector ATPase complex, proton-transporting domain	KOG0232	Vacuolar H+-ATPase V0 sector, subunits c/c'	UP	5.7973	0.0048356	blast,frame:3 start:36 end:539
Cluster-9668.0	115	84.99	111.97	1676.38	1508.97	2213.11	2.04	1.54	2.01	34.84	35.41	43.11	2793	6271949	KZM99567.1	1021	6.7e-108	hypothetical protein DCAR_013071 [Daucus carota subsp. sativus]	XR_001806032.1	XR_001806032	508	0	PREDICTED: Daucus carota subsp. sativus beta-1,3-galactosyltransferase 7-like (LOC108216097), transcript variant X2, misc_RNA	K20855	B3GALT1S	beta-1,3-galactosyltransferase 1/2/3/4/5/7/8	http://www.genome.jp/dbget-bin/www_bget?ko:K20855	Q6NQB7	830	4.3e-87	Beta-1,3-galactosyltransferase 7 OS=Arabidopsis thaliana GN=B3GALT7 PE=2 SV=1	PF02434//PF04666//PF01762	Fringe-like//N-Acetylglucosaminyltransferase-IV (GnT-IV) conserved region//Galactosyltransferase	GO:0005975//GO:0006486	carbohydrate metabolic process//protein glycosylation	GO:0008378//GO:0016757//GO:0016758	galactosyltransferase activity//transferase activity, transferring glycosyl groups//transferase activity, transferring hexosyl groups	GO:0016020	membrane	--	--	UP	4.6346	1.27e-61	blast,frame:3 start:1878 end:2198|blast,frame:1 start:982 end:1686|blast,frame:2 start:695 end:784
Cluster-9668.1	4	0	2.03	47.25	69.39	84.37	0.13	0	0.07	1.84	3.07	3.09	1600	6825060	XP_017244263.1	344	1.2e-29	PREDICTED: beta-1,3-galactosyltransferase 7-like [Daucus carota subsp. sativus]	XR_001806032.1	XR_001806032	160	1.07e-75	PREDICTED: Daucus carota subsp. sativus beta-1,3-galactosyltransferase 7-like (LOC108216097), transcript variant X2, misc_RNA	K20855	B3GALT1S	beta-1,3-galactosyltransferase 1/2/3/4/5/7/8	http://www.genome.jp/dbget-bin/www_bget?ko:K20855	Q6NQB7	322	2e-28	Beta-1,3-galactosyltransferase 7 OS=Arabidopsis thaliana GN=B3GALT7 PE=2 SV=1	--	--	--	--	--	--	--	--	--	--	UP	5.5869	5.18e-10	blast,frame:3 start:609 end:884
Cluster-1975.12256	50.92	29	38	27	222	87.83	3.29	1.92	2.52	2.03	19.11	6.27	942	--	--	--	--	--	--	--	--	--	--	--	--	--	--	--	--	--	--	--	--	--	--	--	--	--	--	--	--	UP	2.0777	0.046955	--
Cluster-1975.11324	260.83	353.96	238.18	47	63	56	15.13	21.07	14.17	3.17	4.86	3.59	1022	6824413	XP_017243555.1	315	1.8e-26	PREDICTED: peroxisomal and mitochondrial division factor 2 [Daucus carota subsp. sativus]	XM_017371560.1	XM_017371560	81	5.56e-32	PREDICTED: Daucus carota subsp. sativus kinesin-like protein KIN-7D, mitochondrial (LOC108202933), transcript variant X3, mRNA	--	--	--	--	--	--	--	--	PF00170	bZIP transcription factor	GO:0006355	regulation of transcription, DNA-templated	GO:0003700//GO:0043565	transcription factor activity, sequence-specific DNA binding//sequence-specific DNA binding	GO:0005667	transcription factor complex	--	--	DOWN	-1.8278	1.93e-06	blast,frame:-2 start:352 end:2
Cluster-15825.0	889.06	502.94	590.59	6	48	24	19.2	11.14	12.95	0.15	1.37	0.57	2336	6258448	KZM86066.1	630	1.2e-62	hypothetical protein DCAR_026512 [Daucus carota subsp. sativus]	XM_017363495.1	XM_017363495	269	4.02e-136	PREDICTED: Daucus carota subsp. sativus putative glucose-6-phosphate 1-epimerase (LOC108196280), mRNA	K01792	E5.1.3.15	glucose-6-phosphate 1-epimerase	http://www.genome.jp/dbget-bin/www_bget?ko:K01792	Q40784	290	1.5e-24	Putative glucose-6-phosphate 1-epimerase OS=Cenchrus ciliaris PE=2 SV=1	PF01263//PF05366	Aldose 1-epimerase//Sarcolipin	GO:0005975	carbohydrate metabolic process	GO:0030234//GO:0016853	enzyme regulator activity//isomerase activity	GO:0016020	membrane	--	--	DOWN	-4.1127	1.99e-07	blast,frame:3 start:3 end:320
Cluster-1975.18900	513	519	350	182	140	118	8.7	9.02	6.02	3.62	3.14	2.2	2909	6843110	XP_017219661.1	1811	1.7e-199	PREDICTED: uncharacterized protein LOC108196747 isoform X2 [Daucus carota subsp. sativus]	XM_017364172.1	XM_017364172	811	0	PREDICTED: Daucus carota subsp. sativus uncharacterized LOC108196747 (LOC108196747), transcript variant X2, mRNA	--	--	--	--	--	--	--	--	--	--	--	--	--	--	--	--	--	--	DOWN	-1.1145	0.008526	blast,frame:1 start:1543 end:2676
Cluster-1975.18902	458.97	617	469	1032	1596.4	1766	24.12	33.27	25.24	63.13	111.52	102.38	1103	6273181	KZN00800.1	668	2.3e-67	hypothetical protein DCAR_009554 [Daucus carota subsp. sativus]	XM_017383911.1	XM_017383911	191	4.28e-93	PREDICTED: Daucus carota subsp. sativus uncharacterized LOC108212183 (LOC108212183), mRNA	--	--	--	--	--	--	--	--	--	--	--	--	--	--	--	--	--	--	UP	2.0358	1.78e-08	blast,frame:1 start:1 end:849
Cluster-1975.7990	1088.19	943.93	838.93	1718.45	1429.77	1992.54	19.74	17.56	15.44	36.55	34.33	39.72	2735	6271993	KZM99611.1	501	1.3e-47	hypothetical protein DCAR_013027 [Daucus carota subsp. sativus]	XM_017388759.1	XM_017388759	259	1.71e-130	PREDICTED: Daucus carota subsp. sativus probable protein phosphatase 2C 58 (LOC108216084), mRNA	K17506	PPM1L, PP2CE	protein phosphatase 1L	http://www.genome.jp/dbget-bin/www_bget?ko:K17506	Q93YW5	336	8e-30	Probable protein phosphatase 2C 58 OS=Arabidopsis thaliana GN=At4g28400 PE=2 SV=1	PF00481	Protein phosphatase 2C	--	--	GO:0003824	catalytic activity	--	--	--	--	UP	1.3649	4.9e-08	blast,frame:2 start:512 end:1003|blast,frame:1 start:214 end:528|blast,frame:3 start:1335 end:1541
Cluster-1975.612	41	37	31	1	3	5	2.4	2.22	1.86	0.07	0.23	0.32	1016	--	--	--	--	--	XM_017393583.1	XM_017393583	58	3.38e-19	PREDICTED: Daucus carota subsp. sativus SUMO-activating enzyme subunit 1A-like (LOC108219973), mRNA	--	--	--	--	--	--	--	--	--	--	--	--	--	--	--	--	--	--	DOWN	-3.0748	0.00066288	estscan,start:768 end:630; minus strand
Cluster-1975.616	1	1	1	751.83	2650.94	2464.54	0.02	0.02	0.02	20.61	82.19	63.44	2174	6839528	XP_017215674.1	732	1.7e-74	PREDICTED: dnaJ protein homolog 1-like [Daucus carota subsp. sativus]	XM_017360184.1	XM_017360184	287	3.68e-146	PREDICTED: Daucus carota subsp. sativus dnaJ protein homolog 1-like (LOC108193501), transcript variant X1, mRNA	K09510	DNAJB4	DnaJ homolog subfamily B member 4	http://www.genome.jp/dbget-bin/www_bget?ko:K09510	P59910	379	6.6e-35	DnaJ homolog subfamily B member 13 OS=Homo sapiens GN=DNAJB13 PE=2 SV=1	--	--	--	--	--	--	--	--	--	--	UP	11.468	2.85e-26	blast,frame:-3 start:927 end:424|blast,frame:-1 start:2156 end:1890
Cluster-1975.614	23	35	26	65.98	55	47	1.24	1.93	1.43	4.14	3.94	2.79	1082	6809990	XP_017258432.1	744	3.4e-76	PREDICTED: uncharacterized protein LOC108227659 [Daucus carota subsp. sativus]	XM_017402939.1	XM_017402939	373	0	PREDICTED: Daucus carota subsp. sativus uncharacterized LOC108227659 (LOC108227659), transcript variant X1, mRNA	--	--	--	--	--	--	--	--	--	--	--	--	--	--	--	--	--	--	UP	1.5338	0.0030023	blast,frame:-1 start:947 end:372
Cluster-13977.0	11	6	51	292	333	308	0.53	0.3	2.52	16.41	21.34	16.38	1180	6829034	XP_017248557.1	1091	2.2e-116	PREDICTED: NDR1..HIN1-Like protein 3 [Daucus carota subsp. sativus]	XM_017393068.1	XM_017393068	614	0	PREDICTED: Daucus carota subsp. sativus NDR1/HIN1-Like protein 3 (LOC108219564), mRNA	--	--	--	--	Q9SJ52	193	1.3e-13	Protein YLS9 OS=Arabidopsis thaliana GN=YLS9 PE=2 SV=1	--	--	--	--	--	--	--	--	--	--	UP	4.3051	6.21e-07	blast,frame:-3 start:1046 end:261
Cluster-21476.0	124	227	197	310	207	740	2.08	3.91	3.36	6.11	4.6	13.66	2934	6838727	XP_017214784.1	1099	6.4e-117	PREDICTED: zinc transporter 1 [Daucus carota subsp. sativus]	XM_017359295.1	XM_017359295	633	0	PREDICTED: Daucus carota subsp. sativus zinc transporter 1 (LOC108192805), mRNA	K14709	SLC39A1_2_3, ZIP1_2_3	solute carrier family 39 (zinc transporter), member 1/2/3	http://www.genome.jp/dbget-bin/www_bget?ko:K14709	O81123	609	1.9e-61	Zinc transporter 1 OS=Arabidopsis thaliana GN=ZIP1 PE=2 SV=1	PF12592//PF02535	Protein of unknown function (DUF3763)//ZIP Zinc transporter	GO:0055085//GO:0030001	transmembrane transport//metal ion transport	GO:0046873//GO:0016820	metal ion transmembrane transporter activity//hydrolase activity, acting on acid anhydrides, catalyzing transmembrane movement of substances	GO:0016020	membrane	--	--	UP	1.6932	0.015169	blast,frame:-3 start:1483 end:1118
Cluster-6726.0	471	764	718.42	14	138	23	37.38	62.25	58.81	1.29	14.61	2.02	812	6830482	XP_017250116.1	359	1.1e-31	PREDICTED: protein GLUTAMINE DUMPER 2-like [Daucus carota subsp. sativus]	XM_017394627.1	XM_017394627	224	1.41e-111	PREDICTED: Daucus carota subsp. sativus protein GLUTAMINE DUMPER 2-like (LOC108220770), mRNA	--	--	--	--	Q9FHH5	190	2e-13	Protein GLUTAMINE DUMPER 3 OS=Arabidopsis thaliana GN=GDU3 PE=2 SV=1	--	--	--	--	--	--	--	--	--	--	DOWN	-2.902	0.0065124	blast,frame:-2 start:685 end:161
Cluster-9493.0	82	101	359	652.99	923.99	1522	1.4	1.77	6.23	13.1	20.92	28.6	2886	6824459	XP_017243606.1	939	2.2e-98	PREDICTED: senescence-associated carboxylesterase 101-like isoform X1 [Daucus carota subsp. sativus]	XM_017389553.1	XM_017389553	265	8.33e-134	PREDICTED: Daucus carota subsp. sativus senescence-associated carboxylesterase 101-like (LOC108216718), mRNA	--	--	--	--	Q4F883	437	1.6e-41	Senescence-associated carboxylesterase 101 OS=Arabidopsis thaliana GN=SAG101 PE=1 SV=1	--	--	--	--	--	--	--	--	--	--	UP	3.0246	0.00010717	blast,frame:2 start:1727 end:2566|blast,frame:1 start:1 end:456
Cluster-26148.0	144	136	172.55	286	158	275	4.22	4.09	5.15	9.81	6.14	8.87	1785	6829610	XP_017249186.1	804	6.3e-83	PREDICTED: N-acetyltransferase 9-like protein [Daucus carota subsp. sativus]	XM_017393697.1	XM_017393697	307	2.3e-157	PREDICTED: Daucus carota subsp. sativus N-acetyltransferase 9-like protein (LOC108220054), mRNA	--	--	--	--	A7SLC8	402	1.2e-37	N-acetyltransferase 9-like protein OS=Nematostella vectensis GN=nat9 PE=3 SV=1	PF13302//PF06305//PF01254	Acetyltransferase (GNAT) domain//Protein of unknown function (DUF1049)//Nuclear transition protein 2	GO:0042967//GO:0007283	acyl-carrier-protein biosynthetic process//spermatogenesis	GO:0003677//GO:0008080	DNA binding//N-acetyltransferase activity	GO:0000786//GO:0005634//GO:0005887	nucleosome//nucleus//integral component of plasma membrane	KOG4135	Predicted phosphoglucosamine acetyltransferase	UP	1.1851	0.0045902	estscan,start:1785 end:1258; minus strand
Cluster-1560.0	0	0	9	1875	3	2884	0	0	0.15	36.75	0.07	52.96	2948	6280072	KZN07691.1	3410	0	hypothetical protein DCAR_008528 [Daucus carota subsp. sativus]	XM_017376889.1	XM_017376889	1874	0	PREDICTED: Daucus carota subsp. sativus cation/H(+) antiporter 18 (LOC108206553), mRNA	--	--	--	--	Q9FFR9	2342	2.1e-262	Cation/H(+) antiporter 18 OS=Arabidopsis thaliana GN=CHX18 PE=2 SV=1	PF00582//PF00999//PF04618	Universal stress protein family//Sodium/hydrogen exchanger family//HD-ZIP protein N terminus	GO:0006885//GO:0006950//GO:0055085//GO:0006812	regulation of pH//response to stress//transmembrane transport//cation transport	GO:0015299	solute:proton antiporter activity	GO:0016021//GO:0005634	integral component of membrane//nucleus	--	--	UP	9.5178	0.0037961	blast,frame:-1 start:2750 end:288
Cluster-7868.0	600.86	832	605	1390	744	1350.87	4.83	6.86	4.92	13.13	7.91	11.93	5864	10698068	XP_023921626.1	949	3.2e-99	urease accessory protein F [Quercus suber]	XM_017398728.1	XM_017398728	553	0	PREDICTED: Daucus carota subsp. sativus urease accessory protein F (LOC108224146), transcript variant X10, mRNA	K03188	ureF	urease accessory protein	http://www.genome.jp/dbget-bin/www_bget?ko:K03188	Q9XHZ3	909	6.2e-96	Urease accessory protein F OS=Arabidopsis thaliana GN=UREF PE=2 SV=1	PF07992//PF01494//PF01730//PF05834//PF01266//PF00070//PF01134//PF05199//PF00732	Pyridine nucleotide-disulphide oxidoreductase//FAD binding domain//UreF//Lycopene cyclase protein//FAD dependent oxidoreductase//Pyridine nucleotide-disulphide oxidoreductase//Glucose inhibited division protein A//GMC oxidoreductase//GMC oxidoreductase	GO:0016117//GO:0055114//GO:0008033//GO:0006807	carotenoid biosynthetic process//oxidation-reduction process//tRNA processing//nitrogen compound metabolic process	GO:0071949//GO:0016614//GO:0016491//GO:0016151//GO:0016705//GO:0050660	FAD binding//oxidoreductase activity, acting on CH-OH group of donors//oxidoreductase activity//nickel cation binding//oxidoreductase activity, acting on paired donors, with incorporation or reduction of molecular oxygen//flavin adenine dinucleotide binding	--	--	--	--	UP	1.2915	0.0020963	blast,frame:1 start:1258 end:2016
Cluster-2670.0	0	3	0	101	96	162	0	0.3	0	11.42	12.58	17.61	703	6836061	XP_017256251.1	648	3e-65	PREDICTED: 17.8 kDa class I heat shock protein-like [Daucus carota subsp. sativus]	XM_017400762.1	XM_017400762	348	1.42e-180	PREDICTED: Daucus carota subsp. sativus 17.8 kDa class I heat shock protein-like (LOC108225801), mRNA	K13993	HSP20	HSP20 family protein	http://www.genome.jp/dbget-bin/www_bget?ko:K13993	P27396	617	5.3e-63	17.8 kDa class I heat shock protein OS=Daucus carota PE=3 SV=1	--	--	--	--	--	--	--	--	--	--	UP	7.4197	2.18e-12	blast,frame:3 start:3 end:527
Cluster-1975.15709	792	816	887.06	198	143	158	18.15	19.18	20.66	5.32	4.34	3.98	2215	--	--	--	--	--	--	--	--	--	--	K00688	PYG, glgP	glycogen phosphorylase	http://www.genome.jp/dbget-bin/www_bget?ko:K00688	P53535	192	3.2e-13	Alpha-1,4 glucan phosphorylase L-2 isozyme, chloroplastic/amyloplastic OS=Solanum tuberosum GN=STP-1 PE=1 SV=1	--	--	--	--	--	--	--	--	KOG2099	Glycogen phosphorylase	DOWN	-1.7932	2.15e-11	blast,frame:2 start:1646 end:1789|blast,frame:1 start:667 end:1020
Cluster-21227.0	55	72.98	61	109.78	132	137	0.62	0.85	0.7	1.46	1.97	1.7	4243	6261508	KZM89126.1	1490	4.2e-162	hypothetical protein DCAR_026201 [Daucus carota subsp. sativus]	XM_004300988.2	XM_004300988	140	3.78e-64	PREDICTED: Fragaria vesca subsp. vesca lysine-specific demethylase REF6 (LOC101296491), mRNA	--	--	--	--	Q9STM3	1192	6.8e-129	Lysine-specific demethylase REF6 OS=Arabidopsis thaliana GN=REF6 PE=1 SV=1	PF00096//PF01776//PF13465	Zinc finger, C2H2 type//Ribosomal L22e protein family//Zinc-finger double domain	GO:0006412//GO:0042254	translation//ribosome biogenesis	GO:0046872//GO:0003735	metal ion binding//structural constituent of ribosome	GO:0005840//GO:0005622	ribosome//intracellular	KOG1246	DNA-binding protein jumonji/RBP2/SMCY, contains JmjC domain	UP	1.5335	1.41e-05	blast,frame:1 start:3490 end:3768|blast,frame:-1 start:2146 end:1673|blast,frame:-3 start:3926 end:2688|blast,frame:-2 start:1689 end:523
Cluster-13670.0	1	27	4	72	63	110	0.04	1.17	0.17	3.55	3.54	5.12	1312	6830750	XP_017250409.1	1075	1.7e-114	PREDICTED: transcription factor RAX2-like [Daucus carota subsp. sativus]	XM_017394920.1	XM_017394920	291	1.32e-148	PREDICTED: Daucus carota subsp. sativus transcription factor RAX2-like (LOC108221019), mRNA	K09422	MYBP	transcription factor MYB, plant	http://www.genome.jp/dbget-bin/www_bget?ko:K09422	Q9FG68	578	3.3e-58	Transcription factor RAX1 OS=Arabidopsis thaliana GN=RAX1 PE=2 SV=1	--	--	--	--	--	--	--	--	--	--	UP	3.4492	0.0053866	blast,frame:-3 start:1256 end:243
Cluster-1975.6222	813	718	948	289	261	280	9.65	8.73	11.39	4.03	4.1	3.65	4053	6830859	XP_017250529.1	4539	0	PREDICTED: uncharacterized protein LOC108221142 [Daucus carota subsp. sativus]	XM_017395040.1	XM_017395040	2009	0	PREDICTED: Daucus carota subsp. sativus uncharacterized LOC108221142 (LOC108221142), mRNA	--	--	--	--	--	--	--	--	--	--	--	--	--	--	--	--	--	--	DOWN	-1.0494	9.34e-05	blast,frame:-3 start:3409 end:218
Cluster-1975.6220	1817.89	1826.09	1750	502	700	546	34	35.02	33.21	11.01	17.33	11.22	2660	6276050	KZN03669.1	2681	2.1e-300	hypothetical protein DCAR_012425 [Daucus carota subsp. sativus]	XM_017397303.1	XM_017397303	1640	0	PREDICTED: Daucus carota subsp. sativus protein TRANSPORT INHIBITOR RESPONSE 1 (LOC108223183), mRNA	K14485	TIR1	transport inhibitor response 1	http://www.genome.jp/dbget-bin/www_bget?ko:K14485	Q570C0	2401	2.8e-269	Protein TRANSPORT INHIBITOR RESPONSE 1 OS=Arabidopsis thaliana GN=TIR1 PE=1 SV=2	PF12937//PF13855//PF13516//PF00646	F-box-like//Leucine rich repeat//Leucine Rich repeat//F-box domain	--	--	GO:0005515	protein binding	--	--	--	--	DOWN	-1.0874	0.00041205	blast,frame:2 start:413 end:2188
Cluster-1975.6221	226	230	216	520	157	479	7.18	7.5	6.99	19.32	6.62	16.76	1665	6817786	XP_017236157.1	1736	4.9e-191	PREDICTED: acyl-coenzyme A thioesterase 9, mitochondrial [Daucus carota subsp. sativus]	XM_017380668.1	XM_017380668	825	0	PREDICTED: Daucus carota subsp. sativus acyl-coenzyme A thioesterase 9, mitochondrial (LOC108209650), mRNA	K17361	ACOT9	acyl-coenzyme A thioesterase 9	http://www.genome.jp/dbget-bin/www_bget?ko:K17361	Q9R0X4	399	2.4e-37	Acyl-coenzyme A thioesterase 9, mitochondrial OS=Mus musculus GN=Acot9 PE=1 SV=1	--	--	--	--	--	--	--	--	KOG2763	Acyl-CoA thioesterase	UP	1.2927	0.045061	blast,frame:2 start:2 end:1504
Cluster-1914.0	0	0	1	80	28	30	0	0	0.13	11.09	4.53	4.02	616	--	--	--	--	--	--	--	--	--	--	--	--	--	--	--	--	--	--	--	--	--	--	--	--	--	--	--	--	UP	7.5353	2.35e-06	--
Cluster-13574.0	391	356	379	561	695	707	13.38	12.49	13.21	22.43	31.54	26.63	1564	6840018	XP_017216213.1	1500	1.1e-163	PREDICTED: probable protein phosphatase 2C 13 [Daucus carota subsp. sativus]	XM_017364978.1	XM_017364978	788	0	PREDICTED: Daucus carota subsp. sativus probable protein phosphatase 2C 13 (LOC108197378), mRNA >ref|XM_017364979.1| PREDICTED: Daucus carota subsp. sativus probable protein phosphatase 2C 13 (LOC108197379), mRNA	K14803	PTC2_3	protein phosphatase PTC2/3	http://www.genome.jp/dbget-bin/www_bget?ko:K14803	Q9LNF4	946	8.4e-101	Probable protein phosphatase 2C 13 OS=Arabidopsis thaliana GN=At1g48040 PE=2 SV=2	PF00481	Protein phosphatase 2C	--	--	GO:0003824	catalytic activity	--	--	KOG0698	Serine/threonine protein phosphatase	UP	1.3331	7.24e-08	blast,frame:2 start:146 end:1312
Cluster-564.0	0	0	1	133.17	18.03	133.36	0	0	0.17	24.98	4	24.52	515	10464619	POF19799.1	389	2.4e-35	polyubiquitin-a [Quercus suber]	XM_017759915.1	XM_017759915	123	1.22e-55	PREDICTED: Gossypium arboreum polyubiquitin-like (LOC108460423), mRNA	K08770	UBC	ubiquitin C	http://www.genome.jp/dbget-bin/www_bget?ko:K08770	P0CH33	377	2.6e-35	Polyubiquitin 11 OS=Arabidopsis thaliana GN=UBQ11 PE=1 SV=1	PF14560//PF00240	Ubiquitin-like domain//Ubiquitin family	--	--	GO:0005515	protein binding	--	--	KOG0001	Ubiquitin and ubiquitin-like proteins	UP	8.5458	2.9e-07	blast,frame:1 start:13 end:288
Cluster-1975.19261	75	89	61	267.02	771.49	280.46	1.04	1.26	0.85	4.33	14.09	4.25	3517	6270222	KZM97840.1	589	1.1e-57	hypothetical protein DCAR_014798 [Daucus carota subsp. sativus]	--	--	--	--	--	K11423	SETD2, SET2	histone-lysine N-methyltransferase SETD2	http://www.genome.jp/dbget-bin/www_bget?ko:K11423	Q949T8	539	3e-53	Histone-lysine N-methyltransferase ASHR3 OS=Arabidopsis thaliana GN=ASHR3 PE=1 SV=1	PF00628//PF00856	PHD-finger//SET domain	--	--	GO:0005515	protein binding	--	--	KOG4442	Clathrin coat binding protein/Huntingtin interacting protein HIP1, involved in regulation of endocytosis	UP	3.1111	1.07e-06	blast,frame:-1 start:934 end:545
Cluster-1975.19267	291	630	455	551	641	853	5.32	11.81	8.44	11.81	15.52	17.14	2715	6842824	XP_017219347.1	2495	7.9e-279	PREDICTED: transcription factor MYC4 [Daucus carota subsp. sativus]	XM_017363858.1	XM_017363858	1324	0	PREDICTED: Daucus carota subsp. sativus transcription factor MYC4 (LOC108196536), mRNA	K13422	MYC2	transcription factor MYC2	http://www.genome.jp/dbget-bin/www_bget?ko:K13422	Q39204	1212	2.1e-131	Transcription factor MYC2 OS=Arabidopsis thaliana GN=MYC2 PE=1 SV=2	PF15898//PF00010//PF07962	cGMP-dependent protein kinase interacting domain//Helix-loop-helix DNA-binding domain//Replication Fork Protection Component Swi3	GO:0006974//GO:0007049//GO:0048478	cellular response to DNA damage stimulus//cell cycle//replication fork protection	GO:0019901//GO:0046983	protein kinase binding//protein dimerization activity	GO:0005634	nucleus	--	--	UP	1.0924	0.033448	blast,frame:-1 start:2556 end:415
Cluster-1975.19265	273	317.39	178	370	367	564	6.01	7.16	3.98	9.54	10.7	13.65	2297	6824284	XP_017243412.1	1239	2.9e-133	PREDICTED: uncharacterized protein LOC108215422 [Daucus carota subsp. sativus]	XM_017387923.1	XM_017387923	571	0	PREDICTED: Daucus carota subsp. sativus uncharacterized LOC108215422 (LOC108215422), mRNA	--	--	--	--	--	--	--	--	--	--	--	--	--	--	--	--	--	--	UP	1.2816	0.002747	blast,frame:-1 start:1412 end:354|blast,frame:-2 start:2026 end:1754
Cluster-1975.19269	201	183	252	281	530	379	6.24	5.83	7.97	10.21	21.83	12.96	1698	6847050	XP_017224029.1	1859	2.8e-205	PREDICTED: CBL-interacting serine..threonine-protein kinase 7 [Daucus carota subsp. sativus]	XM_017368540.1	XM_017368540	780	0	PREDICTED: Daucus carota subsp. sativus CBL-interacting serine/threonine-protein kinase 7 (LOC108200408), mRNA	K12761	SNF1	carbon catabolite-derepressing protein kinase	http://www.genome.jp/dbget-bin/www_bget?ko:K12761	Q9XIW0	1078	4.5e-116	CBL-interacting serine/threonine-protein kinase 7 OS=Arabidopsis thaliana GN=CIPK7 PE=1 SV=1	PF06293//PF03822//PF07714//PF00069//PF04210	Lipopolysaccharide kinase (Kdo/WaaP) family//NAF domain//Protein tyrosine kinase//Protein kinase domain//Tetrahydromethanopterin S-methyltransferase, subunit G	GO:0006468//GO:0046656//GO:0015948//GO:0007165	protein phosphorylation//folic acid biosynthetic process//methanogenesis//signal transduction	GO:0016773//GO:0030269//GO:0005524//GO:0004672	phosphotransferase activity, alcohol group as acceptor//tetrahydromethanopterin S-methyltransferase activity//ATP binding//protein kinase activity	GO:0016020//GO:0016021	membrane//integral component of membrane	--	--	UP	1.4441	0.0016344	blast,frame:-3 start:1642 end:278
Cluster-1975.17199	467	450	497	1332	613	1262	6.72	6.64	7.25	22.51	11.68	19.96	3382	--	--	--	--	--	XM_017403347.1	XM_017403347	551	0	PREDICTED: Daucus carota subsp. sativus uncharacterized LOC108227944 (LOC108227944), mRNA	K07052	K07052	uncharacterized protein	http://www.genome.jp/dbget-bin/www_bget?ko:K07052	--	--	--	--	PF02517//PF06753//PF12105	CAAX protease self-immunity//Bradykinin//SpoU, rRNA methylase, C-terminal	GO:0006950//GO:0008033//GO:0007165//GO:0009451	response to stress//tRNA processing//signal transduction//RNA modification	GO:0009020//GO:0005179	tRNA (guanosine-2'-O-)-methyltransferase activity//hormone activity	GO:0016020//GO:0005576	membrane//extracellular region	--	--	UP	1.697	5.39e-05	blast,frame:2 start:224 end:712|blast,frame:1 start:2380 end:3099
Cluster-1975.3880	460	396.44	420.97	3040.01	1494.04	3471.26	5.78	5.11	5.36	44.83	24.83	47.9	3841	6828529	XP_017248016.1	746	7.2e-76	PREDICTED: psbP domain-containing protein 3, chloroplastic [Daucus carota subsp. sativus]	XM_017392527.1	XM_017392527	381	0	PREDICTED: Daucus carota subsp. sativus psbP domain-containing protein 3, chloroplastic (LOC108219208), transcript variant X2, mRNA	--	--	--	--	Q9S720	581	4.4e-58	PsbP domain-containing protein 3, chloroplastic OS=Arabidopsis thaliana GN=PPD3 PE=1 SV=2	PF01073//PF09521//PF01370//PF00020//PF11427//PF00106	3-beta hydroxysteroid dehydrogenase/isomerase family//NgoPII restriction endonuclease//NAD dependent epimerase/dehydratase family//TNFR/NGFR cysteine-rich region//Tc3 transposase//short chain dehydrogenase	GO:0006694//GO:0008210//GO:0008207//GO:0055114//GO:0009307//GO:0006308//GO:0008152//GO:0008209	steroid biosynthetic process//estrogen metabolic process//C21-steroid hormone metabolic process//oxidation-reduction process//DNA restriction-modification system//DNA catabolic process//metabolic process//androgen metabolic process	GO:0005515//GO:0016616//GO:0003677//GO:0009036//GO:0003854//GO:0003824//GO:0016491//GO:0050662	protein binding//oxidoreductase activity, acting on the CH-OH group of donors, NAD or NADP as acceptor//DNA binding//Type II site-specific deoxyribonuclease activity//3-beta-hydroxy-delta5-steroid dehydrogenase activity//catalytic activity//oxidoreductase activity//coenzyme binding	GO:0009359	Type II site-specific deoxyribonuclease complex	--	--	UP	3.1609	1.55e-15	blast,frame:-3 start:3227 end:2646|blast,frame:2 start:1526 end:1717
Cluster-1975.3883	608	754	580	64	157	43	8.89	11.3	8.6	1.1	3.04	0.69	3334	6260969	KZM88587.1	2325	5e-259	hypothetical protein DCAR_025662 [Daucus carota subsp. sativus]	XM_017364133.1	XM_017364133	1322	0	PREDICTED: Daucus carota subsp. sativus BTB/POZ domain-containing protein At3g50780-like (LOC108196722), mRNA	--	--	--	--	Q9SVM0	1584	1.9e-174	BTB/POZ domain-containing protein At3g50780 OS=Arabidopsis thaliana GN=At3g50780 PE=2 SV=1	PF00651	BTB/POZ domain	--	--	GO:0005515	protein binding	--	--	--	--	DOWN	-2.3155	0.00069247	blast,frame:2 start:731 end:2317
Cluster-1975.3885	463	603	527	104	209	163	8.18	10.92	9.44	2.15	4.89	3.16	2802	6257178	KZM84796.1	3118	0	hypothetical protein DCAR_027782 [Daucus carota subsp. sativus]	XM_017366078.1	XM_017366078	1363	0	PREDICTED: Daucus carota subsp. sativus uncharacterized LOC108198319 (LOC108198319), mRNA	--	--	--	--	--	--	--	--	--	--	--	--	--	--	--	--	--	--	DOWN	-1.2052	0.011157	blast,frame:2 start:149 end:2437
Cluster-1975.3887	2039.89	3279.28	1292	176.99	741	194.33	24.21	39.9	15.53	2.47	11.63	2.53	4052	20982	P55141.1	5235	0	RecName: Full=Phytochrome A	X75412.1	X75412	2937	0	P.crispum phyA mRNA for phytochrome A	K12120	PHYA	phytochrome A	http://www.genome.jp/dbget-bin/www_bget?ko:K12120	P55141	5235	0	Phytochrome A OS=Petroselinum crispum GN=PHYA PE=2 SV=1	PF00360//PF08446//PF00989//PF01590//PF00512	Phytochrome region//PAS fold//PAS fold//GAF domain//His Kinase A (phospho-acceptor) domain	GO:0000160//GO:0018298//GO:0007165//GO:0006355//GO:0009584//GO:0016310	phosphorelay signal transduction system//protein-chromophore linkage//signal transduction//regulation of transcription, DNA-templated//detection of visible light//phosphorylation	GO:0000155//GO:0005515	phosphorelay sensor kinase activity//protein binding	GO:0009365	protein histidine kinase complex	--	--	DOWN	-2.0016	0.02778	blast,frame:2 start:317 end:3784
Cluster-1975.7176	2799	3566	2386	8063	2594	8685.82	33.12	43.26	28.6	112.02	40.6	112.88	4063	10679518	XP_023905532.1	1074	7e-114	uncharacterized protein LOC112017295 [Quercus suber]	XM_017398857.1	XM_017398857	631	0	PREDICTED: Daucus carota subsp. sativus uncharacterized LOC108224307 (LOC108224307), mRNA	--	--	--	--	--	--	--	--	--	--	--	--	--	--	--	--	--	--	UP	1.6513	0.0075639	blast,frame:2 start:98 end:1018|blast,frame:3 start:3024 end:3332
Cluster-1975.19195	766	605	796	1429	800	1173	50.52	40.96	53.96	109.42	70.27	85.49	928	6828265	XP_017247735.1	271	2.1e-21	PREDICTED: keratin, type II cytoskeletal 5 [Daucus carota subsp. sativus]	XM_017392246.1	XM_017392246	337	2.47e-174	PREDICTED: Daucus carota subsp. sativus keratin, type II cytoskeletal 5 (LOC108219017), mRNA	--	--	--	--	--	--	--	--	--	--	--	--	--	--	--	--	--	--	UP	1.1739	0.0019282	blast,frame:3 start:3 end:425
Cluster-11457.0	44	108	1	1	0	3	1.57	3.95	0.04	0.04	0	0.12	1512	6816216	XP_017234403.1	864	5.8e-90	PREDICTED: malonyl-coenzyme:anthocyanin 5-O-glucoside-6'''-O-malonyltransferase-like isoform X1 [Daucus carota subsp. sativus]	XM_017378914.1	XM_017378914	548	0	PREDICTED: Daucus carota subsp. sativus malonyl-coenzyme:anthocyanin 5-O-glucoside-6'''-O-malonyltransferase-like (LOC108208383), transcript variant X1, mRNA	--	--	--	--	Q9ZWR8	396	4.9e-37	Anthocyanin 5-aromatic acyltransferase OS=Gentiana triflora PE=1 SV=1	PF02458//PF01125	Transferase family//G10 protein	--	--	GO:0016747	transferase activity, transferring acyl groups other than amino-acyl groups	GO:0005634	nucleus	--	--	DOWN	-4.7646	0.020789	blast,frame:2 start:626 end:1366|blast,frame:1 start:1 end:666|blast,frame:3 start:786 end:848
Cluster-1975.19199	117	97	124	205	101	220	3.08	2.62	3.32	6.32	3.53	6.37	1959	6843873	XP_017220505.1	611	1.6e-60	PREDICTED: haloacid dehalogenase-like hydrolase domain-containing protein 3 [Daucus carota subsp. sativus]	XR_001802002.1	XR_001802002	374	0	PREDICTED: Daucus carota subsp. sativus haloacid dehalogenase-like hydrolase domain-containing protein 3 (LOC108197407), transcript variant X2, misc_RNA	--	--	--	--	--	--	--	--	--	--	--	--	--	--	--	--	--	--	UP	1.1525	0.022259	blast,frame:-1 start:666 end:433|blast,frame:-2 start:428 end:243|blast,frame:-3 start:1918 end:1217
Cluster-1975.19198	1	0	1	10	2	11	0.31	0	0.34	3.42	0.84	3.84	385	--	--	--	--	--	--	--	--	--	--	--	--	--	--	--	--	--	--	--	--	--	--	--	--	--	--	--	--	UP	4.0286	0.04882	--
Cluster-27055.0	1.02	9	3	37.93	18.73	29.71	0.06	0.55	0.18	2.6	1.47	1.94	1008	--	--	--	--	--	--	--	--	--	--	--	--	--	--	--	--	--	--	PF01392//PF01296	Fz domain//Galanin	GO:0007165	signal transduction	GO:0005515//GO:0005179	protein binding//hormone activity	GO:0005576	extracellular region	--	--	UP	3.2619	0.0018789	estscan,start:273 end:515
Cluster-1057.0	0	0	0	4	70	6	0	0	0	0.54	11.03	0.78	626	--	--	--	--	--	--	--	--	--	--	--	--	--	--	--	--	--	--	--	--	--	--	--	--	--	--	--	--	UP	7.7714	0.00090206	--
Cluster-9033.0	168.04	166	177	717	1450.9	2199	3.75	3.79	4.01	18.72	42.83	53.89	2271	6825102	XP_017244309.1	1639	1.2e-179	PREDICTED: dnaJ protein ERDJ3A [Daucus carota subsp. sativus]	XM_017388820.1	XM_017388820	1314	0	PREDICTED: Daucus carota subsp. sativus dnaJ protein ERDJ3A (LOC108216137), mRNA	--	--	--	--	Q9SR96	1151	2.1e-124	DnaJ protein ERDJ3A OS=Arabidopsis thaliana GN=ERDJ3A PE=1 SV=1	PF00085	Thioredoxin	GO:0045454	cell redox homeostasis	--	--	--	--	KOG0714	Molecular chaperone (DnaJ superfamily)	UP	3.6128	1.73e-13	blast,frame:1 start:16 end:1884
Cluster-11029.0	14	35	11	0	3	0	1.79	4.59	1.47	0	0.51	0	595	6849993	XP_017227311.1	243	2.3e-18	PREDICTED: zinc finger CCCH domain-containing protein 14-like [Daucus carota subsp. sativus]	--	--	--	--	--	--	--	--	--	Q7F8R0	129	1.7e-06	Zinc finger CCCH domain-containing protein 14 OS=Oryza sativa subsp. japonica GN=Os02g0194200 PE=2 SV=1	--	--	--	--	--	--	--	--	--	--	DOWN	-3.7533	0.049663	estscan,start:178 end:322
Cluster-1975.16893	343	415	262	722	343	646	9.46	11.74	7.35	23.3	12.54	19.6	1882	8585730	XP_020964169.1	2080	7.2e-231	threonine synthase, chloroplastic [Arachis ipaensis]	XM_017381129.1	XM_017381129	573	0	PREDICTED: Daucus carota subsp. sativus threonine synthase, chloroplastic-like (LOC108209917), mRNA	K01733	thrC	threonine synthase	http://www.genome.jp/dbget-bin/www_bget?ko:K01733	Q9MT28	2049	1.3e-228	Threonine synthase, chloroplastic OS=Solanum tuberosum PE=2 SV=1	PF03709	Orn/Lys/Arg decarboxylase, N-terminal domain	--	--	GO:0016831	carboxy-lyase activity	--	--	--	--	UP	1.2649	0.0090703	blast,frame:-1 start:1801 end:212
Cluster-1975.14264	155.27	172.51	146.81	405.87	547.35	735.16	11.03	12.58	10.73	33.43	51.81	57.73	879	6823713	XP_017242781.1	1073	2e-114	PREDICTED: G-type lectin S-receptor-like serine..threonine-protein kinase At4g27290 isoform X1 [Daucus carota subsp. sativus]	XM_017387292.1	XM_017387292	212	7.17e-105	PREDICTED: Daucus carota subsp. sativus G-type lectin S-receptor-like serine/threonine-protein kinase At4g27290 (LOC108214998), transcript variant X1, mRNA	--	--	--	--	O81832	809	3.7e-85	G-type lectin S-receptor-like serine/threonine-protein kinase At4g27290 OS=Arabidopsis thaliana GN=At4g27290 PE=3 SV=4	PF00954	S-locus glycoprotein domain	GO:0048544	recognition of pollen	--	--	--	--	--	--	UP	2.3522	7.01e-12	estscan,start:1 end:879
Cluster-1975.14266	32.25	55.11	65.18	83.57	55	160.98	0.61	1.08	1.26	1.87	1.39	3.37	2616	6822577	XP_017241528.1	1938	2.9e-214	PREDICTED: G-type lectin S-receptor-like serine..threonine-protein kinase At4g27290 isoform X1 [Daucus carota subsp. sativus]	XM_017386038.1	XM_017386038	582	0	PREDICTED: Daucus carota subsp. sativus G-type lectin S-receptor-like serine/threonine-protein kinase At4g27290 (LOC108214193), transcript variant X2, mRNA	--	--	--	--	O81832	1122	5.5e-121	G-type lectin S-receptor-like serine/threonine-protein kinase At4g27290 OS=Arabidopsis thaliana GN=At4g27290 PE=3 SV=4	PF00069//PF07714//PF00954	Protein kinase domain//Protein tyrosine kinase//S-locus glycoprotein domain	GO:0048544//GO:0006468	recognition of pollen//protein phosphorylation	GO:0004672//GO:0005524	protein kinase activity//ATP binding	--	--	--	--	UP	1.4822	0.038363	blast,frame:3 start:1977 end:2459|blast,frame:1 start:229 end:1908
Cluster-1975.14260	272.55	297.96	316.42	835.51	984.45	1566.22	9.5	10.66	11.25	34.04	45.54	60.14	1539	6822577	XP_017241528.1	1354	9e-147	PREDICTED: G-type lectin S-receptor-like serine..threonine-protein kinase At4g27290 isoform X1 [Daucus carota subsp. sativus]	XM_017387292.1	XM_017387292	361	0	PREDICTED: Daucus carota subsp. sativus G-type lectin S-receptor-like serine/threonine-protein kinase At4g27290 (LOC108214998), transcript variant X1, mRNA	--	--	--	--	O81833	1019	2.8e-109	G-type lectin S-receptor-like serine/threonine-protein kinase SD1-1 OS=Arabidopsis thaliana GN=SD11 PE=1 SV=1	PF00954//PF09339//PF07714//PF00069//PF11857	S-locus glycoprotein domain//IclR helix-turn-helix domain//Protein tyrosine kinase//Protein kinase domain//Domain of unknown function (DUF3377)	GO:0006355//GO:0006468//GO:0048544	regulation of transcription, DNA-templated//protein phosphorylation//recognition of pollen	GO:0005524//GO:0003677//GO:0004672//GO:0004222	ATP binding//DNA binding//protein kinase activity//metalloendopeptidase activity	--	--	--	--	UP	2.4498	1.44e-12	estscan,start:1539 end:1; minus strand
Cluster-1975.14261	1463.8	1687.2	1516.51	2398.17	2632.93	3219.15	39.69	46.91	41.82	76.1	94.61	96.02	1910	6272889	KZN00508.1	961	4.2e-101	hypothetical protein DCAR_009262 [Daucus carota subsp. sativus]	XM_017387293.1	XM_017387293	308	6.85e-158	PREDICTED: Daucus carota subsp. sativus G-type lectin S-receptor-like serine/threonine-protein kinase At4g27290 (LOC108214998), transcript variant X2, mRNA	--	--	--	--	O81832	632	2.6e-64	G-type lectin S-receptor-like serine/threonine-protein kinase At4g27290 OS=Arabidopsis thaliana GN=At4g27290 PE=3 SV=4	PF11857//PF00069//PF07714//PF02430//PF00954	Domain of unknown function (DUF3377)//Protein kinase domain//Protein tyrosine kinase//Apical membrane antigen 1//S-locus glycoprotein domain	GO:0009405//GO:0048544//GO:0006468	pathogenesis//recognition of pollen//protein phosphorylation	GO:0004222//GO:0005524//GO:0004672	metalloendopeptidase activity//ATP binding//protein kinase activity	GO:0016020	membrane	--	--	UP	1.3472	6.53e-09	blast,frame:2 start:980 end:1558|blast,frame:1 start:1 end:879
Cluster-1975.14263	12	10	5	75	106.01	147.98	8.02	6.89	3.91	52.93	100.21	115.04	302	6823713	XP_017242781.1	262	7.4e-21	PREDICTED: G-type lectin S-receptor-like serine..threonine-protein kinase At4g27290 isoform X1 [Daucus carota subsp. sativus]	XM_017387292.1	XM_017387292	96	6.96e-41	PREDICTED: Daucus carota subsp. sativus G-type lectin S-receptor-like serine/threonine-protein kinase At4g27290 (LOC108214998), transcript variant X1, mRNA	--	--	--	--	O81832	196	1.5e-14	G-type lectin S-receptor-like serine/threonine-protein kinase At4g27290 OS=Arabidopsis thaliana GN=At4g27290 PE=3 SV=4	--	--	--	--	--	--	--	--	--	--	UP	4.131	1.49e-12	estscan,start:151 end:302
Cluster-19122.0	1	0	4	118	18	56	0.08	0	0.32	10.46	1.84	4.74	833	6278834	KZN06453.1	319	5.1e-27	hypothetical protein DCAR_007290 [Daucus carota subsp. sativus]	--	--	--	--	--	--	--	--	--	--	--	--	--	--	--	--	--	--	--	--	--	--	--	UP	5.776	1.05e-05	blast,frame:-3 start:708 end:451
Cluster-1975.19660	0	0	1	7	1	23	0	0	0.62	4.03	0.75	14.25	320	--	--	--	--	--	--	--	--	--	--	--	--	--	--	--	--	--	--	--	--	--	--	--	--	--	--	--	--	UP	5.3277	0.030945	estscan,start:1 end:81
Cluster-2278.0	0	0	4	564.79	73	1104.29	0	0	0.08	12.82	1.87	23.51	2577	6810858	XP_017223867.1	840	6e-87	PREDICTED: phospholipase A1-IIbeta-like [Daucus carota subsp. sativus]	XM_017368378.1	XM_017368378	383	0	PREDICTED: Daucus carota subsp. sativus phospholipase A1-IIbeta-like (LOC108200276), mRNA	--	--	--	--	--	--	--	--	PF01764	Lipase (class 3)	GO:0006629	lipid metabolic process	--	--	--	--	--	--	UP	9.2435	8.91e-11	estscan,start:1199 end:188; minus strand
Cluster-1975.12315	2335.24	3262.57	1521.55	708.34	757.96	544.99	34.03	48.74	22.47	12.11	14.61	8.72	3345	6279581	KZN07200.1	1783	3.5e-196	hypothetical protein DCAR_008037 [Daucus carota subsp. sativus]	XM_017375998.1	XM_017375998	794	0	PREDICTED: Daucus carota subsp. sativus serine/threonine-protein kinase HT1-like (LOC108205881), mRNA	--	--	--	--	Q2MHE4	699	7.9e-72	Serine/threonine-protein kinase HT1 OS=Arabidopsis thaliana GN=HT1 PE=1 SV=1	PF06293//PF00069//PF07714	Lipopolysaccharide kinase (Kdo/WaaP) family//Protein kinase domain//Protein tyrosine kinase	GO:0006468	protein phosphorylation	GO:0004672//GO:0016773//GO:0005524	protein kinase activity//phosphotransferase activity, alcohol group as acceptor//ATP binding	GO:0016020	membrane	--	--	DOWN	-1.2831	0.0090998	blast,frame:2 start:2558 end:2857|blast,frame:1 start:586 end:1779
Cluster-1975.17795	0	0	0	18	3	25	0	0	0	2.39	0.46	3.21	633	--	--	--	--	--	XM_017380061.1	XM_017380061	53	1.24e-16	PREDICTED: Daucus carota subsp. sativus lon protease homolog 2, peroxisomal-like (LOC108209253), mRNA	--	--	--	--	--	--	--	--	--	--	--	--	--	--	--	--	--	--	UP	6.8766	0.001153	--
Cluster-1975.17791	2	1	4	110	3	18	0.14	0.07	0.28	8.71	0.27	1.36	905	--	--	--	--	--	CP006446.1	CP006446	905	0	Saccharomyces cerevisiae YJM451 chromosome XII sequence	--	--	--	--	Q06686	1293	2.8e-141	Copper transport protein CTR3 OS=Saccharomyces cerevisiae (strain ATCC 204508 / S288c) GN=CTR3 PE=1 SV=1	PF04145	Ctr copper transporter family	GO:0035434//GO:0006825	copper ion transmembrane transport//copper ion transport	GO:0005375	copper ion transmembrane transporter activity	GO:0016021	integral component of membrane	KOG3386	Copper transporter	UP	4.7473	0.0034634	blast,frame:-2 start:904 end:152
Cluster-1975.13957	340	352.01	281.2	93	111	124	4.81	5.11	4.04	1.55	2.08	1.93	3435	6272306	KZM99924.1	922	2.5e-96	hypothetical protein DCAR_008679 [Daucus carota subsp. sativus]	XM_017379107.1	XM_017379107	387	0	PREDICTED: Daucus carota subsp. sativus polycomb group protein FERTILIZATION-INDEPENDENT ENDOSPERM-like (LOC108208574), transcript variant X4, mRNA	K11462	EED	polycomb protein EED	http://www.genome.jp/dbget-bin/www_bget?ko:K11462	Q8VZY6	845	9.5e-89	Polycomb group protein FIE2 OS=Zea mays GN=FIE2 PE=2 SV=1	PF00400	WD domain, G-beta repeat	--	--	GO:0005515	protein binding	--	--	KOG1034	Transcriptional repressor EED/ESC/FIE, required for transcriptional silencing, WD repeat superfamily	DOWN	-1.0396	0.0010366	blast,frame:2 start:1499 end:1582|blast,frame:1 start:2395 end:3036
Cluster-1975.17240	807.98	805.99	654.01	2381.39	1060.91	2928	5.34	5.46	4.37	18.48	9.26	21.22	7088	6817282	XP_017235595.1	2068	6.7e-229	PREDICTED: probable LRR receptor-like serine..threonine-protein kinase RFK1 isoform X2 [Daucus carota subsp. sativus]	XM_017380107.1	XM_017380107	953	0	PREDICTED: Daucus carota subsp. sativus probable LRR receptor-like serine/threonine-protein kinase RFK1 (LOC108209283), transcript variant X4, mRNA	--	--	--	--	Q9FXF2	1306	6.9e-142	Probable LRR receptor-like serine/threonine-protein kinase RFK1 OS=Arabidopsis thaliana GN=RKF1 PE=1 SV=1	PF07714//PF00069//PF13855//PF05502	Protein tyrosine kinase//Protein kinase domain//Leucine rich repeat//Dynactin p62 family	GO:0006468	protein phosphorylation	GO:0005524//GO:0004672//GO:0005515	ATP binding//protein kinase activity//protein binding	GO:0005869	dynactin complex	--	--	UP	1.9992	3.26e-05	blast,frame:-2 start:4432 end:4271|blast,frame:-1 start:3617 end:2157
Cluster-1975.4727	1063.99	1528.98	882.41	3749.95	1121.77	2761.8	40.24	59.32	34.04	165.6	56.3	115.05	1438	6813241	XP_017231063.1	956	1.2e-100	PREDICTED: mitochondrial outer membrane protein porin of 36 kDa-like [Daucus carota subsp. sativus]	XM_017375574.1	XM_017375574	491	0	PREDICTED: Daucus carota subsp. sativus mitochondrial outer membrane protein porin of 36 kDa-like (LOC108205606), mRNA	K15040	VDAC2	voltage-dependent anion channel protein 2	http://www.genome.jp/dbget-bin/www_bget?ko:K15040	P42056	801	5.1e-84	Mitochondrial outer membrane protein porin of 36 kDa OS=Solanum tuberosum PE=1 SV=2	PF01459//PF02083	Eukaryotic porin//Urotensin II	GO:0008217//GO:0042312//GO:0007165//GO:0055085	regulation of blood pressure//regulation of vasodilation//signal transduction//transmembrane transport	GO:0005179	hormone activity	GO:0005576//GO:0005741	extracellular region//mitochondrial outer membrane	KOG3126	Porin/voltage-dependent anion-selective channel protein	UP	1.6504	0.0090636	blast,frame:2 start:2 end:229|blast,frame:1 start:439 end:1059
Cluster-1975.17248	992	875	1044	1565	1139	1609	38.95	35.24	41.83	71.73	59.36	69.6	1394	6281634	KZN09253.1	1806	3.2e-199	hypothetical protein DCAR_001909 [Daucus carota subsp. sativus]	XM_017375264.1	XM_017375264	833	0	PREDICTED: Daucus carota subsp. sativus uncharacterized LOC108205339 (LOC108205339), mRNA	--	--	--	--	--	--	--	--	PF09459	Ethylbenzene dehydrogenase	--	--	GO:0020037	heme binding	--	--	--	--	UP	1.0902	3.99e-05	blast,frame:-2 start:1354 end:242
Cluster-1975.1533	242	51	68	71	6144	631	11.36	2.46	3.26	3.88	383.05	32.65	1206	6272951	KZN00570.1	263	2.3e-20	hypothetical protein DCAR_009324 [Daucus carota subsp. sativus]	--	--	--	--	--	--	--	--	--	Q00451	188	5.1e-13	36.4 kDa proline-rich protein OS=Solanum lycopersicum GN=TPRP-F1 PE=2 SV=1	--	--	--	--	--	--	--	--	--	--	UP	4.8471	0.001397	blast,frame:-1 start:1200 end:262
Cluster-1975.4723	2094.58	1563	1901.26	348	505	298.09	28.66	21.92	26.36	5.59	9.14	4.48	3547	6849461	XP_017226717.1	849	7.5e-88	PREDICTED: transcription factor bHLH143-like [Daucus carota subsp. sativus]	XM_017371228.1	XM_017371228	951	0	PREDICTED: Daucus carota subsp. sativus transcription factor bHLH143-like (LOC108202710), mRNA	--	--	--	--	Q9FY69	155	1e-08	Transcription factor bHLH143 OS=Arabidopsis thaliana GN=BHLH143 PE=2 SV=1	--	--	--	--	--	--	--	--	--	--	DOWN	-1.7259	1.42e-05	blast,frame:-3 start:1931 end:819|blast,frame:-2 start:2463 end:2215
Cluster-1669.0	0	0	1	17	1	9	0	0	0.17	3.08	0.21	1.6	525	--	--	--	--	--	--	--	--	--	--	--	--	--	--	--	--	--	--	--	--	--	--	--	--	--	--	--	--	UP	5.1609	0.034635	--
Cluster-26073.0	1	4	0	18	17	22	0.04	0.17	0	0.87	0.94	1.01	1330	6822842	XP_017241817.1	441	5.8e-41	PREDICTED: uncharacterized protein LOC108214365 [Daucus carota subsp. sativus]	--	--	--	--	--	--	--	--	--	--	--	--	--	PF10591	Secreted protein acidic and rich in cysteine Ca binding region	GO:0007165	signal transduction	GO:0005509	calcium ion binding	GO:0005578	proteinaceous extracellular matrix	--	--	UP	4.0362	0.0011883	blast,frame:-1 start:1288 end:266|blast,frame:-3 start:335 end:51
Cluster-19224.1	54	26	63	10	4	9	2.04	1.01	2.42	0.44	0.2	0.37	1442	6849884	XP_017227191.1	1114	5.7e-119	PREDICTED: F-box protein CPR30-like [Daucus carota subsp. sativus]	--	--	--	--	--	--	--	--	--	--	--	--	--	PF01344	Kelch motif	--	--	GO:0005515	protein binding	--	--	--	--	DOWN	-2.1169	0.012757	blast,frame:3 start:3 end:1151
Cluster-1975.16117	705.01	800	500	204	262	213	17.33	20.16	12.49	5.87	8.53	5.76	2082	6816884	XP_017235158.1	1483	1.3e-161	PREDICTED: uncharacterized RNA pseudouridine synthase aq_1464 [Daucus carota subsp. sativus]	XR_001804468.1	XR_001804468	510	0	PREDICTED: Daucus carota subsp. sativus uncharacterized RNA pseudouridine synthase aq_1464 (LOC108208995), transcript variant X2, misc_RNA	--	--	--	--	O67444	285	5e-24	Uncharacterized RNA pseudouridine synthase aq_1464 OS=Aquifex aeolicus (strain VF5) GN=aq_1464 PE=3 SV=1	PF01479//PF00849	S4 domain//RNA pseudouridylate synthase	GO:0009451//GO:0001522	RNA modification//pseudouridine synthesis	GO:0009982//GO:0003723	pseudouridine synthase activity//RNA binding	--	--	--	--	DOWN	-1.0242	0.010207	blast,frame:-3 start:2059 end:1019
Cluster-1975.16111	502	1632	753	3388	4545	3299	20.42	68.1	31.27	160.83	245.43	147.86	1354	6821677	XP_017240521.1	562	5.5e-55	PREDICTED: calcium-binding protein PBP1-like [Daucus carota subsp. sativus]	XM_017401515.1	XM_017401515	251	2.34e-126	PREDICTED: Daucus carota subsp. sativus calcium-binding protein PBP1-like (LOC108226547), mRNA	K16465	CETN1	centrin-1	http://www.genome.jp/dbget-bin/www_bget?ko:K16465	Q9LSQ6	328	3.3e-29	Calcium-binding protein PBP1 OS=Arabidopsis thaliana GN=PBP1 PE=1 SV=1	PF13405//PF13833//PF12763//PF13499//PF00036	EF-hand domain//EF-hand domain pair//Cytoskeletal-regulatory complex EF hand//EF-hand domain pair//EF hand	--	--	GO:0005515//GO:0005509	protein binding//calcium ion binding	--	--	KOG0028	Ca2+-binding protein (centrin/caltractin), EF-Hand superfamily protein	UP	2.4975	2.89e-05	blast,frame:-2 start:822 end:439
Cluster-1975.16112	239.08	231	400	505.92	365.25	572.11	3.27	3.24	5.54	8.11	6.6	8.58	3552	6846957	XP_017223928.1	1239	4.5e-133	PREDICTED: CDP-diacylglycerol--serine O-phosphatidyltransferase 1 [Daucus carota subsp. sativus]	XM_017368439.1	XM_017368439	547	0	PREDICTED: Daucus carota subsp. sativus CDP-diacylglycerol--serine O-phosphatidyltransferase 1 (LOC108200328), mRNA	K08730	PTDSS2	phosphatidylserine synthase 2	http://www.genome.jp/dbget-bin/www_bget?ko:K08730	F4HXY7	1048	2.8e-112	CDP-diacylglycerol--serine O-phosphatidyltransferase 1 OS=Arabidopsis thaliana GN=PSS1 PE=1 SV=1	PF03034	Phosphatidyl serine synthase	GO:0006659	phosphatidylserine biosynthetic process	--	--	--	--	KOG2735	Phosphatidylserine synthase	UP	1.2481	0.0049675	blast,frame:-2 start:3023 end:2256
Cluster-21750.0	302	151	276	20	13	9	5.95	3.05	5.52	0.46	0.34	0.19	2538	6721930	OAY43558.1	1552	1.6e-169	hypothetical protein MANES_08G078800 [Manihot esculenta]	XM_017382824.1	XM_017382824	527	0	PREDICTED: Daucus carota subsp. sativus protein NRT1/ PTR FAMILY 5.6-like (LOC108211268), mRNA	--	--	--	--	Q9M331	778	4.1e-81	Protein NRT1/ PTR FAMILY 5.7 OS=Arabidopsis thaliana GN=NPF5.7 PE=2 SV=2	PF06472//PF03137//PF00854//PF07690	ABC transporter transmembrane region 2//Organic Anion Transporter Polypeptide (OATP) family//POT family//Major Facilitator Superfamily	GO:0055085//GO:0006810	transmembrane transport//transport	GO:0005524//GO:0005215//GO:0042626	ATP binding//transporter activity//ATPase activity, coupled to transmembrane movement of substances	GO:0016020//GO:0016021	membrane//integral component of membrane	--	--	DOWN	-3.5799	3.65e-10	estscan,start:809 end:2362
Cluster-1975.16119	33	26	48	6	10	7	1.02	0.83	1.52	0.22	0.41	0.24	1700	6808374	XP_017238609.1	285	9e-23	PREDICTED: uncharacterized protein LOC108211498 isoform X2 [Daucus carota subsp. sativus]	XM_017366639.1	XM_017366639	125	3.26e-56	PREDICTED: Daucus carota subsp. sativus uncharacterized LOC108198866 (LOC108198866), mRNA	--	--	--	--	--	--	--	--	PF00514	Armadillo/beta-catenin-like repeat	--	--	GO:0005515	protein binding	--	--	--	--	DOWN	-1.6827	0.039581	estscan,start:582 end:1541
Cluster-8512.0	175	409	228	0	0	5	15.1	36.25	20.33	0	0	0.48	766	--	--	--	--	--	--	--	--	--	--	--	--	--	--	--	--	--	--	--	--	--	--	--	--	--	--	--	--	DOWN	-6.8469	1.36e-10	estscan,start:158 end:563
Cluster-1975.5359	776	598	325	0	10	0	35.71	28.23	15.29	0	0.61	0	1225	6265876	KZM93494.1	634	2.2e-63	hypothetical protein DCAR_016739 [Daucus carota subsp. sativus]	XM_017394443.1	XM_017394443	409	0	PREDICTED: Daucus carota subsp. sativus E3 ubiquitin-protein ligase ATL23 (LOC108220629), mRNA	K19037	ATL23	E3 ubiquitin-protein ligase ATL23	http://www.genome.jp/dbget-bin/www_bget?ko:K19037	Q8L9W3	378	4.8e-35	E3 ubiquitin-protein ligase ATL23 OS=Arabidopsis thaliana GN=ATL23 PE=1 SV=2	PF13639//PF00097//PF12906//PF17123//PF12678//PF12861//PF14634//PF00628//PF17122	Ring finger domain//Zinc finger, C3HC4 type (RING finger)//RING-variant domain//RING-like zinc finger//RING-H2 zinc finger//Anaphase-promoting complex subunit 11 RING-H2 finger//zinc-RING finger domain//PHD-finger//Zinc-finger	GO:0016567	protein ubiquitination	GO:0008270//GO:0046872//GO:0005515//GO:0004842	zinc ion binding//metal ion binding//protein binding//ubiquitin-protein transferase activity	GO:0005680	anaphase-promoting complex	--	--	DOWN	-6.8164	2.02e-07	blast,frame:2 start:365 end:769
Cluster-16443.0	60	17	8	0	0	0	4.86	1.41	0.67	0	0	0	801	6263763	KZM91381.1	683	3e-69	hypothetical protein DCAR_021254 [Daucus carota subsp. sativus]	XM_017398754.1	XM_017398754	431	0	PREDICTED: Daucus carota subsp. sativus squamosa promoter-binding protein 1-like (LOC108224238), mRNA	--	--	--	--	Q9S758	329	1.5e-29	Squamosa promoter-binding-like protein 5 OS=Arabidopsis thaliana GN=SPL5 PE=2 SV=1	PF05923//PF08179//PF03110	APC cysteine-rich region//Small acid-soluble spore protein P family//SBP domain	GO:0030435//GO:0016055	sporulation resulting in formation of a cellular spore//Wnt signaling pathway	GO:0003677	DNA binding	GO:0005634	nucleus	--	--	DOWN	-6.7269	0.0011883	blast,frame:-3 start:799 end:257
Cluster-3575.0	0	0	0	15	0	22	0	0	0	1.68	0	2.37	707	6259041	KZM86659.1	947	6.5e-100	hypothetical protein DCAR_023793 [Daucus carota subsp. sativus]	XM_008814641.2	XM_008814641	128	2.83e-58	PREDICTED: Phoenix dactylifera uncharacterized LOC103723663 (LOC103723663), mRNA	--	--	--	--	P46519	198	2.1e-14	Desiccation protectant protein Lea14 homolog OS=Glycine max PE=2 SV=1	--	--	--	--	--	--	--	--	--	--	UP	6.5522	0.049687	estscan,start:72 end:707
Cluster-1243.0	0	0	0	17	15	22	0	0	0	2.21	2.27	2.76	642	--	--	--	--	--	--	--	--	--	--	--	--	--	--	--	--	--	--	--	--	--	--	--	--	--	--	--	--	UP	7.1347	1.47e-05	estscan,start:239 end:451
Cluster-718.0	0	0	0	56.97	10	184.52	0	0	0	3.06	0.61	9.38	1223	6283630	KZN11249.1	231	1.2e-16	hypothetical protein DCAR_003905 [Daucus carota subsp. sativus]	XM_017362424.1	XM_017362424	90	6.65e-37	PREDICTED: Daucus carota subsp. sativus protein TIFY 5A (LOC108195459), mRNA	--	--	--	--	Q8LBM2	131	2.1e-06	Protein TIFY 5A OS=Arabidopsis thaliana GN=TIFY5A PE=1 SV=1	PF06667	Phage shock protein B	GO:0006355//GO:0009271	regulation of transcription, DNA-templated//phage shock	--	--	--	--	--	--	UP	9.3112	6.81e-07	blast,frame:-1 start:953 end:783|blast,frame:-2 start:529 end:290|blast,frame:-3 start:1119 end:934
Cluster-1975.7265	710.98	693	571	160	238	142	15.76	15.75	12.86	4.16	6.99	3.46	2282	--	--	--	--	--	AC210336.1	AC210336	44	4.68e-11	Populus trichocarpa clone POP029-A04, complete sequence	--	--	--	--	--	--	--	--	PF08039	Mitochondrial proteolipid	--	--	--	--	GO:0005739	mitochondrion	--	--	DOWN	-1.3254	0.0014671	estscan,start:1479 end:1420; minus strand
Cluster-681.0	0	0	0	70	2	37	0	0	0	5.37	0.18	2.7	927	10456367	POF11547.1	257	8.7e-20	putative oxidoreductase c1f5.03c [Quercus suber]	CP004637.2	CP004637	921	0	Saccharomyces cerevisiae YJM1252 chromosome II genomic sequence	--	--	--	--	P38260	1463	5.6e-161	Hsp70 nucleotide exchange factor FES1 OS=Saccharomyces cerevisiae (strain ATCC 204508 / S288c) GN=FES1 PE=1 SV=1	PF03810//PF11504	Importin-beta N-terminal domain//Colicin Ia	GO:0050829//GO:0006886//GO:0019835	defense response to Gram-negative bacterium//intracellular protein transport//cytolysis	GO:0008536	Ran GTPase binding	GO:0016021	integral component of membrane	KOG2160	Armadillo/beta-catenin-like repeat-containing protein	UP	8.1329	0.00017198	blast,frame:1 start:22 end:915
Cluster-1975.7266	198	208	135	68	60.17	42	15.97	17.22	11.23	6.35	6.47	3.75	803	6807467	XP_017227966.1	201	2.3e-13	PREDICTED: uncharacterized protein LOC108203489 [Daucus carota subsp. sativus]	XM_017372477.1	XM_017372477	80	1.56e-31	PREDICTED: Daucus carota subsp. sativus uncharacterized LOC108203489 (LOC108203489), mRNA	--	--	--	--	--	--	--	--	PF08039	Mitochondrial proteolipid	--	--	--	--	GO:0005739	mitochondrion	--	--	DOWN	-1.1303	0.023599	estscan,start:669 end:557; minus strand
Cluster-1975.7262	37	65	95	0	0	0	1.77	3.19	4.65	0	0	0	1187	--	--	--	--	--	--	--	--	--	--	--	--	--	--	--	--	--	--	--	--	--	--	--	--	--	--	--	--	DOWN	-7.954	3.03e-07	estscan,start:1187 end:1093; minus strand
Cluster-1975.5824	115.01	168.05	89	30	44	24	4.53	6.79	3.58	1.38	2.3	1.04	1390	6839084	XP_017215190.1	282	1.6e-22	PREDICTED: uncharacterized protein LOC108193167 isoform X1 [Daucus carota subsp. sativus]	XM_017359702.1	XM_017359702	129	1.58e-58	PREDICTED: Daucus carota subsp. sativus uncharacterized LOC108193167 (LOC108193167), transcript variant X2, mRNA	K17362	ACOT13	acyl-coenzyme A thioesterase 13	http://www.genome.jp/dbget-bin/www_bget?ko:K17362	--	--	--	--	--	--	--	--	--	--	--	--	--	--	DOWN	-1.3797	0.026229	blast,frame:1 start:817 end:1107
Cluster-1975.5826	360	318	183	1061.03	521	1563.44	9.52	8.62	4.92	32.83	18.25	45.46	1953	6847306	XP_017224302.1	837	1e-86	PREDICTED: uncharacterized protein At1g66480-like [Daucus carota subsp. sativus]	XM_017368813.1	XM_017368813	348	4.07e-180	PREDICTED: Daucus carota subsp. sativus uncharacterized protein At1g66480-like (LOC108200599), mRNA	--	--	--	--	Q6NLC8	358	1.6e-32	Uncharacterized protein At1g66480 OS=Arabidopsis thaliana GN=At1g66480 PE=2 SV=1	--	--	--	--	--	--	--	--	--	--	UP	2.3772	2.42e-05	blast,frame:3 start:150 end:857|blast,frame:1 start:1315 end:1410
Cluster-1975.5820	222.19	242.92	290.73	1108.98	677.96	1338.47	4.17	4.67	5.54	24.39	16.84	27.6	2652	6829609	XP_017249184.1	541	2.9e-52	PREDICTED: mitochondrial import inner membrane translocase subunit TIM14-1-like [Daucus carota subsp. sativus]	XM_017393695.1	XM_017393695	255	2.77e-128	PREDICTED: Daucus carota subsp. sativus mitochondrial import inner membrane translocase subunit TIM14-1-like (LOC108220053), mRNA	K09539	DNAJC19	DnaJ homolog subfamily C member 19	http://www.genome.jp/dbget-bin/www_bget?ko:K09539	Q8RV04	460	3.2e-44	Mitochondrial import inner membrane translocase subunit TIM14-1 OS=Arabidopsis thaliana GN=TIM14-1 PE=1 SV=1	PF13374	Tetratricopeptide repeat	--	--	GO:0005515	protein binding	--	--	KOG0723	Molecular chaperone (DnaJ superfamily)	UP	2.5612	1.63e-12	blast,frame:1 start:1990 end:2337
Cluster-1975.5823	1415	2233	952	261	408	196	67.88	109.91	46.71	14.59	26.01	10.37	1185	6279583	KZN07202.1	645	1.1e-64	hypothetical protein DCAR_008039 [Daucus carota subsp. sativus]	XM_011006340.1	XM_011006340	60	3.06e-20	PREDICTED: Populus euphratica uncharacterized LOC105111092 (LOC105111092), mRNA	--	--	--	--	--	--	--	--	PF03334	Na+/H+ antiporter subunit	GO:0015672//GO:0015992	monovalent inorganic cation transport//proton transport	GO:0005451	monovalent cation:proton antiporter activity	--	--	--	--	DOWN	-1.8599	0.0017787	blast,frame:1 start:463 end:942
Cluster-1975.11188	2454.51	1491.88	2905.84	550.06	922.18	504.07	25.16	15.68	30.16	6.62	12.5	5.67	4652	6823546	XP_017242596.1	1006	6.2e-106	PREDICTED: mannan endo-1,4-beta-mannosidase 2-like [Daucus carota subsp. sativus]	XM_017387107.1	XM_017387107	547	0	PREDICTED: Daucus carota subsp. sativus mannan endo-1,4-beta-mannosidase 2-like (LOC108214871), transcript variant X2, mRNA	K19355	MAN	mannan endo-1,4-beta-mannosidase	http://www.genome.jp/dbget-bin/www_bget?ko:K19355	Q7Y223	692	7.1e-71	Mannan endo-1,4-beta-mannosidase 2 OS=Arabidopsis thaliana GN=MAN2 PE=2 SV=1	--	--	--	--	--	--	--	--	--	--	DOWN	-1.2465	0.027855	blast,frame:3 start:3333 end:3953|blast,frame:2 start:2678 end:2848
Cluster-1975.16056	1059	1072.52	862	169	350	192	8.78	9.12	7.23	1.65	3.84	1.75	5695	--	--	--	--	--	XR_001807433.1	XR_001807433	901	0	PREDICTED: Daucus carota subsp. sativus putative pentatricopeptide repeat-containing protein At1g12700, mitochondrial (LOC108224638), transcript variant X1, misc_RNA	--	--	--	--	Q9LTA3	1267	1.8e-137	UDP-glycosyltransferase 91C1 OS=Arabidopsis thaliana GN=UGT91C1 PE=2 SV=1	PF13414//PF00201//PF02829//PF04101//PF13374//PF03033	TPR repeat//UDP-glucoronosyl and UDP-glucosyl transferase//3H domain//Glycosyltransferase family 28 C-terminal domain//Tetratricopeptide repeat//Glycosyltransferase family 28 N-terminal domain	GO:0005975//GO:0008152//GO:0030259	carbohydrate metabolic process//metabolic process//lipid glycosylation	GO:0005515//GO:0036094//GO:0016758	protein binding//small molecule binding//transferase activity, transferring hexosyl groups	--	--	--	--	DOWN	-1.5251	0.002147	blast,frame:-2 start:5616 end:3892|blast,frame:-3 start:1628 end:168
Cluster-7479.0	41	75	40	139	141	248	0.96	1.8	0.95	3.82	4.38	6.4	2169	6807257	XP_017251186.1	642	4.6e-64	PREDICTED: uncharacterized protein LOC108221814 [Daucus carota subsp. sativus]	XM_017395697.1	XM_017395697	636	0	PREDICTED: Daucus carota subsp. sativus uncharacterized LOC108221814 (LOC108221814), mRNA	--	--	--	--	--	--	--	--	PF00418	Tau and MAP protein, tubulin-binding repeat	--	--	GO:0015631	tubulin binding	GO:0045298	tubulin complex	--	--	UP	2.2742	9.09e-06	blast,frame:2 start:1295 end:1867
Cluster-7187.0	292.97	248	380	532	306	477	9.25	8.03	12.21	19.63	12.81	16.57	1675	6814916	XP_017232923.1	1639	8.8e-180	PREDICTED: bifunctional riboflavin kinase..FMN phosphatase-like [Daucus carota subsp. sativus]	XM_017376594.1	XM_017376594	947	0	PREDICTED: Daucus carota subsp. sativus bifunctional riboflavin kinase/FMN phosphatase (LOC108206329), mRNA	K20884	FHY	riboflavin kinase / FMN hydrolase	http://www.genome.jp/dbget-bin/www_bget?ko:K20884	Q84MD8	1438	8e-158	Bifunctional riboflavin kinase/FMN phosphatase OS=Arabidopsis thaliana GN=FHY PE=1 SV=1	PF01687	Riboflavin kinase	GO:0009231	riboflavin biosynthetic process	GO:0008531	riboflavin kinase activity	--	--	KOG3110	Riboflavin kinase	UP	1.0344	0.017091	blast,frame:3 start:240 end:1448
Cluster-2945.0	0	2	1	43	4	2	0	0.24	0.12	5.82	0.63	0.26	625	925813	ACO06089.1	538	1.5e-52	glutathione peroxidase [Triticum aestivum]	CP005047.2	CP005047	625	0	Saccharomyces cerevisiae YJM1389 chromosome IX sequence	K00432	gpx	glutathione peroxidase	http://www.genome.jp/dbget-bin/www_bget?ko:K00432	P40581	862	1.8e-91	Peroxiredoxin HYR1 OS=Saccharomyces cerevisiae (strain ATCC 204508 / S288c) GN=HYR1 PE=1 SV=1	PF08534//PF00578//PF00255	Redoxin//AhpC/TSA family//Glutathione peroxidase	GO:0006804//GO:0006749//GO:0006979//GO:0055114	obsolete peroxidase reaction//glutathione metabolic process//response to oxidative stress//oxidation-reduction process	GO:0016209//GO:0004602//GO:0016491	antioxidant activity//glutathione peroxidase activity//oxidoreductase activity	--	--	KOG1651	Glutathione peroxidase	UP	4.561	0.034273	blast,frame:-3 start:623 end:81
Cluster-1975.4059	869	999.99	987.96	1524	1834.01	2198	12.79	15.1	14.75	26.33	35.73	35.55	3313	6815741	XP_017233871.1	2549	5.3e-285	PREDICTED: zinc finger CCCH domain-containing protein 66-like [Daucus carota subsp. sativus]	XM_017378382.1	XM_017378382	1521	0	PREDICTED: Daucus carota subsp. sativus zinc finger CCCH domain-containing protein 66-like (LOC108207935), mRNA	--	--	--	--	Q9LUZ4	1152	2.3e-124	Zinc finger CCCH domain-containing protein 66 OS=Arabidopsis thaliana GN=At5g58620 PE=2 SV=1	PF13606//PF12249//PF00642//PF00023	Ankyrin repeat//Arabinofuranosyltransferase A C terminal//Zinc finger C-x8-C-x5-C-x3-H type (and similar)//Ankyrin repeat	GO:0044038	cell wall macromolecule biosynthetic process	GO:0005515//GO:0016757//GO:0046872	protein binding//transferase activity, transferring glycosyl groups//metal ion binding	GO:0016021//GO:0005886	integral component of membrane//plasma membrane	--	--	UP	1.4852	1.52e-08	blast,frame:-2 start:2658 end:586
Cluster-1975.4055	1645.02	2020	1385.89	406	728.73	490	31.9	40.16	27.28	9.23	18.71	10.44	2574	6265770	KZM93388.1	2100	4.7e-233	hypothetical protein DCAR_016633 [Daucus carota subsp. sativus]	XM_017398419.1	XM_017398419	878	0	PREDICTED: Daucus carota subsp. sativus beta-(1,2)-xylosyltransferase (LOC108223942), mRNA	K03714	XYLT	glycoprotein 2-beta-D-xylosyltransferase	http://www.genome.jp/dbget-bin/www_bget?ko:K03714	Q9LDH0	1489	1.5e-163	Beta-(1,2)-xylosyltransferase OS=Arabidopsis thaliana GN=XYLT PE=1 SV=1	PF04577	Protein of unknown function (DUF563)	--	--	GO:0016757	transferase activity, transferring glycosyl groups	--	--	--	--	DOWN	-1.093	0.019584	blast,frame:-2 start:2441 end:579
Cluster-1975.4054	171	142.1	396.02	639.97	330.82	496.5	6.43	5.48	15.19	28.1	16.51	20.56	1445	6825967	XP_017245245.1	762	3.8e-78	PREDICTED: annexin D5-like [Daucus carota subsp. sativus]	XM_017389756.1	XM_017389756	316	1.84e-162	PREDICTED: Daucus carota subsp. sativus annexin D5-like (LOC108216897), mRNA	K17098	ANNAT	annexin D	http://www.genome.jp/dbget-bin/www_bget?ko:K17098	Q9C9X3	417	1.7e-39	Annexin D5 OS=Arabidopsis thaliana GN=ANN5 PE=2 SV=2	PF00191//PF04517	Annexin//Microvirus lysis protein (E), C terminus	GO:0019054	modulation by virus of host process	GO:0004857//GO:0005544//GO:0005509	enzyme inhibitor activity//calcium-dependent phospholipid binding//calcium ion binding	--	--	KOG0819	Annexin	UP	1.5679	0.018419	blast,frame:2 start:608 end:1219|blast,frame:1 start:91 end:570
Cluster-1975.1402	203	156	320	5434.29	3937.64	13395.9	1.74	1.37	2.78	54.79	44.68	126.22	5510	--	--	--	--	--	XM_017397961.1	XM_017397961	2017	0	PREDICTED: Daucus carota subsp. sativus receptor-like serine/threonine-protein kinase ALE2 (LOC108223623), transcript variant X1, mRNA	--	--	--	--	Q9S746	1493	1.1e-163	Protein HOTHEAD OS=Arabidopsis thaliana GN=HTH PE=1 SV=1	PF07714//PF00069//PF00070//PF07992//PF00732//PF05199//PF05834//PF00927//PF08498//PF01266	Protein tyrosine kinase//Protein kinase domain//Pyridine nucleotide-disulphide oxidoreductase//Pyridine nucleotide-disulphide oxidoreductase//GMC oxidoreductase//GMC oxidoreductase//Lycopene cyclase protein//Transglutaminase family, C-terminal ig like domain//Sterol methyltransferase C-terminal//FAD dependent oxidoreductase	GO:0006694//GO:0018149//GO:0006468//GO:0016117//GO:0055114	steroid biosynthetic process//peptide cross-linking//protein phosphorylation//carotenoid biosynthetic process//oxidation-reduction process	GO:0008168//GO:0050660//GO:0004672//GO:0005524//GO:0016705//GO:0003810//GO:0016491//GO:0016614	methyltransferase activity//flavin adenine dinucleotide binding//protein kinase activity//ATP binding//oxidoreductase activity, acting on paired donors, with incorporation or reduction of molecular oxygen//protein-glutamine gamma-glutamyltransferase activity//oxidoreductase activity//oxidoreductase activity, acting on CH-OH group of donors	--	--	--	--	UP	5.5637	1.08e-21	blast,frame:1 start:364 end:2955|blast,frame:-1 start:3551 end:3471|blast,frame:-3 start:5235 end:3637
Cluster-22244.0	31	29	57	145	51	181	0.77	0.74	1.45	4.24	1.69	4.97	2053	6813424	XP_017231268.1	1971	3.4e-218	PREDICTED: uncharacterized protein LOC108205736 [Daucus carota subsp. sativus]	XM_017375779.1	XM_017375779	857	0	PREDICTED: Daucus carota subsp. sativus uncharacterized LOC108205736 (LOC108205736), mRNA	--	--	--	--	--	--	--	--	PF07851	TMPIT-like protein	--	--	--	--	GO:0016021	integral component of membrane	--	--	UP	2.1904	0.002455	blast,frame:2 start:140 end:1912
Cluster-16079.0	89	101	71	205	144	319	1.44	1.68	1.17	3.9	3.09	5.69	3027	6843105	XP_017219655.1	1429	3.6e-155	PREDICTED: uncharacterized protein LOC108196742 [Daucus carota subsp. sativus]	XM_017364166.1	XM_017364166	807	0	PREDICTED: Daucus carota subsp. sativus uncharacterized LOC108196742 (LOC108196742), mRNA	--	--	--	--	--	--	--	--	PF01442//PF07819//PF03283//PF02450	Apolipoprotein A1/A4/E domain//PGAP1-like protein//Pectinacetylesterase//Lecithin:cholesterol acyltransferase	GO:0006886//GO:0042157//GO:0042967//GO:0006629//GO:0006505//GO:0006869	intracellular protein transport//lipoprotein metabolic process//acyl-carrier-protein biosynthetic process//lipid metabolic process//GPI anchor metabolic process//lipid transport	GO:0008289//GO:0008374//GO:0016787//GO:0016788	lipid binding//O-acyltransferase activity//hydrolase activity//hydrolase activity, acting on ester bonds	GO:0005576	extracellular region	--	--	UP	1.8679	4.21e-05	blast,frame:2 start:17 end:1249|blast,frame:1 start:1201 end:1644
Cluster-5587.0	3	1	1	18	22	22	0.23	0.08	0.08	1.57	2.21	1.83	842	6830498	XP_017250133.1	1037	2.8e-110	PREDICTED: UDP-glucose iridoid glucosyltransferase-like isoform X1 [Daucus carota subsp. sativus]	XM_017394646.1	XM_017394646	442	0	PREDICTED: Daucus carota subsp. sativus UDP-glucose iridoid glucosyltransferase-like (LOC108220783), transcript variant X3, mRNA	--	--	--	--	U3UA11	703	6.8e-73	UDP-glucose iridoid glucosyltransferase OS=Catharanthus roseus GN=UGT76A2 PE=1 SV=1	PF00201	UDP-glucoronosyl and UDP-glucosyl transferase	GO:0008152	metabolic process	GO:0016758	transferase activity, transferring hexosyl groups	--	--	--	--	UP	4.1657	7.86e-05	estscan,start:168 end:722
Cluster-19631.0	3	19	5	77	37	249	0.05	0.36	0.09	1.65	0.89	5	2718	6282004	KZN09623.1	3214	0	hypothetical protein DCAR_002279 [Daucus carota subsp. sativus]	XM_017359420.1	XM_017359420	1144	0	PREDICTED: Daucus carota subsp. sativus G-type lectin S-receptor-like serine/threonine-protein kinase LECRK3 (LOC108192891), mRNA	--	--	--	--	Q39202	1599	2.8e-176	G-type lectin S-receptor-like serine/threonine-protein kinase RLK1 OS=Arabidopsis thaliana GN=RLK1 PE=2 SV=2	PF00954//PF07714//PF00069	S-locus glycoprotein domain//Protein tyrosine kinase//Protein kinase domain	GO:0006468//GO:0048544	protein phosphorylation//recognition of pollen	GO:0004672//GO:0005524	protein kinase activity//ATP binding	--	--	--	--	UP	4.2312	0.00011471	blast,frame:-2 start:2717 end:264
Cluster-1983.0	0	0	2	10	17	16	0	0	0.07	0.39	0.75	0.59	1600	--	--	--	--	--	--	--	--	--	--	--	--	--	--	--	--	--	--	--	--	--	--	--	--	--	--	--	--	UP	4.9553	0.0029557	--
Cluster-16217.0	172	138	71	393	596	222	6.78	5.58	2.86	18.09	31.2	9.64	1389	6264999	KZM92617.1	1054	5e-112	hypothetical protein DCAR_020018 [Daucus carota subsp. sativus]	XM_017399696.1	XM_017399696	539	0	PREDICTED: Daucus carota subsp. sativus AT-hook motif nuclear-localized protein 28-like (LOC108224931), mRNA	--	--	--	--	Q9LTA2	490	5.6e-48	AT-hook motif nuclear-localized protein 17 OS=Arabidopsis thaliana GN=AHL17 PE=2 SV=1	PF02178//PF10716	AT hook motif//NADH dehydrogenase transmembrane subunit	GO:0055114//GO:0006118	oxidation-reduction process//obsolete electron transport	GO:0016655//GO:0003677	oxidoreductase activity, acting on NAD(P)H, quinone or similar compound as acceptor//DNA binding	--	--	--	--	UP	2.2276	0.00072559	blast,frame:-2 start:1196 end:276
Cluster-4796.0	10	12	12	0	0	0	0.92	1.14	1.15	0	0	0	731	--	--	--	--	--	--	--	--	--	--	--	--	--	--	--	--	--	--	PF15957	Commissureless	GO:0007411	axon guidance	--	--	--	--	--	--	DOWN	-5.4159	0.0092319	--
Cluster-1975.2046	420	391	385	1233	527	1353.01	7.91	7.55	7.36	27.22	13.14	28.01	2643	6261677	KZM89295.1	1281	4.5e-138	hypothetical protein DCAR_026370 [Daucus carota subsp. sativus]	XM_017364381.1	XM_017364381	748	0	PREDICTED: Daucus carota subsp. sativus IAA-amino acid hydrolase ILR1-like 4 (LOC108196899), mRNA	K21604	IAR3, ILL6	jasmonoyl-L-amino acid hydrolase	http://www.genome.jp/dbget-bin/www_bget?ko:K21604	O04373	1005	2.1e-107	IAA-amino acid hydrolase ILR1-like 4 OS=Arabidopsis thaliana GN=ILL4 PE=1 SV=2	PF01546	Peptidase family M20/M25/M40	GO:0008152	metabolic process	GO:0016787	hydrolase activity	--	--	--	--	UP	1.8913	5.58e-05	blast,frame:-2 start:1268 end:279
Cluster-1975.5016	1545.01	1773.72	1051.14	3119.86	1316.29	2299.4	35.56	41.86	24.58	84.1	40.13	58.19	2207	6834497	XP_017254529.1	445	3.3e-41	PREDICTED: translocon-associated protein subunit beta [Daucus carota subsp. sativus]	XM_017399040.1	XM_017399040	328	6.04e-169	PREDICTED: Daucus carota subsp. sativus translocon-associated protein subunit beta (LOC108224419), mRNA	K13250	SSR2	translocon-associated protein subunit beta	http://www.genome.jp/dbget-bin/www_bget?ko:K13250	--	--	--	--	--	--	--	--	--	--	--	--	--	--	UP	1.1456	0.035079	blast,frame:3 start:54 end:461|blast,frame:1 start:1288 end:1875
Cluster-1975.5013	55	96	65	246	108	342	0.84	1.5	1	4.39	2.17	5.72	3214	6817445	XP_017235779.1	794	1.6e-81	PREDICTED: lysophospholipid acyltransferase 1 [Daucus carota subsp. sativus]	XM_017380290.1	XM_017380290	404	0	PREDICTED: Daucus carota subsp. sativus lysophospholipid acyltransferase 1 (LOC108209411), mRNA	K13519	LPT1, ALE1	lysophospholipid acyltransferase	http://www.genome.jp/dbget-bin/www_bget?ko:K13519	F4IDU4	623	4.9e-63	Lysophospholipid acyltransferase 1 OS=Arabidopsis thaliana GN=LPLAT1 PE=1 SV=1	PF03348	Serine incorporator (Serinc)	--	--	--	--	GO:0016020	membrane	KOG2704	Predicted membrane protein	UP	2.1922	0.00029692	blast,frame:-3 start:2480 end:1872|blast,frame:-2 start:1335 end:1009|blast,frame:-1 start:2779 end:2465
Cluster-1975.5019	598	464	624.94	93	99	87	6.93	5.51	7.34	1.27	1.52	1.11	4142	6842716	XP_017219227.1	4555	0	PREDICTED: protein argonaute 10-like isoform X1 [Daucus carota subsp. sativus]	XM_017367740.1	XM_017367740	2524	0	PREDICTED: Daucus carota subsp. sativus protein argonaute 10-like (LOC108199770), transcript variant X5, mRNA	K11593	ELF2C, AGO	eukaryotic translation initiation factor 2C	http://www.genome.jp/dbget-bin/www_bget?ko:K11593	Q9XGW1	4098	0	Protein argonaute 10 OS=Arabidopsis thaliana GN=AGO10 PE=2 SV=1	PF02170//PF02171	PAZ domain//Piwi domain	--	--	GO:0005515//GO:0003676	protein binding//nucleic acid binding	--	--	KOG1041	Translation initiation factor 2C (eIF-2C) and related proteins	DOWN	-2.0621	6.39e-12	blast,frame:1 start:781 end:3768
Cluster-1975.2049	339	357	554	2008	541	1910	24.04	25.99	40.43	165.15	51.13	149.75	880	9126944	XP_021859991.1	158	2.5e-08	uncharacterized protein LOC110799096 [Spinacia oleracea]	--	--	--	--	--	--	--	--	--	--	--	--	--	--	--	--	--	--	--	--	--	--	--	UP	2.3399	0.00030182	estscan,start:409 end:699
Cluster-1975.10170	2837	2519	2689	4243.1	3371	4940	67.99	61.91	65.49	119.08	107.02	130.2	2129	6257995	KZM85613.1	2301	1.9e-256	hypothetical protein DCAR_026965 [Daucus carota subsp. sativus]	XM_017367791.1	XM_017367791	1223	0	PREDICTED: Daucus carota subsp. sativus dihydrolipoyl dehydrogenase, mitochondrial (LOC108199809), mRNA >ref|XM_017367792.1| PREDICTED: Daucus carota subsp. sativus dihydrolipoyl dehydrogenase, mitochondrial (LOC108199810), mRNA	K00382	DLD, lpd, pdhD	dihydrolipoamide dehydrogenase	http://www.genome.jp/dbget-bin/www_bget?ko:K00382	P31023	2054	3.8e-229	Dihydrolipoyl dehydrogenase, mitochondrial OS=Pisum sativum GN=LPD PE=1 SV=2	PF01593//PF01134//PF03721//PF12831//PF02737//PF00070//PF02852//PF13241//PF01266//PF07992//PF05834//PF01494	Flavin containing amine oxidoreductase//Glucose inhibited division protein A//UDP-glucose/GDP-mannose dehydrogenase family, NAD binding domain//FAD dependent oxidoreductase//3-hydroxyacyl-CoA dehydrogenase, NAD binding domain//Pyridine nucleotide-disulphide oxidoreductase//Pyridine nucleotide-disulphide oxidoreductase, dimerisation domain//Putative NAD(P)-binding//FAD dependent oxidoreductase//Py…	GO:0016117//GO:0006550//GO:0006568//GO:0019354//GO:0008033//GO:0006574//GO:0006552//GO:0006779//GO:0018874//GO:0055114//GO:0045454//GO:0006631//GO:0006554//GO:0006633	carotenoid biosynthetic process//isoleucine catabolic process//tryptophan metabolic process//siroheme biosynthetic process//tRNA processing//valine catabolic process//leucine catabolic process//porphyrin-containing compound biosynthetic process//benzoate metabolic process//oxidation-reduction process//cell redox homeostasis//fatty acid metabolic process//lysine catabolic process//fatty acid biosy…	GO:0016616//GO:0003857//GO:0016705//GO:0051287//GO:0071949//GO:0016491//GO:0050660//GO:0043115	oxidoreductase activity, acting on the CH-OH group of donors, NAD or NADP as acceptor//3-hydroxyacyl-CoA dehydrogenase activity//oxidoreductase activity, acting on paired donors, with incorporation or reduction of molecular oxygen//NAD binding//FAD binding//oxidoreductase activity//flavin adenine dinucleotide binding//precorrin-2 dehydrogenase activity	--	--	KOG1335	Dihydrolipoamide dehydrogenase	UP	1.1642	9.92e-07	blast,frame:3 start:3 end:1682
Cluster-1975.10173	1992.99	1217.91	1104.73	518.52	512.02	426.13	34.93	21.89	19.64	10.66	11.88	8.21	2822	6825006	XP_017244204.1	779	7.8e-80	PREDICTED: uncharacterized protein LOC108216055 [Daucus carota subsp. sativus]	XM_017388716.1	XM_017388716	450	0	PREDICTED: Daucus carota subsp. sativus uncharacterized LOC108216055 (LOC108216055), transcript variant X3, mRNA	--	--	--	--	--	--	--	--	PF11023	Zinc-ribbon containing domain	--	--	--	--	GO:0005887	integral component of plasma membrane	--	--	DOWN	-1.0271	0.01914	blast,frame:-1 start:2750 end:2034|blast,frame:-3 start:1014 end:931
Cluster-1975.18369	1	0	2	15	6	48	0.08	0	0.15	1.3	0.6	3.98	845	--	--	--	--	--	--	--	--	--	--	--	--	--	--	--	--	--	--	--	--	--	--	--	--	--	--	--	--	UP	5.0072	0.0020502	--
Cluster-1975.10390	1412.05	1892.18	1300.07	513.75	573.04	373	22.98	31.58	21.46	9.81	12.34	6.67	3020	6811871	XP_017229535.1	1229	5.5e-132	PREDICTED: factor of DNA methylation 1-like [Daucus carota subsp. sativus]	XM_017374046.1	XM_017374046	644	0	PREDICTED: Daucus carota subsp. sativus factor of DNA methylation 1-like (LOC108204548), mRNA	--	--	--	--	Q9S9P3	741	9.6e-77	Factor of DNA methylation 1 OS=Arabidopsis thaliana GN=FDM1 PE=1 SV=1	PF01736//PF03470//PF10186//PF03468	Polyomavirus agnoprotein//XS zinc finger domain//Vacuolar sorting 38 and autophagy-related subunit 14//XS domain	GO:0031047//GO:0010508	gene silencing by RNA//positive regulation of autophagy	GO:0003677	DNA binding	--	--	--	--	DOWN	-1.1149	0.0073726	blast,frame:-3 start:1188 end:328|blast,frame:-1 start:2990 end:1896
Cluster-1975.12798	4358.27	5587.13	9161.59	14428.8	10184.2	17657.1	48.91	64.28	104.13	190.13	151.16	217.61	4271	8533895	OTG03699.1	2197	4.4e-244	putative sucrose synthase isoform 1 [Helianthus annuus]	XM_017367066.1	XM_017367066	1155	0	PREDICTED: Daucus carota subsp. sativus sucrose synthase (LOC108199296), transcript variant X4, mRNA	K00695	E2.4.1.13	sucrose synthase	http://www.genome.jp/dbget-bin/www_bget?ko:K00695	O49845	2161	3e-241	Sucrose synthase isoform 2 OS=Daucus carota PE=2 SV=1	PF00862//PF01896//PF04928	Sucrose synthase//Eukaryotic and archaeal DNA primase small subunit//Poly(A) polymerase central domain	GO:0005985//GO:0006351//GO:0043631//GO:0006269//GO:0005982	sucrose metabolic process//transcription, DNA-templated//RNA polyadenylation//DNA replication, synthesis of RNA primer//starch metabolic process	GO:0003896//GO:0016157//GO:0004652	DNA primase activity//sucrose synthase activity//polynucleotide adenylyltransferase activity	GO:0005730//GO:0005657	nucleolus//replication fork	--	--	UP	1.6595	0.00046114	blast,frame:1 start:1393 end:2877|blast,frame:2 start:2909 end:3919
Cluster-1975.12799	368.25	448.87	911.46	1393.17	922.25	2180.56	6.64	8.3	16.68	29.46	22.02	43.22	2749	3233567	AHL84158.1	2693	8.7e-302	sucrose synthase [Nicotiana tabacum]	XM_017363709.1	XM_017363709	892	0	PREDICTED: Daucus carota subsp. sativus sucrose synthase-like (LOC108196428), transcript variant X2, mRNA	K00695	E2.4.1.13	sucrose synthase	http://www.genome.jp/dbget-bin/www_bget?ko:K00695	P49035	2872	0	Sucrose synthase isoform 1 OS=Daucus carota PE=2 SV=1	PF00862	Sucrose synthase	GO:0005985//GO:0005982	sucrose metabolic process//starch metabolic process	GO:0016157	sucrose synthase activity	--	--	--	--	UP	1.8845	0.0019621	estscan,start:866 end:2749
Cluster-7376.0	94.61	138	144	198	139	241	1.62	2.43	2.51	3.98	3.16	4.54	2877	6823159	XP_017242167.1	2044	1.6e-226	PREDICTED: protein RFT1 homolog [Daucus carota subsp. sativus]	XM_017386682.1	XM_017386682	1070	0	PREDICTED: Daucus carota subsp. sativus protein RFT1 homolog (LOC108214591), transcript variant X9, mRNA	K06316	RFT1	oligosaccharide translocation protein RFT1	http://www.genome.jp/dbget-bin/www_bget?ko:K06316	Q54IV7	502	4.7e-49	Protein RFT1 homolog OS=Dictyostelium discoideum GN=rft1 PE=3 SV=1	PF04506//PF01554	Rft protein//MatE	GO:0055085//GO:0006810//GO:0006855//GO:0015893//GO:0006869	transmembrane transport//transport//drug transmembrane transport//drug transport//lipid transport	GO:0005319//GO:0015238//GO:0015297	lipid transporter activity//drug transmembrane transporter activity//antiporter activity	GO:0016021//GO:0016020	integral component of membrane//membrane	KOG2864	Nuclear division RFT1 protein	UP	1.1328	0.0099063	blast,frame:2 start:602 end:2122
Cluster-1975.3318	1175.99	1302	716	1659	1222	1897	37.22	42.27	23.08	61.39	51.28	66.09	1671	6280035	KZN07654.1	1051	1.3e-111	hypothetical protein DCAR_008491 [Daucus carota subsp. sativus]	XM_017380581.1	XM_017380581	544	0	PREDICTED: Daucus carota subsp. sativus peroxisome biogenesis protein 19-1-like (LOC108209594), mRNA	K13337	PEX19	peroxin-19	http://www.genome.jp/dbget-bin/www_bget?ko:K13337	Q9SRQ3	734	3.4e-76	Peroxisome biogenesis protein 19-1 OS=Arabidopsis thaliana GN=PEX19-1 PE=1 SV=1	PF04614	Pex19 protein family	--	--	--	--	GO:0005777	peroxisome	KOG3133	40 kDa farnesylated protein associated with peroxisomes	UP	1.1033	0.0093984	blast,frame:2 start:161 end:988
Cluster-1975.1808	951	755.91	623.33	1838.84	1284.32	1961.42	14.83	12.08	9.85	33.64	26.5	33.6	3142	6254489	KZM82107.1	1426	8.3e-155	hypothetical protein DCAR_031814 [Daucus carota subsp. sativus]	XM_017371534.1	XM_017371534	634	0	PREDICTED: Daucus carota subsp. sativus pheophytinase, chloroplastic (LOC108202919), mRNA	--	--	--	--	Q9FFZ1	791	1.6e-82	Pheophytinase, chloroplastic OS=Arabidopsis thaliana GN=PPH PE=1 SV=1	--	--	--	--	--	--	--	--	--	--	UP	1.649	4.38e-07	blast,frame:-1 start:2359 end:1349
Cluster-1975.4837	201	136	169	235	246	301	10.86	7.54	9.36	14.78	17.68	17.95	1079	3640043	CDP06908.1	387	8.5e-35	unnamed protein product [Coffea canephora]	--	--	--	--	--	K02326	POLE3	DNA polymerase epsilon subunit 3	http://www.genome.jp/dbget-bin/www_bget?ko:K02326	Q9NRF9	159	1.1e-09	DNA polymerase epsilon subunit 3 OS=Homo sapiens GN=POLE3 PE=1 SV=1	PF00125//PF03286	Core histone H2A/H2B/H3/H4//Pox virus Ag35 surface protein	--	--	GO:0003677	DNA binding	GO:0019031	viral envelope	KOG0871	Class 2 transcription repressor NC2, beta subunit (Dr1)	UP	1.1554	0.00044808	blast,frame:3 start:3 end:770
Cluster-1975.1802	28	109	79.02	445.81	536	719.87	1.12	4.49	3.24	20.9	28.58	31.86	1368	6820301	XP_017238950.1	798	2.4e-82	PREDICTED: IQ domain-containing protein IQM1-like [Daucus carota subsp. sativus]	XM_017383461.1	XM_017383461	327	1.33e-168	PREDICTED: Daucus carota subsp. sativus IQ domain-containing protein IQM1-like (LOC108211778), mRNA	--	--	--	--	--	--	--	--	PF00612	IQ calmodulin-binding motif	--	--	GO:0005515	protein binding	--	--	--	--	UP	3.4967	6.9e-09	blast,frame:1 start:229 end:807
Cluster-1975.1801	99	295.99	291.12	1252.14	1000.86	1662.87	5	15.33	15.04	73.63	67.17	92.61	1138	6820301	XP_017238950.1	806	2.3e-83	PREDICTED: IQ domain-containing protein IQM1-like [Daucus carota subsp. sativus]	XM_017383461.1	XM_017383461	371	0	PREDICTED: Daucus carota subsp. sativus IQ domain-containing protein IQM1-like (LOC108211778), mRNA	--	--	--	--	--	--	--	--	--	--	--	--	--	--	--	--	--	--	UP	3.0265	6.12e-08	estscan,start:1138 end:279; minus strand
Cluster-27161.0	2	3	18	41	43	23	0.08	0.13	0.76	1.97	2.35	1.04	1341	6283154	KZN10773.1	563	4.1e-55	hypothetical protein DCAR_003429 [Daucus carota subsp. sativus]	XM_006482050.2	XM_006482050	93	1.57e-38	PREDICTED: Citrus sinensis protein ODORANT1 (LOC102624136), mRNA	K09422	MYBP	transcription factor MYB, plant	http://www.genome.jp/dbget-bin/www_bget?ko:K09422	Q50EX6	402	8.7e-38	Protein ODORANT1 OS=Petunia hybrida GN=ODO1 PE=2 SV=1	--	--	--	--	--	--	--	--	--	--	UP	2.7557	0.022647	blast,frame:3 start:675 end:1268|blast,frame:1 start:112 end:429
Cluster-23512.0	318	360	488	102	116	100	4.35	5.05	6.77	1.64	2.1	1.5	3544	6264676	KZM92294.1	2951	0	hypothetical protein DCAR_020341 [Daucus carota subsp. sativus]	XM_017402621.1	XM_017402621	1562	0	PREDICTED: Daucus carota subsp. sativus 2-deoxy-glucose resistant protein 2 (LOC108227471), transcript variant X1, mRNA	--	--	--	--	Q498F0	462	2.5e-44	WD repeat-containing protein 44 OS=Xenopus laevis GN=wdr44 PE=2 SV=1	PF00400//PF11540	WD domain, G-beta repeat//Cytoplasmic dynein 1 intermediate chain 2	GO:0007018	microtubule-based movement	GO:0005515	protein binding	GO:0005868	cytoplasmic dynein complex	--	--	DOWN	-1.3418	0.00036372	blast,frame:1 start:226 end:2424
Cluster-1975.7562	1031	929	983	2817.99	2660	3774	9.56	8.83	9.22	30.69	32.61	38.41	5119	6817150	XP_017235449.1	4661	0	PREDICTED: protein QUIRKY-like [Daucus carota subsp. sativus]	XM_017379960.1	XM_017379960	2414	0	PREDICTED: Daucus carota subsp. sativus protein QUIRKY-like (LOC108209178), mRNA	--	--	--	--	B8XCH5	1976	1e-219	Protein QUIRKY OS=Arabidopsis thaliana GN=QKY PE=2 SV=1	PF00168	C2 domain	--	--	GO:0005515	protein binding	--	--	--	--	UP	2.1749	6.42e-22	blast,frame:-3 start:3821 end:753
Cluster-1975.7563	166	117	351	7	33	6	4.86	3.51	10.45	0.24	1.28	0.19	1788	3625723	CDP21395.1	1672	1.4e-183	unnamed protein product [Coffea canephora]	XM_017397438.1	XM_017397438	1127	0	PREDICTED: Daucus carota subsp. sativus probable pectate lyase 5 (LOC108223274), mRNA	K01728	pel	pectate lyase	http://www.genome.jp/dbget-bin/www_bget?ko:K01728	Q9SCP2	1430	7.3e-157	Probable pectate lyase 12 OS=Arabidopsis thaliana GN=At3g53190 PE=2 SV=2	--	--	--	--	--	--	--	--	--	--	DOWN	-3.2172	0.0012606	blast,frame:2 start:11 end:1717
Cluster-1975.7561	4177	5071	3357	540	1192	464	239.53	298.42	197.38	36.01	90.93	29.37	1031	6836405	XP_017256660.1	591	1.8e-58	PREDICTED: nuclear transcription factor Y subunit B-3-like [Daucus carota subsp. sativus]	XM_017401171.1	XM_017401171	214	6.53e-106	PREDICTED: Daucus carota subsp. sativus nuclear transcription factor Y subunit B-3-like (LOC108226223), mRNA	K08065	NFYB	nuclear transcription Y subunit beta	http://www.genome.jp/dbget-bin/www_bget?ko:K08065	O23310	541	5.1e-54	Nuclear transcription factor Y subunit B-3 OS=Arabidopsis thaliana GN=NFYB3 PE=2 SV=1	PF00125	Core histone H2A/H2B/H3/H4	--	--	GO:0003677	DNA binding	--	--	--	--	DOWN	-1.9633	0.00084366	blast,frame:-3 start:849 end:226
Cluster-757.0	0	0	0	6	8	25	0	0	0	0.41	0.63	1.63	1010	6821148	XP_017239929.1	453	1.8e-42	PREDICTED: uncharacterized protein LOC108212722 [Daucus carota subsp. sativus]	--	--	--	--	--	--	--	--	--	--	--	--	--	--	--	--	--	--	--	--	--	--	--	UP	6.6418	0.0012245	estscan,start:213 end:991
Cluster-16219.0	46	47.98	52	580	311.01	617.04	4.72	5.06	5.54	68.65	42.73	70.3	682	3629328	CDP17752.1	275	5.2e-22	unnamed protein product [Coffea canephora]	--	--	--	--	--	--	--	--	--	--	--	--	--	PF08053	Tryptophanase operon leader peptide	GO:0031556//GO:0031554	transcriptional attenuation by ribosome//regulation of DNA-templated transcription, termination	--	--	--	--	--	--	UP	3.884	1.85e-23	blast,frame:3 start:114 end:419
Cluster-1975.18008	40.99	105	89.98	186.73	319	229.1	0.92	2.42	2.06	4.93	9.52	5.67	2250	6840457	XP_017216696.1	1591	4.4e-174	PREDICTED: receptor-like protein kinase FERONIA [Daucus carota subsp. sativus]	XM_017361207.1	XM_017361207	224	4.01e-111	PREDICTED: Daucus carota subsp. sativus receptor-like protein kinase FERONIA (LOC108194259), mRNA	--	--	--	--	Q9FID9	800	1e-83	Probable receptor-like protein kinase At5g38990 OS=Arabidopsis thaliana GN=At5g38990 PE=2 SV=1	PF00069//PF07714	Protein kinase domain//Protein tyrosine kinase	GO:0006468	protein phosphorylation	GO:0005524//GO:0004672	ATP binding//protein kinase activity	--	--	--	--	UP	2.1762	0.00017065	estscan,start:483 end:2250
Cluster-1975.18009	55	86	127	258.59	314	439	0.92	1.47	2.15	5.07	6.95	8.06	2947	--	--	--	--	--	XM_017361231.1	XM_017361231	631	0	PREDICTED: Daucus carota subsp. sativus receptor-like protein kinase FERONIA (LOC108194277), mRNA	--	--	--	--	Q9SCZ4	1839	4.5e-204	Receptor-like protein kinase FERONIA OS=Arabidopsis thaliana GN=FER PE=1 SV=1	PF07714//PF00069	Protein tyrosine kinase//Protein kinase domain	GO:0006468	protein phosphorylation	GO:0005524//GO:0004672	ATP binding//protein kinase activity	--	--	--	--	UP	2.435	7.18e-07	blast,frame:2 start:26 end:2608
Cluster-1975.18000	7	15	20	49	36	57	0.41	0.91	1.21	3.36	2.82	3.71	1010	--	--	--	--	--	--	--	--	--	--	--	--	--	--	--	--	--	--	PF00646//PF15966//PF12937	F-box domain//F-box//F-box-like	--	--	GO:0005515	protein binding	--	--	--	--	UP	2.2747	0.00064854	estscan,start:856 end:533; minus strand
Cluster-1975.18002	101	80.28	115	55553.9	13715.8	64565.4	2.97	2.42	3.44	1909.7	534.31	2087.88	1781	9140692	ASR80916.1	892	3.9e-93	p-coumaroyl CoA 2'-hydroxylase [Peucedanum praeruptorum]	XM_017401370.1	XM_017401370	187	1.17e-90	PREDICTED: Daucus carota subsp. sativus feruloyl CoA ortho-hydroxylase 1-like (LOC108226415), mRNA	K06892	F6H1	feruloyl-CoA ortho-hydroxylase	http://www.genome.jp/dbget-bin/www_bget?ko:K06892	Q9LHN8	702	1.9e-72	Feruloyl CoA ortho-hydroxylase 1 OS=Arabidopsis thaliana GN=F6'H1 PE=1 SV=1	PF00777//PF03171//PF01994	Glycosyltransferase family 29 (sialyltransferase)//2OG-Fe(II) oxygenase superfamily//tRNA ribose 2'-O-methyltransferase, aTrm56	GO:0008033//GO:0009451//GO:0055114//GO:0006486//GO:0002128	tRNA processing//RNA modification//oxidation-reduction process//protein glycosylation//tRNA nucleoside ribose methylation	GO:0008175//GO:0008373//GO:0016491	tRNA methyltransferase activity//sialyltransferase activity//oxidoreductase activity	GO:0005737	cytoplasm	--	--	UP	9.3217	2.26e-54	blast,frame:-1 start:962 end:291
Cluster-1975.18003	743	546	937	2312.98	1428.92	3317.18	9.5	7.15	12.13	34.7	24.16	46.56	3780	6838058	XP_017258528.1	1694	8.3e-186	PREDICTED: probable linoleate 9S-lipoxygenase 5 [Daucus carota subsp. sativus]	XM_017403039.1	XM_017403039	776	0	PREDICTED: Daucus carota subsp. sativus probable linoleate 9S-lipoxygenase 5 (LOC108227730), mRNA	K15718	LOX1_5	linoleate 9S-lipoxygenase	http://www.genome.jp/dbget-bin/www_bget?ko:K15718	Q43191	1116	4e-120	Probable linoleate 9S-lipoxygenase 5 OS=Solanum tuberosum GN=LOX1.5 PE=2 SV=1	PF00305//PF12658//PF01477	Lipoxygenase//Telomere capping, CST complex subunit//PLAT/LH2 domain	GO:0055114//GO:0010833	oxidation-reduction process//telomere maintenance via telomere lengthening	GO:0046872//GO:0043047//GO:0005515//GO:0016702	metal ion binding//single-stranded telomeric DNA binding//protein binding//oxidoreductase activity, acting on single donors with incorporation of molecular oxygen, incorporation of two atoms of oxygen	GO:0070188	obsolete Stn1-Ten1 complex	--	--	UP	2.1746	1.98e-06	blast,frame:3 start:252 end:1421|blast,frame:2 start:1706 end:2281
Cluster-1975.18004	43	20	30	1147.91	137	976	0.65	0.31	0.46	20.48	2.76	16.3	3216	6848789	XP_017225964.1	1323	7.4e-143	PREDICTED: protein ZINC INDUCED FACILITATOR-LIKE 1-like [Daucus carota subsp. sativus]	XM_017370475.1	XM_017370475	620	0	PREDICTED: Daucus carota subsp. sativus protein ZINC INDUCED FACILITATOR-LIKE 1-like (LOC108202097), mRNA	--	--	--	--	Q8RWN2	913	1.2e-96	Protein ZINC INDUCED FACILITATOR 1 OS=Arabidopsis thaliana GN=ZIF1 PE=1 SV=2	PF06687//PF07690	SUR7/PalI family//Major Facilitator Superfamily	GO:0055085	transmembrane transport	--	--	GO:0005886//GO:0016021	plasma membrane//integral component of membrane	--	--	UP	5.1087	9.24e-10	estscan,start:2105 end:1286; minus strand
Cluster-1975.18006	698	679	412	1386	551	1224	23.01	22.96	13.84	53.41	24.09	44.42	1614	6840487	XP_017216729.1	575	2e-56	PREDICTED: uncharacterized protein LOC108194289 [Daucus carota subsp. sativus]	XM_017361240.1	XM_017361240	187	1.06e-90	PREDICTED: Daucus carota subsp. sativus uncharacterized LOC108194289 (LOC108194289), mRNA >ref|XM_017362141.1| PREDICTED: Daucus carota subsp. sativus uncharacterized LOC108195188 (LOC108195188), mRNA	--	--	--	--	--	--	--	--	--	--	--	--	--	--	--	--	--	--	UP	1.3384	0.018137	blast,frame:2 start:338 end:679
Cluster-4954.0	3	0	0	59	5	105	0.11	0	0	2.57	0.25	4.32	1453	6825267	XP_017244487.1	1328	8.8e-144	PREDICTED: CBS domain-containing protein CBSX5-like [Daucus carota subsp. sativus]	XM_003540407.3	XM_003540407	82	2.22e-32	PREDICTED: Glycine max CBS domain-containing protein CBSX5-like (LOC100787229), mRNA	--	--	--	--	Q84WQ5	588	2.6e-59	CBS domain-containing protein CBSX5 OS=Arabidopsis thaliana GN=CBSX5 PE=2 SV=2	--	--	--	--	--	--	--	--	--	--	UP	6.3102	0.00040867	blast,frame:-1 start:1402 end:164
Cluster-1975.2861	26	17	21	160	175.82	273.34	0.87	0.59	0.72	6.28	7.84	10.11	1588	6806120	XP_017228002.1	1142	3.6e-122	PREDICTED: putative leucine-rich repeat receptor-like protein kinase At2g19210 [Daucus carota subsp. sativus]	XM_017372513.1	XM_017372513	275	1.25e-139	PREDICTED: Daucus carota subsp. sativus putative leucine-rich repeat receptor-like protein kinase At2g19210 (LOC108192270), mRNA	--	--	--	--	C0LGG6	570	3.4e-57	Probable LRR receptor-like protein kinase At1g51890 OS=Arabidopsis thaliana GN=At1g51890 PE=2 SV=2	PF13855//PF00069//PF07714//PF00560	Leucine rich repeat//Protein kinase domain//Protein tyrosine kinase//Leucine Rich Repeat	GO:0006468	protein phosphorylation	GO:0005515//GO:0004672//GO:0005524	protein binding//protein kinase activity//ATP binding	--	--	--	--	UP	3.7708	7.49e-19	blast,frame:2 start:2 end:1117|blast,frame:1 start:1045 end:1386
Cluster-8344.0	15	49	9	163	25	156	0.33	1.11	0.2	4.21	0.73	3.78	2294	6834869	XP_017254935.1	2040	3.8e-226	PREDICTED: alpha,alpha-trehalose-phosphate synthase [UDP-forming] 1-like isoform X1 [Daucus carota subsp. sativus]	XM_017399447.1	XM_017399447	768	0	PREDICTED: Daucus carota subsp. sativus alpha,alpha-trehalose-phosphate synthase [UDP-forming] 1-like (LOC108224734), transcript variant X2, mRNA	K16055	TPS	trehalose 6-phosphate synthase/phosphatase	http://www.genome.jp/dbget-bin/www_bget?ko:K16055	Q9SYM4	1750	7.3e-194	Alpha,alpha-trehalose-phosphate synthase [UDP-forming] 1 OS=Arabidopsis thaliana GN=TPS1 PE=1 SV=1	PF05366//PF00982//PF02358	Sarcolipin//Glycosyltransferase family 20//Trehalose-phosphatase	GO:0005992	trehalose biosynthetic process	GO:0030234//GO:0003824	enzyme regulator activity//catalytic activity	GO:0016020	membrane	--	--	UP	2.7376	0.015418	blast,frame:-3 start:2061 end:316
Cluster-3455.0	0	8	2	52	14	64	0	0.39	0.1	2.89	0.89	3.37	1190	--	--	--	--	--	XR_001807559.1	XR_001807559	45	6.7e-12	PREDICTED: Daucus carota subsp. sativus uncharacterized LOC108225290 (LOC108225290), ncRNA	--	--	--	--	--	--	--	--	--	--	--	--	--	--	--	--	--	--	UP	4.1981	0.0019714	estscan,start:303 end:120; minus strand
Cluster-24213.0	16	13	11	0	1	2	1.45	1.21	1.03	0	0.12	0.2	742	--	--	--	--	--	--	--	--	--	--	--	--	--	--	--	--	--	--	--	--	--	--	--	--	--	--	--	--	DOWN	-3.2152	0.043662	--
Cluster-6231.0	76	120	65	354	136	273	3.18	5.15	2.77	17.27	7.55	12.58	1324	6829899	XP_017249497.1	1325	1.8e-143	PREDICTED: superoxide dismutase [Fe], chloroplastic [Daucus carota subsp. sativus]	XM_017394008.1	XM_017394008	732	0	PREDICTED: Daucus carota subsp. sativus superoxide dismutase [Fe], chloroplastic (LOC108220279), mRNA	K04564	SOD2	superoxide dismutase, Fe-Mn family	http://www.genome.jp/dbget-bin/www_bget?ko:K04564	Q9LU64	988	9.6e-106	Superoxide dismutase [Fe] 2, chloroplastic OS=Arabidopsis thaliana GN=FSD2 PE=1 SV=1	PF00081//PF02777	Iron/manganese superoxide dismutases, alpha-hairpin domain//Iron/manganese superoxide dismutases, C-terminal domain	GO:0006801//GO:0055114	superoxide metabolic process//oxidation-reduction process	GO:0004784//GO:0046872	superoxide dismutase activity//metal ion binding	--	--	KOG0876	Manganese superoxide dismutase	UP	2.0654	0.00030643	blast,frame:-1 start:1300 end:362
Cluster-1975.15316	1	22	33	0	1	0	0.06	1.37	2.05	0	0.08	0	988	--	--	--	--	--	--	--	--	--	--	--	--	--	--	--	--	--	--	--	--	--	--	--	--	--	--	--	--	DOWN	-5.182	0.036924	--
Cluster-15940.1	8	60	7	0	0	0	0.93	7.19	0.85	0	0	0	629	1470781	BAK02541.1	449	3.2e-42	predicted protein [Hordeum vulgare subsp. vulgare]	--	--	--	--	--	--	--	--	--	P41747	459	1e-44	Alcohol dehydrogenase 1 OS=Aspergillus flavus (strain ATCC 200026 / FGSC A1120 / NRRL 3357 / JCM 12722 / SRRC 167) GN=adh1 PE=2 SV=2	PF00107	Zinc-binding dehydrogenase	GO:0055114	oxidation-reduction process	--	--	--	--	KOG0023	Alcohol dehydrogenase, class V	DOWN	-6.5589	0.0043056	estscan,start:629 end:82; minus strand
Cluster-15940.0	7	22	4	0	0	0	0.9	2.9	0.54	0	0	0	593	4066213	XP_009522379.1	481	5.9e-46	hypothetical protein PHYSODRAFT_327855, partial [Phytophthora sojae]	LK056665.1	LK056665	182	2.25e-88	Sporisorium scitamineum strain SscI8 genome assembly, scaffold: SPSC_scaffold_17	--	--	--	--	P41747	444	5.2e-43	Alcohol dehydrogenase 1 OS=Aspergillus flavus (strain ATCC 200026 / FGSC A1120 / NRRL 3357 / JCM 12722 / SRRC 167) GN=adh1 PE=2 SV=2	PF08240	Alcohol dehydrogenase GroES-like domain	GO:0055114	oxidation-reduction process	--	--	--	--	KOG0023	Alcohol dehydrogenase, class V	DOWN	-5.3725	0.03226	estscan,start:1 end:593
Cluster-8170.0	514	590	578	1068	594	1363	14.41	16.97	16.49	35.04	22.07	42.05	1855	6822628	XP_017241585.1	1948	1.4e-215	PREDICTED: F-box..kelch-repeat protein OR23 [Daucus carota subsp. sativus]	XM_017386096.1	XM_017386096	857	0	PREDICTED: Daucus carota subsp. sativus F-box/kelch-repeat protein OR23 (LOC108214227), mRNA	--	--	--	--	Q0V7S6	1242	4.7e-135	F-box/kelch-repeat protein OR23 OS=Arabidopsis thaliana GN=OR23 PE=2 SV=1	PF01344//PF00646//PF07646	Kelch motif//F-box domain//Kelch motif	--	--	GO:0005515	protein binding	--	--	--	--	UP	1.3577	0.0016702	blast,frame:-3 start:1589 end:360
Cluster-11677.0	170	155	261	53	52	39	4.79	4.48	7.48	1.75	1.94	1.21	1847	6840596	XP_017216853.1	485	6.3e-46	PREDICTED: uncharacterized protein LOC108194418 [Daucus carota subsp. sativus]	--	--	--	--	--	--	--	--	--	--	--	--	--	--	--	--	--	--	--	--	--	--	--	DOWN	-1.4896	0.0020021	blast,frame:2 start:386 end:847|blast,frame:3 start:243 end:416
Cluster-24202.0	195	86	475	3	23	35	6.9	3.12	17.14	0.12	1.08	1.36	1520	6836107	XP_017256306.1	955	1.6e-100	PREDICTED: protein BIG GRAIN 1-like B [Daucus carota subsp. sativus]	--	--	--	--	--	--	--	--	--	--	--	--	--	--	--	--	--	--	--	--	--	--	--	DOWN	-3.1194	0.006122	blast,frame:1 start:190 end:1278
Cluster-1975.8939	411.85	372.47	452.88	77	76	82	7.78	7.21	8.68	1.7	1.9	1.7	2637	6281638	KZN09257.1	339	7.7e-29	hypothetical protein DCAR_001913 [Daucus carota subsp. sativus]	XM_017371326.1	XM_017371326	139	8.4e-64	PREDICTED: Daucus carota subsp. sativus E3 ubiquitin-protein ligase KEG (LOC108202784), mRNA	K16279	KEG	E3 ubiquitin-protein ligase KEG	http://www.genome.jp/dbget-bin/www_bget?ko:K16279	Q9FY48	253	3.2e-20	E3 ubiquitin-protein ligase KEG OS=Arabidopsis thaliana GN=KEG PE=1 SV=2	--	--	--	--	--	--	--	--	--	--	DOWN	-1.867	2.15e-12	blast,frame:3 start:2148 end:2447
Cluster-1230.0	0	0	0	32	1	10	0	0	0	2.99	0.11	0.89	802	10912011	PRW61176.1	303	3.5e-25	hypothetical protein C2E21_0267 [Chlorella sorokiniana]	CP005677.2	CP005677	799	0	Saccharomyces cerevisiae YJM1574 chromosome XV sequence	--	--	--	--	Q12012	1292	3.3e-141	Uncharacterized protein YOR289W OS=Saccharomyces cerevisiae (strain ATCC 204508 / S288c) GN=YOR289W PE=1 SV=1	--	--	--	--	--	--	--	--	KOG3274	Uncharacterized conserved protein, AMMECR1	UP	6.8002	0.007452	blast,frame:3 start:3 end:728
Cluster-15332.0	94	251	346	22	67	18	2.36	6.46	8.83	0.65	2.23	0.5	2044	6256134	KZM83752.1	2395	2.3e-267	hypothetical protein DCAR_028826 [Daucus carota subsp. sativus]	XM_017365184.1	XM_017365184	1130	0	PREDICTED: Daucus carota subsp. sativus protein NRT1/ PTR FAMILY 8.1-like (LOC108197538), mRNA	K14638	SLC15A3_4, PHT	solute carrier family 15 (peptide/histidine transporter), member 3/4	http://www.genome.jp/dbget-bin/www_bget?ko:K14638	Q9M390	1808	1.2e-200	Protein NRT1/ PTR FAMILY 8.1 OS=Arabidopsis thaliana GN=NPF8.1 PE=1 SV=1	PF02543//PF00854//PF07690	Carbamoyltransferase N-terminus//POT family//Major Facilitator Superfamily	GO:0006810//GO:0009058//GO:0055085	transport//biosynthetic process//transmembrane transport	GO:0005215//GO:0003824	transporter activity//catalytic activity	GO:0016020//GO:0016021	membrane//integral component of membrane	--	--	DOWN	-2.1322	0.027206	blast,frame:2 start:89 end:1933
Cluster-1975.1074	517	466.21	502.66	157	89	127	16.33	15.1	16.17	5.8	3.73	4.41	1674	6261482	KZM89100.1	590	3.8e-58	hypothetical protein DCAR_026175 [Daucus carota subsp. sativus]	XM_017360366.1	XM_017360366	298	2.17e-152	PREDICTED: Daucus carota subsp. sativus protein DEHYDRATION-INDUCED 19 homolog 5-like (LOC108193630), mRNA	--	--	--	--	Q5JME8	226	2.8e-17	Protein DEHYDRATION-INDUCED 19 homolog 5 OS=Oryza sativa subsp. japonica GN=DI19-5 PE=2 SV=1	PF10288	Cytoplasmic tRNA 2-thiolation protein 2	GO:0034227//GO:0002098	tRNA thio-modification//tRNA wobble uridine modification	GO:0000049	tRNA binding	--	--	--	--	DOWN	-1.4696	1.94e-05	blast,frame:-1 start:1014 end:514|blast,frame:-3 start:1531 end:1259
Cluster-10061.0	10	34	25	335	83	428	0.54	1.89	1.39	21.12	5.98	25.59	1077	6832886	XP_017252765.1	255	1.7e-19	PREDICTED: vitellogenin-1-like [Daucus carota subsp. sativus]	--	--	--	--	--	--	--	--	--	--	--	--	--	--	--	--	--	--	--	--	--	--	--	UP	4.1116	3.93e-07	blast,frame:-1 start:1020 end:340
Cluster-1975.12927	0	1	2	9	12	8	0	0.68	1.54	6.27	11.19	6.13	303	--	--	--	--	--	--	--	--	--	--	--	--	--	--	--	--	--	--	--	--	--	--	--	--	--	--	--	--	UP	3.8096	0.015282	--
Cluster-1975.12920	611	739	411	1	13	0	62.6	77.77	43.7	0.12	1.78	0	683	6806571	XP_017228532.1	484	3e-46	PREDICTED: protein GLUTAMINE DUMPER 3-like [Daucus carota subsp. sativus]	--	--	--	--	--	--	--	--	--	Q9FHH5	311	1.6e-27	Protein GLUTAMINE DUMPER 3 OS=Arabidopsis thaliana GN=GDU3 PE=2 SV=1	PF03083	Sugar efflux transporter for intercellular exchange	--	--	--	--	GO:0016021	integral component of membrane	--	--	DOWN	-6.3878	3.57e-08	blast,frame:-2 start:625 end:152
Cluster-1975.12922	220	282	262	74	103	63.99	7.77	10.21	9.43	3.05	4.82	2.49	1523	6265083	KZM92701.1	1284	1.2e-138	hypothetical protein DCAR_019934 [Daucus carota subsp. sativus]	XM_017359367.1	XM_017359367	700	0	PREDICTED: Daucus carota subsp. sativus uncharacterized LOC108192863 (LOC108192863), mRNA	K09534	DNAJC14	DnaJ homolog subfamily C member 14	http://www.genome.jp/dbget-bin/www_bget?ko:K09534	--	--	--	--	--	--	--	--	--	--	--	--	--	--	DOWN	-1.1233	0.01172	blast,frame:-1 start:1058 end:3
Cluster-12737.1	1028	922	736	132	313	125	21.2	19.49	15.41	3.19	8.55	2.83	2435	7238818	XP_018626941.1	2590	6.8e-290	PREDICTED: protein TRANSPORT INHIBITOR RESPONSE 1-like [Nicotiana tomentosiformis]	XM_017374031.1	XM_017374031	1571	0	PREDICTED: Daucus carota subsp. sativus protein TRANSPORT INHIBITOR RESPONSE 1-like (LOC108204539), transcript variant X1, mRNA	K14485	TIR1	transport inhibitor response 1	http://www.genome.jp/dbget-bin/www_bget?ko:K14485	Q570C0	1704	1.7e-188	Protein TRANSPORT INHIBITOR RESPONSE 1 OS=Arabidopsis thaliana GN=TIR1 PE=1 SV=2	PF13855//PF12937//PF13516//PF03857//PF00646	Leucine rich repeat//F-box-like//Leucine Rich repeat//Colicin immunity protein//F-box domain	GO:0030153//GO:0006955	bacteriocin immunity//immune response	GO:0015643//GO:0005515	toxic substance binding//protein binding	GO:0019814	immunoglobulin complex	--	--	DOWN	-1.6784	0.0061542	blast,frame:1 start:82 end:1845
Cluster-9920.0	13	17	20	0	0	0	0.93	1.25	1.48	0	0	0	872	6261216	KZM88834.1	819	5.6e-85	hypothetical protein DCAR_025909 [Daucus carota subsp. sativus]	XM_017362263.1	XM_017362263	390	0	PREDICTED: Daucus carota subsp. sativus uncharacterized LOC108195307 (LOC108195307), mRNA	--	--	--	--	--	--	--	--	PF12343	Cold shock protein DEAD box A	--	--	GO:0016817	hydrolase activity, acting on acid anhydrides	--	--	--	--	DOWN	-5.9734	0.0013246	blast,frame:-3 start:870 end:241
Cluster-1975.11345	66.54	86.56	61.81	310.94	72.11	233.32	4.06	5.42	3.87	22.03	5.85	15.71	984	--	--	--	--	--	--	--	--	--	--	--	--	--	--	--	--	--	--	PF03083	Sugar efflux transporter for intercellular exchange	--	--	--	--	GO:0016021	integral component of membrane	--	--	UP	2.0233	0.0044802	--
Cluster-8465.0	8	8	31	464	18	130	0.22	0.22	0.85	14.72	0.65	3.88	1910	10687710	XP_023910106.1	1581	5.3e-173	phosphoglucomutase-like [Quercus suber]	CP008027.1	CP008027	1900	0	Saccharomyces cerevisiae strain Soil7-1 chromosome XIII sequence	K01835	pgm	phosphoglucomutase	http://www.genome.jp/dbget-bin/www_bget?ko:K01835	P37012	2848	0	Phosphoglucomutase 2 OS=Saccharomyces cerevisiae (strain ATCC 204508 / S288c) GN=PGM2 PE=1 SV=1	PF02880//PF02879//PF00408//PF02878	Phosphoglucomutase/phosphomannomutase, alpha/beta/alpha domain III//Phosphoglucomutase/phosphomannomutase, alpha/beta/alpha domain II//Phosphoglucomutase/phosphomannomutase, C-terminal domain//Phosphoglucomutase/phosphomannomutase, alpha/beta/alpha domain I	GO:0071704//GO:0005975	organic substance metabolic process//carbohydrate metabolic process	GO:0016868	intramolecular transferase activity, phosphotransferases	--	--	KOG0625	Phosphoglucomutase	UP	4.2146	0.0011164	blast,frame:-1 start:1871 end:156
Cluster-26747.0	6	3	3	118	4	25	0.28	0.14	0.14	6.41	0.25	1.29	1212	10450731	POF05911.1	868	1.6e-90	putative nad..p..h-dependent d-xylose reductase xyl1 [Quercus suber]	CP006147.2	CP006147	1212	0	Saccharomyces cerevisiae YJM981 chromosome VIII sequence	K17743	XR	D-xylose reductase	http://www.genome.jp/dbget-bin/www_bget?ko:K17743	P38715	1731	6.2e-192	NADPH-dependent aldose reductase GRE3 OS=Saccharomyces cerevisiae (strain ATCC 204508 / S288c) GN=GRE3 PE=1 SV=1	--	--	--	--	--	--	--	--	KOG1577	Aldo/keto reductase family proteins	UP	4.1395	0.0043443	estscan,start:1140 end:157; minus strand
Cluster-23680.0	103	150	105	11	45	17	4.55	6.8	4.74	0.57	2.64	0.83	1265	6826727	XP_017246082.1	615	3.6e-61	PREDICTED: uncharacterized protein LOC108217714 [Daucus carota subsp. sativus]	--	--	--	--	--	--	--	--	--	--	--	--	--	--	--	--	--	--	--	--	--	--	--	DOWN	-1.7374	0.040377	blast,frame:-3 start:1116 end:250
Cluster-9651.0	140	213	45	26	15	16	17.17	26.83	5.76	3.66	2.47	2.18	610	6810173	XP_017216176.1	568	5e-56	PREDICTED: uncharacterized protein LOC108193852 [Daucus carota subsp. sativus]	XM_017360687.1	XM_017360687	242	1.03e-121	PREDICTED: Daucus carota subsp. sativus uncharacterized LOC108193852 (LOC108193852), mRNA	--	--	--	--	--	--	--	--	PF00684//PF00098//PF00628	DnaJ central domain//Zinc knuckle//PHD-finger	--	--	GO:0008270//GO:0031072//GO:0003676//GO:0051082//GO:0005515	zinc ion binding//heat shock protein binding//nucleic acid binding//unfolded protein binding//protein binding	--	--	--	--	DOWN	-2.2711	0.007444	blast,frame:2 start:29 end:409
Cluster-1975.17839	110.44	81	96.44	1167	420.99	1261	3.01	2.26	2.67	37.23	15.21	37.82	1901	--	--	--	--	--	AB524721.1	AB524721	731	0	Anthriscus sylvestris ShakuUGT8 mRNA for UDP-sugar:glycosyltransferase, complete cds	--	--	--	--	Q2V6K0	1159	2.1e-125	UDP-glucose flavonoid 3-O-glucosyltransferase 6 OS=Fragaria ananassa GN=GT6 PE=1 SV=1	PF00201//PF00309	UDP-glucoronosyl and UDP-glucosyl transferase//Sigma-54 factor, Activator interacting domain (AID)	GO:0006206//GO:0006352//GO:0006144//GO:0006351//GO:0006355//GO:0008152	pyrimidine nucleobase metabolic process//DNA-templated transcription, initiation//purine nucleobase metabolic process//transcription, DNA-templated//regulation of transcription, DNA-templated//metabolic process	GO:0003899//GO:0003700//GO:0003677//GO:0016987//GO:0016758	DNA-directed RNA polymerase activity//transcription factor activity, sequence-specific DNA binding//DNA binding//sigma factor activity//transferase activity, transferring hexosyl groups	GO:0005667//GO:0005730	transcription factor complex//nucleolus	--	--	UP	3.8208	7.42e-14	blast,frame:2 start:98 end:1594
Cluster-2532.0	0	4	3	49	7	7	0	0.39	0.3	5.43	0.9	0.74	713	10650545	XP_023871922.1	529	1.9e-51	translationally-controlled tumor protein homolog [Quercus suber]	CP005367.2	CP005367	713	0	Saccharomyces cerevisiae YJM1443 chromosome XI sequence	--	--	--	--	P35691	804	1.1e-84	Translationally-controlled tumor protein homolog OS=Saccharomyces cerevisiae (strain ATCC 204508 / S288c) GN=TMA19 PE=1 SV=1	--	--	--	--	--	--	--	--	KOG1727	Microtubule-binding protein (translationally controlled tumor protein)	UP	3.6965	0.032937	blast,frame:2 start:35 end:544
Cluster-1975.15920	21	32.08	29.95	57.14	28.99	62.99	2.18	3.41	3.22	6.82	4.02	7.24	678	6808105	XP_017235578.1	655	4.5e-66	PREDICTED: probable LRR receptor-like serine..threonine-protein kinase At3g47570 isoform X1 [Daucus carota subsp. sativus]	XM_017367660.1	XM_017367660	280	8.64e-143	PREDICTED: Daucus carota subsp. sativus probable LRR receptor-like serine/threonine-protein kinase At3g47570 (LOC108199714), mRNA	--	--	--	--	C0LGP4	454	4.1e-44	Probable LRR receptor-like serine/threonine-protein kinase At3g47570 OS=Arabidopsis thaliana GN=At3g47570 PE=2 SV=1	PF00069//PF07714	Protein kinase domain//Protein tyrosine kinase	GO:0006468	protein phosphorylation	GO:0005524//GO:0004672	ATP binding//protein kinase activity	--	--	--	--	UP	1.358	0.033803	blast,frame:2 start:2 end:457
Cluster-1975.2520	108	98	127	0	17	7	7.19	6.69	8.69	0	1.51	0.51	922	6827011	XP_017246389.1	397	5.1e-36	PREDICTED: uncharacterized protein LOC108217985 [Daucus carota subsp. sativus]	XM_017390900.1	XM_017390900	219	9.67e-109	PREDICTED: Daucus carota subsp. sativus uncharacterized LOC108217985 (LOC108217985), mRNA	--	--	--	--	--	--	--	--	--	--	--	--	--	--	--	--	--	--	DOWN	-3.2372	0.0081469	blast,frame:-2 start:762 end:331
Cluster-1975.2523	78	341	158	13	48	6	6.15	27.59	12.84	1.19	5.05	0.52	816	7822052	OMO99456.1	216	4.3e-15	Transcription factor, MADS-box [Corchorus olitorius]	XM_017401721.1	XM_017401721	148	2.51e-69	PREDICTED: Daucus carota subsp. sativus MADS-box transcription factor 8-like (LOC108226729), transcript variant X2, mRNA	K09264	K09264	MADS-box transcription factor, plant	http://www.genome.jp/dbget-bin/www_bget?ko:K09264	Q9SAR1	202	8.2e-15	MADS-box transcription factor 8 OS=Oryza sativa subsp. japonica GN=MADS8 PE=1 SV=1	PF00319//PF00806	SRF-type transcription factor (DNA-binding and dimerisation domain)//Pumilio-family RNA binding repeat	--	--	GO:0003677//GO:0046983//GO:0003723	DNA binding//protein dimerization activity//RNA binding	--	--	--	--	DOWN	-2.5336	0.030678	blast,frame:-3 start:499 end:212
Cluster-1975.2525	131	212	232	888	221	783	2.53	4.21	4.56	20.14	5.66	16.65	2579	10012838	AUG98172.1	1793	1.9e-197	monoterpene synthase [Trachyspermum ammi]	XM_017395436.1	XM_017395436	366	0	PREDICTED: Daucus carota subsp. sativus terpene synthase 10-like (LOC108221540), mRNA	K07385	TPS-Cin	1,8-cineole synthase	http://www.genome.jp/dbget-bin/www_bget?ko:K07385	Q6PWU2	1150	3.1e-124	(-)-alpha-terpineol synthase OS=Vitis vinifera PE=1 SV=1	PF01397//PF03936	Terpene synthase, N-terminal domain//Terpene synthase family, metal binding domain	GO:0008152	metabolic process	GO:0000287//GO:0016829//GO:0010333	magnesium ion binding//lyase activity//terpene synthase activity	--	--	--	--	UP	2.2237	0.0012405	blast,frame:3 start:1920 end:2333
Cluster-1975.2527	823	2061	1729.88	2406	8391	4137	19.02	48.84	40.61	65.12	256.84	105.12	2199	6838925	XP_017215008.1	2400	6.6e-268	PREDICTED: cannabidiolic acid synthase-like [Daucus carota subsp. sativus]	XM_017399916.1	XM_017399916	1047	0	PREDICTED: Daucus carota subsp. sativus cannabidiolic acid synthase-like (LOC108225101), mRNA	K22395	K22395	cinnamyl-alcohol dehydrogenase	http://www.genome.jp/dbget-bin/www_bget?ko:K22395	A6P6V9	1001	5e-107	Cannabidiolic acid synthase OS=Cannabis sativa GN=CBDAS PE=1 SV=1	PF08031//PF01565	Berberine and berberine like//FAD binding domain	GO:0055114	oxidation-reduction process	GO:0016491//GO:0050660	oxidoreductase activity//flavin adenine dinucleotide binding	--	--	--	--	UP	2.2444	0.002271	blast,frame:3 start:3 end:1742
Cluster-1975.2529	2693	1487	2868	14	407	53	58.35	33.04	63.11	0.36	11.68	1.26	2329	9794038	XP_022875211.1	2823	0	fimbrin-2 [Olea europaea var. sylvestris]	XM_017393177.1	XM_017393177	1662	0	PREDICTED: Daucus carota subsp. sativus fimbrin-2-like (LOC108219680), transcript variant X2, mRNA	K17275	PLS1	plastin-1	http://www.genome.jp/dbget-bin/www_bget?ko:K17275	O50064	2581	3.2e-290	Fimbrin-2 OS=Arabidopsis thaliana GN=FIM2 PE=2 SV=1	PF00307	Calponin homology (CH) domain	--	--	GO:0005515	protein binding	--	--	KOG0046	Ca2+-binding actin-bundling protein (fimbrin/plastin), EF-Hand protein superfamily	DOWN	-3.3054	0.011271	blast,frame:-2 start:2313 end:229
Cluster-1975.6411	228	202	276.01	326.95	284	371.97	4.05	3.68	4.98	6.81	6.68	7.26	2787	5963119	KVH99774.1	1202	6.9e-129	protein of unknown function DUF250 [Cynara cardunculus var. scolymus]	XM_017373768.1	XM_017373768	455	0	PREDICTED: Daucus carota subsp. sativus probable sugar phosphate/phosphate translocator At3g17430 (LOC108204371), transcript variant X4, mRNA	--	--	--	--	Q9LRP2	782	1.6e-81	Probable sugar phosphate/phosphate translocator At3g17430 OS=Arabidopsis thaliana GN=At3g17430 PE=1 SV=1	PF02563//PF01133//PF00892	Polysaccharide biosynthesis/export protein//Enhancer of rudimentary//EamA-like transporter family	GO:0006221//GO:0007049//GO:0045747//GO:0015774	pyrimidine nucleotide biosynthetic process//cell cycle//positive regulation of Notch signaling pathway//polysaccharide transport	GO:0015159	polysaccharide transmembrane transporter activity	GO:0016021//GO:0016020	integral component of membrane//membrane	--	--	UP	1.0016	0.001049	estscan,start:1098 end:2351
Cluster-1975.6413	8311.8	5325.29	5819.84	16014.2	6325.61	11058.6	134.13	88.11	95.24	303.14	135.1	196.09	3044	6271961	KZM99579.1	695	4.6e-70	hypothetical protein DCAR_013059 [Daucus carota subsp. sativus]	XM_017388352.1	XM_017388352	351	0	PREDICTED: Daucus carota subsp. sativus protein trichome birefringence-like 39 (LOC108215782), transcript variant X1, mRNA	--	--	--	--	Q9SIN2	458	6.3e-44	Protein trichome birefringence-like 39 OS=Arabidopsis thaliana GN=TBL39 PE=2 SV=1	PF01119//PF09266	DNA mismatch repair protein, C-terminal domain//Viral DNA topoisomerase I, N-terminal	GO:0006298//GO:0006265	mismatch repair//DNA topological change	GO:0003916//GO:0003677//GO:0005524//GO:0030983	DNA topoisomerase activity//DNA binding//ATP binding//mismatched DNA binding	--	--	--	--	UP	1.3025	0.014961	blast,frame:1 start:130 end:789
Cluster-1975.6412	118	72	78	618	170	1116	2.93	1.83	1.97	17.96	5.59	30.47	2064	6258836	KZM86454.1	2064	5.7e-229	hypothetical protein DCAR_023588 [Daucus carota subsp. sativus]	XM_017359817.1	XM_017359817	787	0	PREDICTED: Daucus carota subsp. sativus pectinesterase-like (LOC108193238), mRNA	K01051	E3.1.1.11	pectinesterase	http://www.genome.jp/dbget-bin/www_bget?ko:K01051	O49298	1226	3.8e-133	Probable pectinesterase/pectinesterase inhibitor 6 OS=Arabidopsis thaliana GN=PME6 PE=2 SV=1	PF04043//PF01095	Plant invertase/pectin methylesterase inhibitor//Pectinesterase	GO:0005985//GO:0042545//GO:0005982	sucrose metabolic process//cell wall modification//starch metabolic process	GO:0004857//GO:0030599	enzyme inhibitor activity//pectinesterase activity	GO:0005618	cell wall	--	--	UP	3.3234	9.57e-06	blast,frame:-3 start:2038 end:413
Cluster-1975.6416	2618	827	6113	11012	5559	12778	318.42	103.35	775.43	1538.21	906.58	1727.86	613	6264547	KZM92165.1	179	6.3e-11	hypothetical protein DCAR_020470 [Daucus carota subsp. sativus]	--	--	--	--	--	--	--	--	--	--	--	--	--	--	--	--	--	--	--	--	--	--	--	UP	2.1265	0.019908	blast,frame:-3 start:581 end:342
Cluster-10503.0	5	0	7	144	8	40	0.22	0	0.32	7.47	0.47	1.96	1259	10701680	XP_023925630.1	722	1.4e-73	malate dehydrogenase, mitochondrial-like [Quercus suber]	CP004747.2	CP004747	1259	0	Saccharomyces cerevisiae YJM1549 chromosome IV sequence	K00026	MDH2	malate dehydrogenase	http://www.genome.jp/dbget-bin/www_bget?ko:K00026	P32419	1709	2.3e-189	Malate dehydrogenase, peroxisomal OS=Saccharomyces cerevisiae (strain ATCC 204508 / S288c) GN=MDH3 PE=1 SV=3	PF00056//PF01118//PF01073//PF02866	lactate/malate dehydrogenase, NAD binding domain//Semialdehyde dehydrogenase, NAD binding domain//3-beta hydroxysteroid dehydrogenase/isomerase family//lactate/malate dehydrogenase, alpha/beta C-terminal domain	GO:0006694//GO:0008210//GO:0008209//GO:0008207//GO:0055114	steroid biosynthetic process//estrogen metabolic process//androgen metabolic process//C21-steroid hormone metabolic process//oxidation-reduction process	GO:0003854//GO:0016620//GO:0051287//GO:0016616//GO:0016491	3-beta-hydroxy-delta5-steroid dehydrogenase activity//oxidoreductase activity, acting on the aldehyde or oxo group of donors, NAD or NADP as acceptor//NAD binding//oxidoreductase activity, acting on the CH-OH group of donors, NAD or NADP as acceptor//oxidoreductase activity	--	--	KOG1494	NAD-dependent malate dehydrogenase	UP	4.5188	0.0039255	blast,frame:1 start:1 end:1161
Cluster-17274.0	532	622.73	436	174	115.37	230	16.67	20.02	13.91	6.38	4.79	7.93	1685	6812034	XP_017229714.1	450	6.6e-42	PREDICTED: zinc finger BED domain-containing protein RICESLEEPER 2-like isoform X1 [Daucus carota subsp. sativus]	--	--	--	--	--	--	--	--	--	--	--	--	--	PF08612//PF02892	TATA-binding related factor (TRF) of subunit 20 of Mediator complex//BED zinc finger	GO:0006357	regulation of transcription from RNA polymerase II promoter	GO:0001104//GO:0003677	RNA polymerase II transcription cofactor activity//DNA binding	GO:0016592	mediator complex	--	--	DOWN	-1.1006	0.010964	blast,frame:-2 start:1558 end:827
Cluster-1975.15229	27.94	11.73	65.35	1	4	1	2.27	0.98	5.49	0.09	0.43	0.09	798	6270906	KZM98524.1	245	1.8e-18	hypothetical protein DCAR_014114 [Daucus carota subsp. sativus]	XM_017392171.1	XM_017392171	177	1.85e-85	PREDICTED: Daucus carota subsp. sativus auxin transporter-like protein 3 (LOC108218971), mRNA	K13946	AUX1, LAX	auxin influx carrier (AUX1 LAX family)	http://www.genome.jp/dbget-bin/www_bget?ko:K13946	Q9FEL6	217	1.5e-16	Auxin transporter-like protein 3 OS=Medicago truncatula GN=LAX3 PE=2 SV=1	--	--	--	--	--	--	--	--	--	--	DOWN	-3.5813	0.0090194	blast,frame:-3 start:283 end:119|blast,frame:-1 start:159 end:1
Cluster-1975.17428	1299.05	397.33	1429.91	11811.1	5404.34	14358.1	44.38	13.92	49.77	471.51	244.88	540.03	1566	6270568	KZM98186.1	981	1.6e-103	hypothetical protein DCAR_014452 [Daucus carota subsp. sativus]	XM_017388307.1	XM_017388307	409	0	PREDICTED: Daucus carota subsp. sativus peroxidase 12-like (LOC108215746), mRNA	K00430	E1.11.1.7	peroxidase	http://www.genome.jp/dbget-bin/www_bget?ko:K00430	Q96520	704	9.7e-73	Peroxidase 12 OS=Arabidopsis thaliana GN=PER12 PE=1 SV=1	PF00141	Peroxidase	GO:0055114//GO:0006979//GO:0006804	oxidation-reduction process//response to oxidative stress//obsolete peroxidase reaction	GO:0004601//GO:0020037	peroxidase activity//heme binding	--	--	--	--	UP	3.846	4.34e-09	blast,frame:-3 start:943 end:257|blast,frame:-1 start:1566 end:1099
Cluster-1975.8913	3685	5881.44	3913.92	2006.02	950	1642	33.9	55.47	36.45	21.68	11.56	16.59	5156	--	--	--	--	--	XM_017386112.1	XM_017386112	2303	0	PREDICTED: Daucus carota subsp. sativus importin-5-like (LOC108214234), mRNA	K20222	IPO5, KPNB3, RANBP5	importin-5	http://www.genome.jp/dbget-bin/www_bget?ko:K20222	Q8BKC5	1532	3.1e-168	Importin-5 OS=Mus musculus GN=Ipo5 PE=1 SV=3	PF04973//PF02985//PF00514	Nicotinamide mononucleotide transporter//HEAT repeat//Armadillo/beta-catenin-like repeat	GO:0034258	nicotinamide riboside transport	GO:0005515//GO:0034257	protein binding//nicotinamide riboside transmembrane transporter activity	GO:0016020	membrane	KOG2171	Karyopherin (importin) beta 3	DOWN	-1.0327	0.044074	blast,frame:-3 start:651 end:421
Cluster-1975.8527	415	563.97	325	130	160	99	21.58	30.09	17.3	7.87	11.06	5.68	1112	6805744	XP_017227558.1	1111	9.8e-119	PREDICTED: psbP domain-containing protein 4, chloroplastic isoform X1 [Daucus carota subsp. sativus]	XM_017372069.1	XM_017372069	491	0	PREDICTED: Daucus carota subsp. sativus psbP domain-containing protein 4, chloroplastic (LOC108192432), transcript variant X1, mRNA	--	--	--	--	O49292	872	2.3e-92	PsbP domain-containing protein 4, chloroplastic OS=Arabidopsis thaliana GN=PPD4 PE=1 SV=2	PF01789	PsbP	GO:0015979	photosynthesis	GO:0005509	calcium ion binding	GO:0009523//GO:0009654//GO:0019898	photosystem II//photosystem II oxygen evolving complex//extrinsic component of membrane	--	--	DOWN	-1.2017	0.014328	blast,frame:-3 start:1002 end:178
Cluster-1975.8524	279.19	167	182.58	45.65	73.99	56	124.78	76.92	91.9	22.17	45.93	28.68	338	--	--	--	--	--	XM_017390577.1	XM_017390577	46	4.92e-13	PREDICTED: Daucus carota subsp. sativus probable L-ascorbate peroxidase 4 (LOC108217695), mRNA	--	--	--	--	--	--	--	--	--	--	--	--	--	--	--	--	--	--	DOWN	-1.2968	0.0098692	estscan,start:207 end:338
Cluster-19060.0	86	116	91	278	130	305	2.34	3.23	2.52	8.84	4.68	9.12	1906	6814008	XP_017231914.1	1740	1.9e-191	PREDICTED: uncharacterized protein LOC108206202 [Daucus carota subsp. sativus]	XM_017376425.1	XM_017376425	865	0	PREDICTED: Daucus carota subsp. sativus uncharacterized LOC108206202 (LOC108206202), mRNA	--	--	--	--	--	--	--	--	PF04140	Isoprenylcysteine carboxyl methyltransferase (ICMT) family	GO:0006479//GO:0006481	protein methylation//C-terminal protein methylation	GO:0004671	protein C-terminal S-isoprenylcysteine carboxyl O-methyltransferase activity	GO:0016021	integral component of membrane	--	--	UP	1.7952	0.00026751	blast,frame:-1 start:1711 end:452
Cluster-1975.3029	1195.79	1155.87	1006.31	186	459.25	195.65	22.99	22.79	19.64	4.19	11.69	4.13	2594	6844115	XP_017220772.1	299	3.3e-24	PREDICTED: cold-regulated 413 inner membrane protein 1, chloroplastic-like [Daucus carota subsp. sativus]	XM_017365283.1	XM_017365283	148	8.2e-69	PREDICTED: Daucus carota subsp. sativus cold-regulated 413 inner membrane protein 1, chloroplastic-like (LOC108197617), mRNA	--	--	--	--	--	--	--	--	--	--	--	--	--	--	--	--	--	--	DOWN	-1.4413	0.018045	blast,frame:1 start:136 end:465|blast,frame:3 start:975 end:1163
Cluster-8271.0	47	72	40	6	0	0	2.75	4.32	2.4	0.41	0	0	1016	6836481	XP_017256746.1	1073	2.3e-114	PREDICTED: uncharacterized protein LOC108226314 [Daucus carota subsp. sativus]	XM_017401257.1	XM_017401257	361	0	PREDICTED: Daucus carota subsp. sativus uncharacterized LOC108226314 (LOC108226314), mRNA	--	--	--	--	--	--	--	--	--	--	--	--	--	--	--	--	--	--	DOWN	-4.1961	0.0048427	blast,frame:-2 start:976 end:197
Cluster-16380.0	9	24	131	174	307	461	0.27	0.73	3.98	6.08	12.15	15.14	1757	6835989	XP_017256171.1	1963	2.5e-217	PREDICTED: F-box..WD repeat-containing protein 7 [Daucus carota subsp. sativus]	XM_017400682.1	XM_017400682	728	0	PREDICTED: Daucus carota subsp. sativus F-box/WD repeat-containing protein 7 (LOC108225742), mRNA	--	--	--	--	P90648	209	2.7e-15	Myosin heavy chain kinase B OS=Dictyostelium discoideum GN=mhkB PE=2 SV=1	PF00400	WD domain, G-beta repeat	--	--	GO:0005515	protein binding	--	--	--	--	UP	3.0304	0.0084505	blast,frame:-2 start:1651 end:293
Cluster-6722.0	516.02	422	176	27	35	28	15.22	12.77	5.28	0.93	1.37	0.91	1775	6843864	XP_017220495.1	1213	2.3e-130	PREDICTED: F-box protein At1g67340-like [Daucus carota subsp. sativus]	XM_017365006.1	XM_017365006	495	0	PREDICTED: Daucus carota subsp. sativus F-box protein At1g67340-like (LOC108197399), mRNA	--	--	--	--	Q9FYF9	880	4.3e-93	F-box protein At1g67340 OS=Arabidopsis thaliana GN=At1g67340 PE=1 SV=1	PF12937	F-box-like	--	--	GO:0005515	protein binding	--	--	--	--	DOWN	-3.089	8.69e-08	blast,frame:3 start:702 end:1493|blast,frame:2 start:140 end:532
Cluster-14744.0	176	192	108	19	22	22	6.85	7.67	4.29	0.86	1.14	0.94	1404	6266951	KZM94569.1	894	1.8e-93	hypothetical protein DCAR_017812 [Daucus carota subsp. sativus]	XM_017394571.1	XM_017394571	515	0	PREDICTED: Daucus carota subsp. sativus SPX domain-containing protein 1 (LOC108220720), mRNA	--	--	--	--	B8B4D0	596	2.9e-60	SPX domain-containing protein 1 OS=Oryza sativa subsp. indica GN=SPX1 PE=3 SV=1	--	--	--	--	--	--	--	--	KOG1162	Predicted small molecule transporter	DOWN	-2.3852	4.96e-07	blast,frame:2 start:473 end:1105
Cluster-1975.19011	204	261.03	129.95	69.99	40	39	6.29	8.26	4.08	2.52	1.64	1.32	1708	6820922	XP_017239663.1	156	8.3e-08	PREDICTED: uncharacterized protein LOC108212447 [Daucus carota subsp. sativus]	--	--	--	--	--	--	--	--	--	--	--	--	--	PF00118//PF05870	TCP-1/cpn60 chaperonin family//Phenolic acid decarboxylase (PAD)	--	--	GO:0016831//GO:0005524	carboxy-lyase activity//ATP binding	--	--	--	--	DOWN	-1.4643	0.011864	blast,frame:1 start:1258 end:1548
Cluster-1975.19012	63	57	32	11	6	2	1.22	1.13	0.63	0.25	0.15	0.04	2582	--	--	--	--	--	CU468244.3	CU468244	89	5.12e-36	M.truncatula DNA sequence from clone MTH2-16M9 on chromosome 3, complete sequence	--	--	--	--	--	--	--	--	--	--	--	--	--	--	--	--	--	--	DOWN	-2.4549	0.0088148	--
Cluster-1975.19014	618.16	687	684	187	286.56	192	6.55	7.46	7.34	2.33	4.02	2.23	4508	6819287	XP_017237822.1	2687	7.1e-301	PREDICTED: lysine-specific demethylase JMJ25-like [Daucus carota subsp. sativus]	XM_017394643.1	XM_017394643	744	0	PREDICTED: Daucus carota subsp. sativus lysine-specific demethylase JMJ25-like (LOC108220782), mRNA	K15601	KDM3	lysine-specific demethylase 3	http://www.genome.jp/dbget-bin/www_bget?ko:K15601	Q9SSE9	1660	3.9e-183	Lysine-specific demethylase JMJ25 OS=Arabidopsis thaliana GN=JMJ25 PE=1 SV=1	PF02939	UcrQ family	GO:0006118//GO:0006119//GO:0015992	obsolete electron transport//oxidative phosphorylation//proton transport	GO:0008121	ubiquinol-cytochrome-c reductase activity	--	--	KOG1356	Putative transcription factor 5qNCA, contains JmjC domain	DOWN	-1.0371	0.0090452	blast,frame:3 start:3 end:4208
Cluster-1975.19015	20	17	44	1280.99	6478.09	3552.71	1.02	0.89	2.31	76.43	441.19	200.79	1125	6274236	KZN01855.1	478	2.5e-45	hypothetical protein DCAR_010609 [Daucus carota subsp. sativus]	KF060658.1	KF060658	102	1.3e-43	Capsicum chinense ethylene responsive factor mRNA, complete cds	K09286	EREBP	EREBP-like factor	http://www.genome.jp/dbget-bin/www_bget?ko:K09286	Q6K7E6	309	4.4e-27	Ethylene-responsive transcription factor 1 OS=Oryza sativa subsp. japonica GN=EREBP1 PE=1 SV=1	--	--	--	--	--	--	--	--	--	--	UP	7.6738	3.73e-25	blast,frame:-2 start:704 end:255|blast,frame:-3 start:985 end:746
Cluster-1975.19017	33	67	55	129	43	149	1.11	2.31	1.89	5.08	1.92	5.52	1585	6808742	XP_017242392.1	650	4e-65	PREDICTED: uncharacterized protein LOC108214732 [Daucus carota subsp. sativus]	XM_017386912.1	XM_017386912	326	5.58e-168	PREDICTED: Daucus carota subsp. sativus uncharacterized LOC108214732 (LOC108214732), transcript variant X3, mRNA	--	--	--	--	--	--	--	--	PF04277	Oxaloacetate decarboxylase, gamma chain	GO:0006560//GO:0071436//GO:0006090//GO:0006525//GO:0006814	proline metabolic process//sodium ion export//pyruvate metabolic process//arginine metabolic process//sodium ion transport	GO:0008948//GO:0015081	oxaloacetate decarboxylase activity//sodium ion transmembrane transporter activity	GO:0016020	membrane	--	--	UP	1.5541	0.043497	blast,frame:-3 start:1481 end:894
Cluster-1975.17916	1280.1	1914.9	1046	2098.6	1626.99	2246.67	40.66	62.38	33.83	77.93	68.52	78.54	1666	6843698	XP_017220313.1	951	5.3e-100	PREDICTED: F-box..kelch-repeat protein At3g23880-like [Daucus carota subsp. sativus]	--	--	--	--	--	--	--	--	--	Q9CAE7	223	6.2e-17	Putative F-box protein At3g10430 OS=Arabidopsis thaliana GN=At3g10430 PE=3 SV=1	PF00646//PF12937	F-box domain//F-box-like	--	--	GO:0005515	protein binding	--	--	--	--	UP	1.0176	0.014676	blast,frame:-1 start:1552 end:716
Cluster-1975.17915	65	60	85	6348.01	772	5089	1.46	1.38	1.94	167.06	22.97	125.7	2255	6822797	XP_017241770.1	1346	1.1e-145	PREDICTED: acidic endochitinase-like [Daucus carota subsp. sativus]	XM_017387919.1	XM_017387919	429	0	PREDICTED: Daucus carota subsp. sativus acidic endochitinase-like (LOC108215416), mRNA	K01183	E3.2.1.14	chitinase	http://www.genome.jp/dbget-bin/www_bget?ko:K01183	P36910	844	8.2e-89	Acidic endochitinase SE2 OS=Beta vulgaris GN=SE2 PE=1 SV=1	PF01056//PF00704	Myc amino-terminal region//Glycosyl hydrolases family 18	GO:0005975//GO:0006355	carbohydrate metabolic process//regulation of transcription, DNA-templated	GO:0004553//GO:0003700	hydrolase activity, hydrolyzing O-glycosyl compounds//transcription factor activity, sequence-specific DNA binding	GO:0005667	transcription factor complex	KOG4701	Chitinase	UP	6.364	5.26e-17	blast,frame:-1 start:2255 end:1320
Cluster-1975.17914	11	17	38	202.72	288.94	334.42	0.35	0.55	1.23	7.51	12.14	11.67	1669	518850	ABO32531.1	2287	6.4e-255	cytochrome P450-dependent monooxygenase-like protein [Ammi majus]	EF127865.1	EF127865	700	0	Ammi majus cytochrome P450-dependent monooxygenase-like protein (CYP71D98) gene, complete cds	--	--	--	--	H2DH20	1452	1.9e-159	Cytochrome P450 CYP71D313 OS=Panax ginseng PE=2 SV=1	PF00067	Cytochrome P450	GO:0055114	oxidation-reduction process	GO:0016705//GO:0020037//GO:0005506	oxidoreductase activity, acting on paired donors, with incorporation or reduction of molecular oxygen//heme binding//iron ion binding	--	--	--	--	UP	4.168	1.96e-12	blast,frame:1 start:1 end:1581
Cluster-1975.17912	113	150	344	1780	1098	2053	5.3	7.21	16.49	97.25	68.38	106.11	1207	6806418	XP_017228352.1	528	4.3e-51	PREDICTED: calcium-binding allergen Ole e 8-like [Daucus carota subsp. sativus]	XM_017372863.1	XM_017372863	238	3.5e-119	PREDICTED: Daucus carota subsp. sativus calcium-binding allergen Ole e 8-like (LOC108192744), mRNA	K13448	CML	calcium-binding protein CML	http://www.genome.jp/dbget-bin/www_bget?ko:K13448	Q9M7R0	347	1.9e-31	Calcium-binding allergen Ole e 8 OS=Olea europaea PE=1 SV=1	PF13499//PF10591//PF13405//PF13833//PF00404//PF12763//PF13202//PF00036	EF-hand domain pair//Secreted protein acidic and rich in cysteine Ca binding region//EF-hand domain//EF-hand domain pair//Dockerin type I repeat//Cytoskeletal-regulatory complex EF hand//EF hand//EF hand	GO:0007165//GO:0005975	signal transduction//carbohydrate metabolic process	GO:0004553//GO:0005509//GO:0005515	hydrolase activity, hydrolyzing O-glycosyl compounds//calcium ion binding//protein binding	GO:0005578	proteinaceous extracellular matrix	KOG0027	Calmodulin and related proteins (EF-Hand superfamily)	UP	3.5332	8.04e-10	blast,frame:-2 start:1206 end:643
Cluster-1975.16776	427	353	284	42	68	40	16.82	14.27	11.42	1.93	3.56	1.74	1390	6266468	KZM94086.1	1000	9.1e-106	hypothetical protein DCAR_017331 [Daucus carota subsp. sativus]	XM_017394361.1	XM_017394361	533	0	PREDICTED: Daucus carota subsp. sativus GATA transcription factor 6-like (LOC108220560), mRNA	--	--	--	--	Q9FH57	470	1.2e-45	GATA transcription factor 5 OS=Arabidopsis thaliana GN=GATA5 PE=2 SV=1	PF00320	GATA zinc finger	GO:0006355	regulation of transcription, DNA-templated	GO:0008270//GO:0003700//GO:0043565	zinc ion binding//transcription factor activity, sequence-specific DNA binding//sequence-specific DNA binding	GO:0005667	transcription factor complex	--	--	DOWN	-2.2811	2.57e-07	blast,frame:3 start:162 end:1091
Cluster-1975.16772	291	111	467	400	662	832	7.92	3.1	12.93	12.75	23.89	24.92	1903	6822007	XP_017240889.1	2002	8.1e-222	PREDICTED: glucan endo-1,3-beta-glucosidase-like [Daucus carota subsp. sativus]	XM_017387453.1	XM_017387453	1002	0	PREDICTED: Daucus carota subsp. sativus glucan endo-1,3-beta-glucosidase-like (LOC108215107), transcript variant X1, mRNA	--	--	--	--	P52409	1084	1e-116	Glucan endo-1,3-beta-glucosidase OS=Triticum aestivum GN=GLC1 PE=2 SV=1	PF00332//PF05887	Glycosyl hydrolases family 17//Procyclic acidic repetitive protein (PARP)	GO:0005975	carbohydrate metabolic process	GO:0004553	hydrolase activity, hydrolyzing O-glycosyl compounds	GO:0016020	membrane	--	--	UP	1.6465	0.032127	blast,frame:2 start:2 end:1705
Cluster-1975.17910	318	587	254	1213	762.99	1314.92	7.36	13.92	5.97	32.86	23.38	33.45	2197	6812617	XP_017230363.1	2667	7.2e-299	PREDICTED: chaperonin CPN60-2, mitochondrial [Daucus carota subsp. sativus]	XM_017374874.1	XM_017374874	1433	0	PREDICTED: Daucus carota subsp. sativus chaperonin CPN60-2, mitochondrial (LOC108205090), mRNA	K04077	groEL, HSPD1	chaperonin GroEL	http://www.genome.jp/dbget-bin/www_bget?ko:K04077	Q05046	2500	7.5e-281	Chaperonin CPN60-2, mitochondrial OS=Cucurbita maxima GN=CPN60-2 PE=1 SV=1	PF00118	TCP-1/cpn60 chaperonin family	--	--	GO:0005524	ATP binding	--	--	KOG0356	Mitochondrial chaperonin, Cpn60/Hsp60p	UP	2.0239	6.14e-05	blast,frame:2 start:137 end:1882
Cluster-1975.6618	5547.95	6240.65	5180.52	858	1746.91	780.05	99.24	114.46	94.01	18	41.36	15.33	2770	6828142	XP_017247603.1	1993	1.3e-220	PREDICTED: uncharacterized protein LOC108218932 [Daucus carota subsp. sativus]	XM_017392114.1	XM_017392114	900	0	PREDICTED: Daucus carota subsp. sativus uncharacterized LOC108218932 (LOC108218932), mRNA	--	--	--	--	--	--	--	--	PF15281	Consortin C-terminus	GO:0042998	positive regulation of Golgi to plasma membrane protein transport	GO:0071253	connexin binding	GO:0005802	trans-Golgi network	--	--	DOWN	-1.7719	0.00065483	blast,frame:-3 start:2462 end:1275|blast,frame:-2 start:762 end:424
Cluster-23950.0	59	39	42	58	92	84	1.8	1.22	1.31	2.07	3.72	2.82	1723	--	--	--	--	--	XM_017386433.1	XM_017386433	483	0	PREDICTED: Daucus carota subsp. sativus uncharacterized LOC108214437 (LOC108214437), mRNA	--	--	--	--	F4IDQ5	155	4.9e-09	Protein JASON OS=Arabidopsis thaliana GN=JASON PE=2 SV=1	--	--	--	--	--	--	--	--	--	--	UP	1.2765	0.012065	blast,frame:-2 start:1602 end:283
Cluster-4310.0	0	2	3	145	7	16	0	0.19	0.29	15.64	0.87	1.66	726	10424190	POE79369.1	310	4.9e-26	mitochondrial pyruvate carrier 3 [Quercus suber]	CP008430.1	CP008430	723	0	Saccharomyces cerevisiae strain HB_C_OMARUNUI_6 chromosome VIII sequence	K22139	MPC2	mitochondrial pyruvate carrier 2	http://www.genome.jp/dbget-bin/www_bget?ko:K22139	P38857	672	2.3e-69	Mitochondrial pyruvate carrier 2 OS=Saccharomyces cerevisiae (strain ATCC 204508 / S288c) GN=MPC2 PE=1 SV=1	PF03650//PF03083	Uncharacterised protein family (UPF0041)//Sugar efflux transporter for intercellular exchange	GO:0006850	mitochondrial pyruvate transport	--	--	GO:0016021//GO:0005743	integral component of membrane//mitochondrial inner membrane	KOG1589	Uncharacterized conserved protein	UP	5.5923	0.00096297	blast,frame:3 start:192 end:617
Cluster-1975.14434	39	1	12	0	0	0	1.82	0.05	0.57	0	0	0	1211	6826006	XP_017245288.1	1406	6.6e-153	PREDICTED: uncharacterized protein LOC108216939 [Daucus carota subsp. sativus]	--	--	--	--	--	--	--	--	--	P04323	175	1.6e-11	Retrovirus-related Pol polyprotein from transposon 17.6 OS=Drosophila melanogaster GN=pol PE=3 SV=1	PF00075	RNase H	GO:0051252	regulation of RNA metabolic process	GO:0003676//GO:0004523	nucleic acid binding//RNA-DNA hybrid ribonuclease activity	--	--	--	--	DOWN	-6.0182	0.028488	estscan,start:1211 end:1; minus strand
Cluster-1975.14431	97.52	88	10	9	6	9	7.19	6.66	0.76	0.77	0.59	0.73	856	--	--	--	--	--	--	--	--	--	--	--	--	--	--	--	--	--	--	PF04888//PF04111//PF03938	Secretion system effector C (SseC) like family//Autophagy protein Apg6//Outer membrane protein (OmpH-like)	GO:0009405//GO:0006914	pathogenesis//autophagy	GO:0051082	unfolded protein binding	--	--	--	--	DOWN	-2.5005	0.034556	estscan,start:856 end:276; minus strand
Cluster-1975.12104	3095.12	1930.98	2610.1	749	887	702	186.47	119.4	161.37	52.45	71.12	46.7	993	6817385	XP_017235709.1	365	2.8e-32	PREDICTED: photosystem II reaction center W protein, chloroplastic-like isoform X2 [Daucus carota subsp. sativus]	XM_017380219.1	XM_017380219	184	2.99e-89	PREDICTED: Daucus carota subsp. sativus photosystem II reaction center W protein, chloroplastic-like (LOC108209360), transcript variant X1, mRNA	K02721	psbW	photosystem II PsbW protein	http://www.genome.jp/dbget-bin/www_bget?ko:K02721	Q41387	290	6.3e-25	Photosystem II reaction center W protein, chloroplastic OS=Spinacia oleracea GN=psbW PE=1 SV=1	PF07123	Photosystem II reaction centre W protein (PsbW)	GO:0015979	photosynthesis	--	--	GO:0009507//GO:0009523	chloroplast//photosystem II	--	--	DOWN	-1.1684	0.0013822	blast,frame:-1 start:633 end:256
Cluster-1975.12101	255.03	255.02	192	77	68	81	3.2	3.28	2.44	1.13	1.13	1.12	3845	6253825	KZM81443.1	565	7e-55	hypothetical protein DCAR_029056 [Daucus carota subsp. sativus]	XM_017369298.1	XM_017369298	445	0	PREDICTED: Daucus carota subsp. sativus histone-lysine N-methyltransferase ATX1-like (LOC108201010), mRNA	--	--	--	--	P0CB22	305	4.4e-26	Histone-lysine N-methyltransferase ATX2 OS=Arabidopsis thaliana GN=ATX2 PE=2 SV=1	PF05965//PF06839//PF05964	F/Y rich C-terminus//GRF zinc finger//F/Y-rich N-terminus	--	--	GO:0008270	zinc ion binding	GO:0005634	nucleus	--	--	DOWN	-1.1066	0.00093755	blast,frame:2 start:2 end:484|blast,frame:1 start:382 end:834
Cluster-13834.0	5	3	6	24	57	32	0.12	0.07	0.14	0.66	1.78	0.83	2156	6257466	KZM85084.1	2424	1.1e-270	hypothetical protein DCAR_027494 [Daucus carota subsp. sativus]	XM_017365531.1	XM_017365531	1277	0	PREDICTED: Daucus carota subsp. sativus uncharacterized LOC108197823 (LOC108197823), mRNA	--	--	--	--	--	--	--	--	--	--	--	--	--	--	--	--	--	--	UP	3.5596	2.06e-05	blast,frame:1 start:76 end:2052
Cluster-1975.2588	106	154	116	435	259	392	3.04	4.53	3.39	14.6	9.85	12.38	1818	6256841	KZM84459.1	1527	9.3e-167	hypothetical protein DCAR_028119 [Daucus carota subsp. sativus]	XM_017365787.1	XM_017365787	761	0	PREDICTED: Daucus carota subsp. sativus caffeoylshikimate esterase (LOC108198007), mRNA	K01054	MGLL	acylglycerol lipase	http://www.genome.jp/dbget-bin/www_bget?ko:K01054	Q9C942	608	1.5e-61	Caffeoylshikimate esterase OS=Arabidopsis thaliana GN=CSE PE=1 SV=1	PF00326	Prolyl oligopeptidase family	GO:0006508	proteolysis	GO:0008236	serine-type peptidase activity	--	--	--	--	UP	2.0517	3.99e-08	blast,frame:-3 start:1420 end:410
Cluster-1975.17160	136.54	175.68	143	334.04	182.98	313.78	6.25	8.25	6.69	17.83	11.13	15.84	1230	6811560	XP_017229190.1	1363	6.5e-148	PREDICTED: ATP-dependent 6-phosphofructokinase 3-like [Daucus carota subsp. sativus]	XM_017373701.1	XM_017373701	658	0	PREDICTED: Daucus carota subsp. sativus ATP-dependent 6-phosphofructokinase 3-like (LOC108204322), mRNA	K00850	pfkA, PFK	6-phosphofructokinase 1	http://www.genome.jp/dbget-bin/www_bget?ko:K00850	Q94AA4	1137	4.7e-123	ATP-dependent 6-phosphofructokinase 3 OS=Arabidopsis thaliana GN=PFK3 PE=1 SV=1	PF00365//PF12513	Phosphofructokinase//Mitochondrial degradasome RNA helicase subunit C terminal	GO:0006013//GO:0006094//GO:0006012//GO:0006098//GO:0006000//GO:0006096	mannose metabolic process//gluconeogenesis//galactose metabolic process//pentose-phosphate shunt//fructose metabolic process//glycolytic process	GO:0003872//GO:0016817	6-phosphofructokinase activity//hydrolase activity, acting on acid anhydrides	GO:0005945	6-phosphofructokinase complex	KOG2440	Pyrophosphate-dependent phosphofructo-1-kinase	UP	1.385	0.00063913	blast,frame:1 start:1 end:837
Cluster-1975.17161	1301	1316	995	2431	4131	1814	55.84	57.94	43.62	121.7	235.42	85.8	1296	6820253	XP_017238896.1	1124	3.6e-120	PREDICTED: thaumatin-like protein 1 [Daucus carota subsp. sativus]	XM_017383407.1	XM_017383407	422	0	PREDICTED: Daucus carota subsp. sativus thaumatin-like protein 1 (LOC108211730), mRNA	--	--	--	--	O80327	593	6e-60	Thaumatin-like protein 1 OS=Pyrus pyrifolia GN=TL1 PE=1 SV=1	--	--	--	--	--	--	--	--	--	--	UP	1.7677	0.00052973	blast,frame:3 start:258 end:1073
Cluster-1975.15450	1303.48	1377.98	1335	381	550	306	13.9	15.07	14.42	4.77	7.76	3.58	4481	6811779	XP_017229433.1	5406	0	PREDICTED: RNA-dependent RNA polymerase 6 [Daucus carota subsp. sativus]	XM_017372127.1	XM_017372127	2580	0	PREDICTED: Daucus carota subsp. sativus RNA-dependent RNA polymerase 6-like (LOC108192216), mRNA	K11699	RDR, RDRP	RNA-dependent RNA polymerase	http://www.genome.jp/dbget-bin/www_bget?ko:K11699	Q9SG02	4122	0	RNA-dependent RNA polymerase 6 OS=Arabidopsis thaliana GN=RDR6 PE=1 SV=1	PF00076//PF05183//PF02936	RNA recognition motif. (a.k.a. RRM, RBD, or RNP domain)//RNA dependent RNA polymerase//Cytochrome c oxidase subunit IV	GO:0006144//GO:0015992//GO:0006123	purine nucleobase metabolic process//proton transport//mitochondrial electron transport, cytochrome c to oxygen	GO:0004129//GO:0003676//GO:0003968	cytochrome-c oxidase activity//nucleic acid binding//RNA-directed RNA polymerase activity	GO:0031379//GO:0045277	RNA-directed RNA polymerase complex//respiratory chain complex IV	KOG0988	RNA-directed RNA polymerase QDE-1 required for posttranscriptional gene silencing and RNA interference	DOWN	-1.1525	0.0071078	blast,frame:-2 start:4051 end:221
Cluster-1975.15458	1551.99	1627.13	1288	191	344	205	25.96	27.91	21.85	3.75	7.62	3.77	2945	6274501	KZN02120.1	777	1.4e-79	hypothetical protein DCAR_010874 [Daucus carota subsp. sativus]	XM_017387124.1	XM_017387124	392	0	PREDICTED: Daucus carota subsp. sativus floral homeotic protein APETALA 2-like (LOC108214886), mRNA	K09284	AP2	AP2-like factor, euAP2 lineage	http://www.genome.jp/dbget-bin/www_bget?ko:K09284	P47927	612	8.5e-62	Floral homeotic protein APETALA 2 OS=Arabidopsis thaliana GN=AP2 PE=1 SV=1	PF00847	AP2 domain	GO:0006355	regulation of transcription, DNA-templated	GO:0003700	transcription factor activity, sequence-specific DNA binding	GO:0005667	transcription factor complex	--	--	DOWN	-2.0474	8.91e-07	blast,frame:-2 start:1438 end:815
Cluster-25341.0	51	64	44	8	19	8	2.48	3.2	2.19	0.45	1.23	0.43	1171	6282199	KZN09818.1	635	1.6e-63	hypothetical protein DCAR_002474 [Daucus carota subsp. sativus]	XM_017360795.1	XM_017360795	311	8.92e-160	PREDICTED: Daucus carota subsp. sativus uncharacterized LOC108193936 (LOC108193936), mRNA	--	--	--	--	--	--	--	--	--	--	--	--	--	--	--	--	--	--	DOWN	-1.6352	0.03654	blast,frame:2 start:275 end:1003
Cluster-16101.0	196	39	132	7	31	13	13.24	2.7	9.17	0.55	2.79	0.97	912	6279283	KZN06902.1	466	5e-44	hypothetical protein DCAR_007739 [Daucus carota subsp. sativus]	--	--	--	--	--	--	--	--	--	--	--	--	--	--	--	--	--	--	--	--	--	--	--	DOWN	-2.2877	0.032328	blast,frame:3 start:45 end:725
Cluster-1975.14277	2605.24	2393.29	3216.42	6556.38	4412.97	6203.61	37.7	35.5	47.17	111.32	84.49	98.61	3367	6258463	KZM86081.1	2600	6.5e-291	hypothetical protein DCAR_026497 [Daucus carota subsp. sativus]	XM_017366988.1	XM_017366988	1076	0	PREDICTED: Daucus carota subsp. sativus uncharacterized LOC108199257 (LOC108199257), mRNA	--	--	--	--	Q7DLS1	1105	6.6e-119	Proteasome subunit beta type-7-B OS=Arabidopsis thaliana GN=PBB2 PE=1 SV=2	PF00150//PF00227	Cellulase (glycosyl hydrolase family 5)//Proteasome subunit	GO:0051603//GO:0005975	proteolysis involved in cellular protein catabolic process//carbohydrate metabolic process	GO:0004298//GO:0004553	threonine-type endopeptidase activity//hydrolase activity, hydrolyzing O-glycosyl compounds	GO:0005839	proteasome core complex	KOG0173	20S proteasome, regulatory subunit beta type PSMB7/PSMB10/PUP1	UP	1.5865	1.1e-07	blast,frame:-2 start:3177 end:1429
Cluster-25873.0	153	219	289	696	435	644	1.54	2.26	2.94	8.22	5.79	7.11	4736	6817193	XP_017235495.1	3404	0	PREDICTED: uncharacterized protein LOC108209209 [Daucus carota subsp. sativus]	XM_017380005.1	XM_017380005	1639	0	PREDICTED: Daucus carota subsp. sativus uncharacterized LOC108209209 (LOC108209209), transcript variant X1, mRNA	--	--	--	--	--	--	--	--	PF00564	PB1 domain	--	--	GO:0005515	protein binding	--	--	--	--	UP	1.9446	4.23e-06	blast,frame:2 start:299 end:2506
Cluster-5566.1	141	553	529	2499	3046	2561	8.56	34.47	32.97	176.39	246.2	171.76	987	6827003	XP_017246380.1	703	1.8e-71	PREDICTED: BON1-associated protein 2-like [Daucus carota subsp. sativus]	XM_017390891.1	XM_017390891	262	1.3e-132	PREDICTED: Daucus carota subsp. sativus BON1-associated protein 2-like (LOC108217978), mRNA	--	--	--	--	Q58FX0	276	2.6e-23	BON1-associated protein 2 OS=Arabidopsis thaliana GN=BAP2 PE=1 SV=1	PF00168	C2 domain	--	--	GO:0005515	protein binding	--	--	--	--	UP	3.2593	1.99e-07	blast,frame:2 start:113 end:643
Cluster-22541.0	114	85	66	16	12	15	1.08	0.83	0.63	0.18	0.15	0.16	5011	6834464	XP_017254495.1	4074	0	PREDICTED: chromodomain-helicase-DNA-binding protein 3-like isoform X1 [Daucus carota subsp. sativus]	XM_017399011.1	XM_017399011	1682	0	PREDICTED: Daucus carota subsp. sativus chromodomain-helicase-DNA-binding protein 3-like (LOC108224404), transcript variant X6, mRNA	K11642	CHD3, MI2A	chromodomain-helicase-DNA-binding protein 3	http://www.genome.jp/dbget-bin/www_bget?ko:K11642	Q9M658	697	2e-71	Helicase protein MOM1 OS=Arabidopsis thaliana GN=MOM1 PE=1 SV=1	PF00628//PF00176//PF00666	PHD-finger//SNF2 family N-terminal domain//Cathelicidin	GO:0006952	defense response	GO:0005515//GO:0005524	protein binding//ATP binding	GO:0005576	extracellular region	KOG0384	Chromodomain-helicase DNA-binding protein	DOWN	-2.0938	9.34e-05	estscan,start:4625 end:270; minus strand
Cluster-1975.26	870	784	261.14	3	15	0	32.41	29.96	9.92	0.13	0.74	0	1456	6814103	XP_017232018.1	1001	7.3e-106	PREDICTED: uncharacterized protein LOC108206280 [Daucus carota subsp. sativus]	XM_017376529.1	XM_017376529	360	0	PREDICTED: Daucus carota subsp. sativus uncharacterized LOC108206280 (LOC108206280), mRNA	--	--	--	--	--	--	--	--	--	--	--	--	--	--	--	--	--	--	DOWN	-6.1453	1.26e-07	blast,frame:2 start:431 end:1087
Cluster-953.0	0	0	0	26	2	9	0	0	0	1.84	0.16	0.6	987	10683668	XP_023902581.1	380	5.1e-34	alkaline ceramidase 3-like [Quercus suber]	CP004637.2	CP004637	987	0	Saccharomyces cerevisiae YJM1252 chromosome II genomic sequence	--	--	--	--	P38298	1692	1.7e-187	Alkaline ceramidase YPC1 OS=Saccharomyces cerevisiae (strain ATCC 204508 / S288c) GN=YPC1 PE=1 SV=1	PF05875	Ceramidase	GO:0006672//GO:0006807	ceramide metabolic process//nitrogen compound metabolic process	GO:0016811	hydrolase activity, acting on carbon-nitrogen (but not peptide) bonds, in linear amides	GO:0016021	integral component of membrane	KOG2329	Alkaline ceramidase	UP	6.5851	0.0056255	blast,frame:2 start:2 end:967
Cluster-1124.0	0	0	0	13	3	21	0	0	0	0.93	0.25	1.43	978	6271292	KZM98910.1	304	3.3e-25	hypothetical protein DCAR_013728 [Daucus carota subsp. sativus]	XM_015206424.1	XM_015206424	34	7.12e-06	PREDICTED: Solanum pennellii transcription factor MYB108-like (LOC107007703), mRNA	--	--	--	--	--	--	--	--	--	--	--	--	--	--	--	--	--	--	UP	6.5621	0.0024432	estscan,start:1 end:729
Cluster-1975.8644	107.24	89.01	48	226.06	372	230.99	3.32	2.82	1.51	8.18	15.26	7.86	1704	6823478	XP_017242520.1	259	9.4e-20	PREDICTED: TMV resistance protein N-like [Daucus carota subsp. sativus]	XM_017383715.1	XM_017383715	103	5.54e-44	PREDICTED: Daucus carota subsp. sativus TMV resistance protein N-like (LOC108211981), mRNA	--	--	--	--	--	--	--	--	PF03898	Satellite tobacco necrosis virus coat protein	--	--	--	--	GO:0019028	viral capsid	--	--	UP	2.3123	1.24e-05	blast,frame:3 start:3 end:215|blast,frame:2 start:434 end:712
Cluster-1975.14279	53	34	37	8134.01	738	9163.93	0.32	0.21	0.22	57.23	5.84	60.2	7796	6819205	XP_017237731.1	3068	0	PREDICTED: probable 1-deoxy-D-xylulose-5-phosphate synthase 2, chloroplastic [Daucus carota subsp. sativus]	XM_017382242.1	XM_017382242	1336	0	PREDICTED: Daucus carota subsp. sativus probable 1-deoxy-D-xylulose-5-phosphate synthase 2, chloroplastic (LOC108210823), mRNA	K01662	dxs	1-deoxy-D-xylulose-5-phosphate synthase	http://www.genome.jp/dbget-bin/www_bget?ko:K01662	Q6YU51	2472	4.7e-277	Probable 1-deoxy-D-xylulose-5-phosphate synthase 2, chloroplastic OS=Oryza sativa subsp. japonica GN=Os07g0190000 PE=2 SV=1	PF13292//PF09026//PF02780//PF01443//PF00665//PF00676//PF02775	1-deoxy-D-xylulose-5-phosphate synthase//Centromere protein B dimerisation domain//Transketolase, C-terminal domain//Viral (Superfamily 1) RNA helicase//Integrase core domain//Dehydrogenase E1 component//Thiamine pyrophosphate enzyme, C-terminal TPP binding domain	GO:0008152//GO:0006355//GO:0006694//GO:0015074//GO:0016114	metabolic process//regulation of transcription, DNA-templated//steroid biosynthetic process//DNA integration//terpenoid biosynthetic process	GO:0016624//GO:0008661//GO:0003677//GO:0005524//GO:0030976//GO:0003682//GO:0003824	oxidoreductase activity, acting on the aldehyde or oxo group of donors, disulfide as acceptor//1-deoxy-D-xylulose-5-phosphate synthase activity//DNA binding//ATP binding//thiamine pyrophosphate binding//chromatin binding//catalytic activity	GO:0000775//GO:0005634//GO:0000785	chromosome, centromeric region//nucleus//chromatin	--	--	UP	7.6811	3.06e-19	blast,frame:3 start:141 end:2222
Cluster-3192.0	0	2	3	66	3	15	0	0.07	0.11	2.68	0.14	0.57	1543	10649917	XP_023871217.1	1306	3.3e-141	putative D-lactate dehydrogenase C713.03, mitochondrial [Quercus suber]	CP004837.2	CP004837	1543	0	Saccharomyces cerevisiae YJM1477 chromosome V sequence	K18204	D2HGDH	D-2-hydroxyglutarate dehydrogenase	http://www.genome.jp/dbget-bin/www_bget?ko:K18204	P39976	2492	4.5e-280	D-lactate dehydrogenase [cytochrome] 3 OS=Saccharomyces cerevisiae (strain ATCC 204508 / S288c) GN=DLD3 PE=1 SV=1	PF01565//PF02913	FAD binding domain//FAD linked oxidases, C-terminal domain	GO:0055114	oxidation-reduction process	GO:0003824//GO:0050660//GO:0016491	catalytic activity//flavin adenine dinucleotide binding//oxidoreductase activity	--	--	KOG1232	Proteins containing the FAD binding domain	UP	4.5854	0.010016	blast,frame:3 start:3 end:1487
Cluster-1975.18081	5	3	6	26	20.62	54	0.18	0.11	0.22	1.08	0.97	2.12	1513	6826699	XP_017246053.1	986	4.2e-104	PREDICTED: esterase AGAP003155-like [Daucus carota subsp. sativus]	XM_017390564.1	XM_017390564	447	0	PREDICTED: Daucus carota subsp. sativus esterase AGAP003155-like (LOC108217684), transcript variant X2, mRNA	--	--	--	--	A4II73	165	3e-10	Ovarian cancer-associated gene 2 protein homolog OS=Xenopus tropicalis GN=ovca2 PE=2 SV=2	PF02230	Phospholipase/Carboxylesterase	--	--	GO:0016787	hydrolase activity	--	--	KOG2551	Phospholipase/carboxyhydrolase	UP	3.3585	6.79e-05	blast,frame:2 start:107 end:877
Cluster-1114.0	0	0	0	19	2	3	0	0	0	1.26	0.15	0.19	1038	2067318	EME31399.1	204	1.4e-13	heme oxygenase [Galdieria sulphuraria]	CP006405.1	CP006405	1011	0	Saccharomyces cerevisiae YJM1387 chromosome XII sequence	--	--	--	--	P32339	1610	5.6e-178	Heme-binding protein HMX1 OS=Saccharomyces cerevisiae (strain ATCC 204508 / S288c) GN=HMX1 PE=2 SV=3	PF01126//PF04810//PF00499	Heme oxygenase//Sec23/Sec24 zinc finger//NADH-ubiquinone/plastoquinone oxidoreductase chain 6	GO:0006814//GO:0006120//GO:0015994//GO:0006788//GO:0006744//GO:0006888//GO:0006886//GO:0055114//GO:0015992	sodium ion transport//mitochondrial electron transport, NADH to ubiquinone//chlorophyll metabolic process//heme oxidation//ubiquinone biosynthetic process//ER to Golgi vesicle-mediated transport//intracellular protein transport//oxidation-reduction process//proton transport	GO:0004392//GO:0008270//GO:0008137	heme oxygenase (decyclizing) activity//zinc ion binding//NADH dehydrogenase (ubiquinone) activity	GO:0030127	COPII vesicle coat	--	--	UP	5.9719	0.027744	blast,frame:-2 start:1037 end:27
Cluster-13513.0	1	5	2	106	8	20	0.05	0.25	0.1	5.93	0.51	1.06	1184	10467049	POF22229.1	988	1.9e-104	transaldolase [Quercus suber]	CP011821.1	CP011821	1184	0	Saccharomyces cerevisiae strain NCIM3186 chromosome XII sequence	K00616	E2.2.1.2, talA, talB	transaldolase	http://www.genome.jp/dbget-bin/www_bget?ko:K00616	P15019	1589	1.8e-175	Transaldolase OS=Saccharomyces cerevisiae (strain ATCC 204508 / S288c) GN=TAL1 PE=1 SV=4	PF00923	Transaldolase	GO:0005975	carbohydrate metabolic process	--	--	--	--	KOG2772	Transaldolase	UP	4.589	0.0013342	blast,frame:3 start:6 end:1049
Cluster-4406.0	0	5	8	74	47	59	0	0.18	0.29	3.04	2.19	2.28	1529	6827069	XP_017246449.1	1894	2.2e-209	PREDICTED: U-box domain-containing protein 21 [Daucus carota subsp. sativus]	XM_017390960.1	XM_017390960	870	0	PREDICTED: Daucus carota subsp. sativus U-box domain-containing protein 21 (LOC108218037), mRNA	--	--	--	--	Q5PNY6	986	1.9e-105	U-box domain-containing protein 21 OS=Arabidopsis thaliana GN=PUB21 PE=2 SV=1	PF11789//PF00924//PF08587//PF04564//PF02177	Zinc-finger of the MIZ type in Nse subunit//Mechanosensitive ion channel//Ubiquitin associated domain (UBA)//U-box domain//Amyloid A4 N-terminal heparin-binding	GO:0016310//GO:0016567//GO:0055085//GO:0009069	phosphorylation//protein ubiquitination//transmembrane transport//serine family amino acid metabolic process	GO:0004674//GO:0008270//GO:0008201//GO:0004842	protein serine/threonine kinase activity//zinc ion binding//heparin binding//ubiquitin-protein transferase activity	GO:0016020	membrane	--	--	UP	4.3119	5.37e-06	blast,frame:-2 start:1513 end:146
Cluster-12229.0	177	227	115	21	41	12	2.44	3.21	1.61	0.34	0.75	0.18	3524	6845572	XP_017222414.1	1138	2.3e-121	PREDICTED: thaumatin-like protein [Daucus carota subsp. sativus]	XM_017366925.1	XM_017366925	457	0	PREDICTED: Daucus carota subsp. sativus thaumatin-like protein (LOC108199190), mRNA	--	--	--	--	Q53MB8	760	7e-79	Thaumatin-like protein OS=Oryza sativa subsp. japonica GN=Os11g0706600 PE=2 SV=1	PF00947	Picornavirus core protein 2A	GO:0006508//GO:0016032	proteolysis//viral process	GO:0008233	peptidase activity	--	--	--	--	DOWN	-2.2515	0.0020518	blast,frame:2 start:2594 end:3328
Cluster-1975.9065	383	313	446	1366	655	1418	7.3	6.12	8.63	30.53	16.53	29.71	2614	6812250	XP_017229955.1	2831	0	PREDICTED: probable LRR receptor-like serine..threonine-protein kinase At1g51860 isoform X1 [Daucus carota subsp. sativus]	XM_017374466.1	XM_017374466	1539	0	PREDICTED: Daucus carota subsp. sativus probable LRR receptor-like serine/threonine-protein kinase At1g51860 (LOC108204831), transcript variant X1, mRNA	--	--	--	--	O81069	337	5.8e-30	Probable leucine-rich repeat receptor-like protein kinase At2g28990 OS=Arabidopsis thaliana GN=At2g28990 PE=2 SV=1	PF00560//PF13855	Leucine Rich Repeat//Leucine rich repeat	--	--	GO:0005515	protein binding	--	--	--	--	UP	2.1042	1.22e-06	blast,frame:3 start:264 end:2195
Cluster-1975.9066	68142.6	39956.6	158459	1713.13	24163	6701.84	1772.07	1065.63	4189.91	52.15	832.64	191.71	1981	6825237	XP_017244454.1	867	3.4e-90	PREDICTED: peroxidase 21 [Daucus carota subsp. sativus]	XM_017388965.1	XM_017388965	417	0	PREDICTED: Daucus carota subsp. sativus peroxidase 21 (LOC108216255), mRNA	K00430	E1.11.1.7	peroxidase	http://www.genome.jp/dbget-bin/www_bget?ko:K00430	Q42580	684	2.6e-70	Peroxidase 21 OS=Arabidopsis thaliana GN=PER21 PE=1 SV=1	PF00141//PF12063	Peroxidase//Domain of unknown function (DUF3543)	GO:0006979//GO:0009069//GO:0006804//GO:0016310//GO:0055114	response to oxidative stress//serine family amino acid metabolic process//obsolete peroxidase reaction//phosphorylation//oxidation-reduction process	GO:0020037//GO:0004601//GO:0004674	heme binding//peroxidase activity//protein serine/threonine kinase activity	--	--	--	--	DOWN	-2.4638	0.044462	blast,frame:-2 start:1746 end:1051
Cluster-24567.0	370.04	368.07	269	119	129.72	88	14.64	14.94	10.86	5.5	6.81	3.84	1385	--	--	--	--	--	--	--	--	--	--	--	--	--	--	--	--	--	--	--	--	--	--	--	--	--	--	--	--	DOWN	-1.0378	0.013891	blast,frame:2 start:230 end:520
Cluster-1975.1270	37	156	117	391	1555	300	0.9	3.91	2.9	11.18	50.3	8.06	2094	6834202	XP_017254200.1	328	1.1e-27	PREDICTED: uncharacterized protein LOC108224139 [Daucus carota subsp. sativus]	--	--	--	--	--	--	--	--	--	--	--	--	--	--	--	--	--	--	--	--	--	--	--	UP	3.4268	0.00038365	blast,frame:3 start:525 end:1061
Cluster-1975.1274	319	346	275	69	107	31	14.43	16.06	12.71	3.64	6.43	1.55	1242	6829727	XP_017249312.1	687	1.6e-69	PREDICTED: uncharacterized protein LOC108220145 [Daucus carota subsp. sativus]	XM_017393823.1	XM_017393823	393	0	PREDICTED: Daucus carota subsp. sativus uncharacterized LOC108220145 (LOC108220145), mRNA	--	--	--	--	--	--	--	--	PF04539	Sigma-70 region 3	GO:0006355//GO:0006352	regulation of transcription, DNA-templated//DNA-templated transcription, initiation	GO:0016987//GO:0003677//GO:0003700	sigma factor activity//DNA binding//transcription factor activity, sequence-specific DNA binding	GO:0005667	transcription factor complex	--	--	DOWN	-1.6243	0.016816	blast,frame:3 start:123 end:602
Cluster-1975.1275	38	97	135	433	1212	1142	1.21	3.16	4.36	16.06	50.97	39.87	1668	6269312	KZM96930.1	1839	5.7e-203	hypothetical protein DCAR_015708 [Daucus carota subsp. sativus]	XM_017390609.1	XM_017390609	648	0	PREDICTED: Daucus carota subsp. sativus uncharacterized LOC108217730 (LOC108217730), mRNA	--	--	--	--	--	--	--	--	PF07649//PF00130//PF00628	C1-like domain//Phorbol esters/diacylglycerol binding domain (C1 domain)//PHD-finger	GO:0035556//GO:0055114	intracellular signal transduction//oxidation-reduction process	GO:0005515//GO:0047134	protein binding//protein-disulfide reductase activity	--	--	--	--	UP	3.8954	1.66e-08	blast,frame:-1 start:1458 end:157
Cluster-1975.1277	98.95	49.1	87.6	307.45	75	371.07	3.11	1.58	2.81	11.31	3.13	12.85	1680	6807635	XP_017230780.1	1669	2.9e-183	PREDICTED: two-pore potassium channel 5-like [Daucus carota subsp. sativus]	XM_017375291.1	XM_017375291	784	0	PREDICTED: Daucus carota subsp. sativus two-pore potassium channel 5-like (LOC108205353), mRNA	K05389	KCNKF	potassium channel subfamily K, other eukaryote	http://www.genome.jp/dbget-bin/www_bget?ko:K05389	Q9S6Z8	1088	3.1e-117	Two-pore potassium channel 5 OS=Arabidopsis thaliana GN=TPK5 PE=1 SV=1	PF05453//PF03141//PF13499//PF00060//PF13405//PF13833//PF01007//PF00520//PF00036//PF13202	BmTXKS1/BmP02 toxin family//Putative S-adenosyl-L-methionine-dependent methyltransferase//EF-hand domain pair//Ligand-gated ion channel//EF-hand domain//EF-hand domain pair//Inward rectifier potassium channel//Ion transport protein//EF hand//EF hand	GO:0007268//GO:0009405//GO:0006813//GO:0055085//GO:0007165//GO:0006811//GO:0006810	synaptic transmission//pathogenesis//potassium ion transport//transmembrane transport//signal transduction//ion transport//transport	GO:0008200//GO:0005509//GO:0004970//GO:0008168//GO:0005242//GO:0005216	ion channel inhibitor activity//calcium ion binding//ionotropic glutamate receptor activity//methyltransferase activity//inward rectifier potassium channel activity//ion channel activity	GO:0008076//GO:0016020//GO:0005576//GO:0016021	voltage-gated potassium channel complex//membrane//extracellular region//integral component of membrane	KOG1418	Tandem pore domain K+ channel	UP	2.1761	0.0058287	estscan,start:1587 end:276; minus strand
Cluster-1975.1279	324	359	337	1028	440	1579.01	13.89	15.79	14.76	51.42	25.05	74.61	1297	6260432	KZM88050.1	859	1.9e-89	hypothetical protein DCAR_025125 [Daucus carota subsp. sativus]	XM_017361266.1	XM_017361266	451	0	PREDICTED: Daucus carota subsp. sativus probable carboxylesterase 8 (LOC108194315), mRNA	--	--	--	--	O64640	519	2.3e-51	Probable carboxylesterase 8 OS=Arabidopsis thaliana GN=CXE8 PE=2 SV=1	PF07859//PF12740	alpha/beta hydrolase fold//Chlorophyllase enzyme	GO:0015996//GO:0008152//GO:0015994	chlorophyll catabolic process//metabolic process//chlorophyll metabolic process	GO:0016787//GO:0047746	hydrolase activity//chlorophyllase activity	--	--	--	--	UP	2.0805	0.00021336	blast,frame:-1 start:610 end:233|blast,frame:-2 start:1206 end:559
Cluster-14351.0	0	0	0	34	9	66	0	0	0	1.07	0.32	1.94	1931	--	--	--	--	--	--	--	--	--	--	--	--	--	--	--	--	--	--	--	--	--	--	--	--	--	--	--	--	UP	8.117	6.33e-06	--
Cluster-1975.7305	944.05	694.92	1334.98	194	277	138	5.06	3.82	7.24	1.22	1.96	0.81	8670	6262175	KZM89793.1	2050	1e-226	hypothetical protein DCAR_022844 [Daucus carota subsp. sativus]	XM_017398850.1	XM_017398850	1016	0	PREDICTED: Daucus carota subsp. sativus BTB/POZ domain-containing protein At5g47800 (LOC108224301), transcript variant X9, mRNA	--	--	--	--	Q9FIK1	1305	1.1e-141	BTB/POZ domain-containing protein At5g47800 OS=Arabidopsis thaliana GN=At5g47800 PE=2 SV=1	PF00651//PF03419//PF00892//PF04505	BTB/POZ domain//Sporulation factor SpoIIGA//EamA-like transporter family//Interferon-induced transmembrane protein	GO:0006508//GO:0009607//GO:0030436	proteolysis//response to biotic stimulus//asexual sporulation	GO:0005515//GO:0004190	protein binding//aspartic-type endopeptidase activity	GO:0016020//GO:0016021	membrane//integral component of membrane	--	--	DOWN	-1.7405	0.0012232	blast,frame:3 start:3900 end:4493|blast,frame:1 start:2491 end:3831
Cluster-1975.7303	1082	1208	1198	78	142	161	16.42	18.8	18.44	1.39	2.85	2.68	3221	6820310	XP_017238960.1	3490	0	PREDICTED: G-type lectin S-receptor-like serine..threonine-protein kinase At2g19130 [Daucus carota subsp. sativus]	XM_017383471.1	XM_017383471	1808	0	PREDICTED: Daucus carota subsp. sativus G-type lectin S-receptor-like serine/threonine-protein kinase At2g19130 (LOC108211786), mRNA	--	--	--	--	O64477	2096	7.8e-234	G-type lectin S-receptor-like serine/threonine-protein kinase At2g19130 OS=Arabidopsis thaliana GN=At2g19130 PE=2 SV=1	PF00954//PF00069//PF07714	S-locus glycoprotein domain//Protein kinase domain//Protein tyrosine kinase	GO:0006468//GO:0048544	protein phosphorylation//recognition of pollen	GO:0005524//GO:0004672	ATP binding//protein kinase activity	--	--	--	--	DOWN	-2.6676	3.96e-12	blast,frame:-1 start:3065 end:615
Cluster-1975.11100	603	505	396.45	162	160	129.9	14.01	12.03	9.36	4.41	4.92	3.32	2189	6811232	XP_017227818.1	335	1.9e-28	PREDICTED: sugar transporter ERD6-like 7 [Daucus carota subsp. sativus]	XR_001805629.1	XR_001805629	134	4.18e-61	PREDICTED: Daucus carota subsp. sativus uncharacterized LOC108214461 (LOC108214461), ncRNA	K08145	SLC2A8, GLUT8	MFS transporter, SP family, solute carrier family 2 (facilitated glucose transporter), member 8	http://www.genome.jp/dbget-bin/www_bget?ko:K08145	P93051	286	4e-24	Sugar transporter ERD6-like 7 OS=Arabidopsis thaliana GN=At2g48020 PE=2 SV=2	PF00083//PF08278//PF00394	Sugar (and other) transporter//DNA primase DnaG DnaB-binding//Multicopper oxidase	GO:0055114//GO:0006269//GO:0055085//GO:0006351	oxidation-reduction process//DNA replication, synthesis of RNA primer//transmembrane transport//transcription, DNA-templated	GO:0016491//GO:0022857//GO:0003896	oxidoreductase activity//transmembrane transporter activity//DNA primase activity	GO:0005730//GO:0005657//GO:0016021	nucleolus//replication fork//integral component of membrane	--	--	DOWN	-1.1962	0.0010242	blast,frame:3 start:1737 end:2189
Cluster-1975.7301	242.67	343.08	649.31	1537.71	488.72	1238.4	3.59	5.21	9.75	26.72	9.58	20.15	3295	6280566	KZN08185.1	2743	1.7e-307	hypothetical protein DCAR_001250 [Daucus carota subsp. sativus]	XM_017374708.1	XM_017374708	1521	0	PREDICTED: Daucus carota subsp. sativus CTP synthase-like (LOC108204979), transcript variant X2, mRNA	K01937	pyrG, CTPS	CTP synthase	http://www.genome.jp/dbget-bin/www_bget?ko:K01937	Q54V77	1617	2.8e-178	CTP synthase OS=Dictyostelium discoideum GN=ctps PE=3 SV=1	PF00376//PF06418//PF07722	MerR family regulatory protein//CTP synthase N-terminus//Peptidase C26	GO:0006541//GO:0006221//GO:0006206//GO:0006355	glutamine metabolic process//pyrimidine nucleotide biosynthetic process//pyrimidine nucleobase metabolic process//regulation of transcription, DNA-templated	GO:0003677//GO:0003883//GO:0016787	DNA binding//CTP synthase activity//hydrolase activity	--	--	KOG2387	CTP synthase (UTP-ammonia lyase)	UP	1.9115	0.0072296	estscan,start:270 end:2081
Cluster-1975.4574	3439	3055.74	1546.02	3494.92	4340.32	3667.49	100.47	91.56	45.96	119.45	168.09	117.91	1790	6820040	XP_017238657.1	435	3.8e-40	PREDICTED: stress enhanced protein 2, chloroplastic [Daucus carota subsp. sativus]	XM_017383168.1	XM_017383168	193	5.43e-94	PREDICTED: Daucus carota subsp. sativus stress enhanced protein 2, chloroplastic (LOC108211538), mRNA	--	--	--	--	Q9SJ02	299	1e-25	Stress enhanced protein 2, chloroplastic OS=Arabidopsis thaliana GN=SEP2 PE=2 SV=1	--	--	--	--	--	--	--	--	--	--	UP	1.056	0.038403	blast,frame:-3 start:1599 end:1207|blast,frame:-1 start:860 end:555
Cluster-1975.4577	335	470	366	132	136	107	6.26	9.01	6.95	2.89	3.37	2.2	2660	6846382	XP_017223303.1	2668	6.7e-299	PREDICTED: uncharacterized protein LOC108199824 [Daucus carota subsp. sativus]	XM_017367814.1	XM_017367814	1419	0	PREDICTED: Daucus carota subsp. sativus uncharacterized LOC108199824 (LOC108199824), mRNA	--	--	--	--	--	--	--	--	PF06743	FAST kinase-like protein, subdomain 1	--	--	GO:0004672	protein kinase activity	--	--	--	--	DOWN	-1.1068	0.0029379	estscan,start:2067 end:247; minus strand
Cluster-1975.4573	546	973	465	1802	2546	2398	13.45	24.58	11.64	51.97	83.08	64.96	2078	6811320	XP_017228452.1	2184	7e-243	PREDICTED: 7-deoxyloganetin glucosyltransferase-like [Daucus carota subsp. sativus]	XM_017372963.1	XM_017372963	890	0	PREDICTED: Daucus carota subsp. sativus 7-deoxyloganetin glucosyltransferase-like (LOC108203790), mRNA	--	--	--	--	F8WKW1	1536	4.3e-169	7-deoxyloganetin glucosyltransferase OS=Gardenia jasminoides GN=UGT85A24 PE=1 SV=1	PF04101//PF00201	Glycosyltransferase family 28 C-terminal domain//UDP-glucoronosyl and UDP-glucosyl transferase	GO:0008152	metabolic process	GO:0016758	transferase activity, transferring hexosyl groups	--	--	--	--	UP	2.2985	2.66e-07	blast,frame:-3 start:1899 end:448
Cluster-8036.0	4	5	4	16	40	37	0.09	0.11	0.09	0.41	1.17	0.9	2292	6810292	XP_017217404.1	2128	2.4e-236	PREDICTED: uncharacterized protein LOC108194977 [Daucus carota subsp. sativus]	XM_017361915.1	XM_017361915	186	5.43e-90	PREDICTED: Daucus carota subsp. sativus uncharacterized LOC108194977 (LOC108194977), mRNA	--	--	--	--	Q5UNY4	518	5.3e-51	Uncharacterized protein L728 OS=Acanthamoeba polyphaga mimivirus GN=MIMI_L728 PE=4 SV=1	PF10220	Uncharacterized conserved protein (DUF2146)	GO:0000184	nuclear-transcribed mRNA catabolic process, nonsense-mediated decay	--	--	--	--	--	--	UP	3.3719	7.75e-05	blast,frame:3 start:3 end:623|blast,frame:1 start:538 end:2205
Cluster-1975.16535	3	10	29	22	98	56	0.11	0.38	1.08	0.94	4.76	2.26	1478	--	--	--	--	--	--	--	--	--	--	--	--	--	--	--	--	--	--	--	--	--	--	--	--	--	--	--	--	UP	2.6085	0.033316	estscan,start:1478 end:1414; minus strand
Cluster-1975.5193	2469.36	2377.92	2242.64	376	556	354.97	64.07	63.27	59.16	11.42	19.12	10.13	1985	6807856	XP_017233143.1	1711	4.7e-188	PREDICTED: zinc finger CCCH domain-containing protein 32 [Daucus carota subsp. sativus]	XM_017377654.1	XM_017377654	688	0	PREDICTED: Daucus carota subsp. sativus zinc finger CCCH domain-containing protein 32 (LOC108207191), mRNA	--	--	--	--	Q84W91	1207	5.8e-131	Zinc finger CCCH domain-containing protein 32 OS=Arabidopsis thaliana GN=At2g47850 PE=2 SV=2	PF00642	Zinc finger C-x8-C-x5-C-x3-H type (and similar)	--	--	GO:0046872	metal ion binding	--	--	--	--	DOWN	-1.918	3.13e-08	blast,frame:2 start:392 end:1537
Cluster-1975.5198	1812.69	2194	1084	524	486	508	24.78	30.75	15.02	8.41	8.79	7.63	3550	1187568	CBI16629.3	2574	7.1e-288	unnamed protein product, partial [Vitis vinifera]	XM_017392795.1	XM_017392795	1810	0	PREDICTED: Daucus carota subsp. sativus E3 ubiquitin-protein ligase BRE1-like 1 (LOC108219378), mRNA	K10696	BRE1	E3 ubiquitin-protein ligase BRE1	http://www.genome.jp/dbget-bin/www_bget?ko:K10696	Q8RXD6	2025	1.5e-225	E3 ubiquitin-protein ligase BRE1-like 1 OS=Arabidopsis thaliana GN=HUB1 PE=1 SV=1	PF13639//PF00097//PF17121//PF17123//PF14634//PF12678	Ring finger domain//Zinc finger, C3HC4 type (RING finger)//Zinc finger, C3HC4 type (RING finger)//RING-like zinc finger//zinc-RING finger domain//RING-H2 zinc finger	--	--	GO:0005515//GO:0046872//GO:0008270	protein binding//metal ion binding//zinc ion binding	--	--	KOG0978	E3 ubiquitin ligase involved in syntaxin degradation	DOWN	-1.2137	0.0042146	blast,frame:2 start:380 end:2896
Cluster-1975.9681	377	5	154	2	3	5	11.82	0.16	4.92	0.07	0.12	0.17	1684	6835476	XP_017255600.1	1639	8.8e-180	PREDICTED: kaempferol 3-O-beta-D-galactosyltransferase-like [Daucus carota subsp. sativus]	XM_017400111.1	XM_017400111	638	0	PREDICTED: Daucus carota subsp. sativus kaempferol 3-O-beta-D-galactosyltransferase-like (LOC108225279), mRNA	K13269	E2.4.1.234	kaempferol 3-O-beta-D-galactosyltransferase	http://www.genome.jp/dbget-bin/www_bget?ko:K13269	Q9SBQ8	1089	2.4e-117	Kaempferol 3-O-beta-D-galactosyltransferase OS=Petunia hybrida PE=1 SV=1	PF04101//PF00201	Glycosyltransferase family 28 C-terminal domain//UDP-glucoronosyl and UDP-glucosyl transferase	GO:0008152	metabolic process	GO:0016758	transferase activity, transferring hexosyl groups	--	--	--	--	DOWN	-5.2172	0.00039639	blast,frame:-3 start:1676 end:183
Cluster-1975.9680	468	368	260	141	78	129	12.73	10.27	7.2	4.49	2.81	3.86	1904	6836088	XP_017256284.1	224	1.2e-15	PREDICTED: protein LYK5-like [Daucus carota subsp. sativus]	--	--	--	--	--	--	--	--	--	--	--	--	--	--	--	--	--	--	--	--	--	--	--	DOWN	-1.1314	0.02199	blast,frame:2 start:128 end:976
Cluster-1975.9682	8653.92	10926.5	8192.08	1734.03	3123.98	2115.07	83.98	108.7	80.48	19.77	40.09	22.54	4901	6828340	XP_017247813.1	404	4.1e-36	PREDICTED: UTP--glucose-1-phosphate uridylyltransferase [Daucus carota subsp. sativus]	KJ470627.1	KJ470627	38	2.19e-07	Codonopsis pilosula uridine diphosphate glucose pyrophosphorylase mRNA, complete cds	K00963	UGP2, galU, galF	UTP--glucose-1-phosphate uridylyltransferase	http://www.genome.jp/dbget-bin/www_bget?ko:K00963	Q9LKG7	364	8.1e-33	UTP--glucose-1-phosphate uridylyltransferase OS=Astragalus penduliflorus GN=UGP PE=2 SV=1	PF01704//PF00646//PF12937	UTP--glucose-1-phosphate uridylyltransferase//F-box domain//F-box-like	GO:0008152	metabolic process	GO:0070569//GO:0005515	uridylyltransferase activity//protein binding	--	--	KOG2638	UDP-glucose pyrophosphorylase	DOWN	-1.4511	0.00059606	blast,frame:-1 start:1967 end:1902|blast,frame:-3 start:195 end:1
Cluster-1975.9689	8294.07	6375.01	7818.49	1637.15	3393.36	2048.09	227.05	178.98	217.71	52.45	123.11	61.68	1894	6272992	KZN00611.1	275	1.5e-21	hypothetical protein DCAR_009365 [Daucus carota subsp. sativus]	XM_017386899.1	XM_017386899	247	5.51e-124	PREDICTED: Daucus carota subsp. sativus remorin (LOC108214736), mRNA	--	--	--	--	P93788	203	1.5e-14	Remorin OS=Solanum tuberosum PE=1 SV=1	PF06624	Ribosome associated membrane protein RAMP4	--	--	--	--	GO:0005783	endoplasmic reticulum	--	--	DOWN	-1.1207	0.027528	blast,frame:2 start:1274 end:1627|blast,frame:1 start:130 end:387
Cluster-1975.9688	1060	1474	937	2625	1165	2129	55.57	79.29	50.3	160.2	81.19	123.13	1105	6838770	XP_017214834.1	870	8.6e-91	PREDICTED: succinate dehydrogenase [ubiquinone] cytochrome b subunit, mitochondrial-like [Daucus carota subsp. sativus]	XM_017359345.1	XM_017359345	341	1.77e-176	PREDICTED: Daucus carota subsp. sativus succinate dehydrogenase [ubiquinone] cytochrome b subunit, mitochondrial-like (LOC108192842), mRNA	K00236	SDHC, SDH3	succinate dehydrogenase (ubiquinone) cytochrome b560 subunit	http://www.genome.jp/dbget-bin/www_bget?ko:K00236	P0DKI0	224	3.1e-17	Succinate dehydrogenase subunit 3-1, mitochondrial OS=Arabidopsis thaliana GN=SDH3-1 PE=1 SV=1	PF01127	Succinate dehydrogenase/Fumarate reductase transmembrane subunit	--	--	GO:0016627	oxidoreductase activity, acting on the CH-CH group of donors	--	--	--	--	UP	1.2889	0.0096735	blast,frame:-1 start:1006 end:317
Cluster-1975.11076	233.97	173.17	276.87	662.13	351.76	614.97	10.54	8.01	12.75	34.78	21.05	30.54	1246	5955668	KVH92323.1	170	1.4e-09	Oxidoreductase-like, N-terminal [Cynara cardunculus var. scolymus]	--	--	--	--	--	--	--	--	--	--	--	--	--	PF06512	Sodium ion transport-associated	GO:0006814	sodium ion transport	GO:0005248	voltage-gated sodium channel activity	GO:0001518	voltage-gated sodium channel complex	--	--	UP	1.7706	3.15e-05	blast,frame:1 start:28 end:525
Cluster-1975.11548	33	40	15	58	70	71	2.98	3.71	1.4	6.05	8.44	7.1	743	6262339	KZM89957.1	303	3.2e-25	hypothetical protein DCAR_022680 [Daucus carota subsp. sativus]	--	--	--	--	--	K13071	PAO, ACD1	pheophorbide a oxygenase	http://www.genome.jp/dbget-bin/www_bget?ko:K13071	Q9FYC2	201	9.8e-15	Pheophorbide a oxygenase, chloroplastic OS=Arabidopsis thaliana GN=PAO PE=1 SV=1	--	--	--	--	--	--	--	--	--	--	UP	1.7101	0.0050169	estscan,start:231 end:686
Cluster-25404.0	93	71	114	682.74	650	700.63	1.05	0.82	1.3	9.05	9.71	8.69	4245	6281395	KZN09014.1	522	7.5e-50	hypothetical protein DCAR_001670 [Daucus carota subsp. sativus]	XM_017395608.1	XM_017395608	230	3.52e-114	PREDICTED: Daucus carota subsp. sativus probable protein phosphatase 2C 63 (LOC108221721), mRNA	--	--	--	--	O81760	382	5.8e-35	Probable protein phosphatase 2C 63 OS=Arabidopsis thaliana GN=At4g33920 PE=2 SV=1	PF01708//PF00481	Geminivirus putative movement protein//Protein phosphatase 2C	GO:0046740	transport of virus in host, cell to cell	GO:0003824	catalytic activity	GO:0016021	integral component of membrane	--	--	UP	3.4002	8.23e-31	blast,frame:-3 start:598 end:332|blast,frame:-2 start:3929 end:3570|blast,frame:-1 start:3183 end:2644
Cluster-9314.0	509	719	579	197	227	135	17.6	25.5	20.4	7.96	10.41	5.14	1550	6835187	XP_017255283.1	608	2.9e-60	PREDICTED: uncharacterized protein LOC108225004 [Daucus carota subsp. sativus]	XM_017399795.1	XM_017399795	392	0	PREDICTED: Daucus carota subsp. sativus uncharacterized LOC108225004 (LOC108225004), transcript variant X2, mRNA	--	--	--	--	--	--	--	--	--	--	--	--	--	--	--	--	--	--	DOWN	-1.1499	0.01034	blast,frame:3 start:858 end:1355
Cluster-1975.11544	109.23	22	84.67	2	5.95	3	9.98	2.06	8	0.21	0.73	0.3	737	--	--	--	--	--	--	--	--	--	--	--	--	--	--	--	--	--	--	--	--	--	--	--	--	--	--	--	--	DOWN	-3.749	0.00036579	estscan,start:737 end:101; minus strand
Cluster-23310.0	26	136	15	1	0	8	1.12	6.02	0.66	0.05	0	0.38	1290	4066214	XP_009522380.1	965	9.7e-102	zinc-dependent alcohol dehydrogenase [Phytophthora sojae]	XM_013389045.1	XM_013389045	58	4.32e-19	Tilletiaria anomala UBC 951 GroES-like protein partial mRNA	--	--	--	--	P08843	979	1e-104	Alcohol dehydrogenase 1 OS=Emericella nidulans (strain FGSC A4 / ATCC 38163 / CBS 112.46 / NRRL 194 / M139) GN=alcA PE=3 SV=2	PF08240//PF00106//PF00107	Alcohol dehydrogenase GroES-like domain//short chain dehydrogenase//Zinc-binding dehydrogenase	GO:0055114//GO:0008152	oxidation-reduction process//metabolic process	GO:0016491	oxidoreductase activity	--	--	KOG0023	Alcohol dehydrogenase, class V	DOWN	-3.8241	0.030013	blast,frame:-1 start:1290 end:142
Cluster-1975.6557	966	997.23	1051.01	1864	987	2275	11.36	12.02	12.52	25.74	15.35	29.38	4087	6828498	XP_017247983.1	2663	3.9e-298	PREDICTED: uncharacterized protein LOC108219189 [Daucus carota subsp. sativus]	XM_017392494.1	XM_017392494	1337	0	PREDICTED: Daucus carota subsp. sativus uncharacterized LOC108219189 (LOC108219189), mRNA	K08518	STXBP5, SRO7_77	syntaxin-binding protein 5	http://www.genome.jp/dbget-bin/www_bget?ko:K08518	Q9Y2K9	213	2.2e-15	Syntaxin-binding protein 5-like OS=Homo sapiens GN=STXBP5L PE=1 SV=2	PF00957//PF00400	Synaptobrevin//WD domain, G-beta repeat	GO:0016192	vesicle-mediated transport	GO:0005515	protein binding	GO:0016021	integral component of membrane	KOG1983	Tomosyn and related SNARE-interacting proteins	UP	1.2775	0.0033088	blast,frame:3 start:2040 end:3554|blast,frame:2 start:116 end:2053
Cluster-18118.1	6.1	10	5	21	21	54	0.18	0.3	0.15	0.72	0.82	1.74	1785	4309022	XP_010242267.1	836	1.2e-86	PREDICTED: casein kinase 1-like protein 2 [Nelumbo nucifera]	XM_002281309.4	XM_002281309	119	7.41e-53	PREDICTED: Vitis vinifera casein kinase 1-like protein 2 (LOC100261234), mRNA	K02218	CSNK1, CKI	casein kinase 1	http://www.genome.jp/dbget-bin/www_bget?ko:K02218	P42158	723	7e-75	Casein kinase I isoform delta-like OS=Arabidopsis thaliana GN=At4g26100 PE=2 SV=2	PF07714//PF00069	Protein tyrosine kinase//Protein kinase domain	GO:0006468	protein phosphorylation	GO:0005524//GO:0004672	ATP binding//protein kinase activity	--	--	--	--	UP	2.699	0.0017819	blast,frame:-1 start:1110 end:187|blast,frame:-2 start:1616 end:1098
Cluster-1975.3100	430	421	267	2	52	1	8.42	8.46	5.31	0.05	1.35	0.02	2550	6819183	XP_017237706.1	2672	2.2e-299	PREDICTED: S-type anion channel SLAH2-like [Daucus carota subsp. sativus]	XM_017382217.1	XM_017382217	1272	0	PREDICTED: Daucus carota subsp. sativus S-type anion channel SLAH2-like (LOC108210801), mRNA	--	--	--	--	Q9FLV9	1512	3.2e-166	S-type anion channel SLAH3 OS=Arabidopsis thaliana GN=SLAH3 PE=1 SV=1	PF03595//PF01506	Voltage-dependent anion channel//Hepatitis C virus non-structural 5a protein membrane anchor	GO:0006144//GO:0055085//GO:0006508	purine nucleobase metabolic process//transmembrane transport//proteolysis	GO:0017111//GO:0004252//GO:0004197//GO:0003968	nucleoside-triphosphatase activity//serine-type endopeptidase activity//cysteine-type endopeptidase activity//RNA-directed RNA polymerase activity	GO:0031379//GO:0016021	RNA-directed RNA polymerase complex//integral component of membrane	--	--	DOWN	-3.7443	0.014428	blast,frame:-1 start:2445 end:520
Cluster-1975.3102	367.88	366.35	794.91	77.93	57.32	76	4.53	4.62	9.91	1.13	0.93	1.03	3915	6837813	XP_017258258.1	5223	0	PREDICTED: cellulose synthase A catalytic subunit 3 [UDP-forming]-like [Daucus carota subsp. sativus]	XM_017402769.1	XM_017402769	2520	0	PREDICTED: Daucus carota subsp. sativus cellulose synthase A catalytic subunit 3 [UDP-forming]-like (LOC108227555), mRNA	K10999	CESA	cellulose synthase A	http://www.genome.jp/dbget-bin/www_bget?ko:K10999	Q941L0	4612	0	Cellulose synthase A catalytic subunit 3 [UDP-forming] OS=Arabidopsis thaliana GN=CESA3 PE=1 SV=2	PF16685//PF00097//PF00628//PF03552//PF14634	zinc RING finger of MSL2//Zinc finger, C3HC4 type (RING finger)//PHD-finger//Cellulose synthase//zinc-RING finger domain	GO:0030244//GO:0005982//GO:0006011//GO:0005985	cellulose biosynthetic process//starch metabolic process//UDP-glucose metabolic process//sucrose metabolic process	GO:0008270//GO:0005515//GO:0046872//GO:0016760//GO:0061630	zinc ion binding//protein binding//metal ion binding//cellulose synthase (UDP-forming) activity//ubiquitin protein ligase activity	GO:0016020	membrane	--	--	DOWN	-2.336	5.82e-06	blast,frame:3 start:165 end:3548
Cluster-1975.3104	541	646.1	587	1952.05	815	1954	11.63	14.25	12.82	49.18	23.21	46.2	2345	6262110	KZM89728.1	1232	1.9e-132	hypothetical protein DCAR_022909 [Daucus carota subsp. sativus]	XM_017403676.1	XM_017403676	537	0	PREDICTED: Daucus carota subsp. sativus 3-dehydroquinate synthase, chloroplastic (LOC108228166), mRNA	K01735	aroB	3-dehydroquinate synthase	http://www.genome.jp/dbget-bin/www_bget?ko:K01735	U3KRF2	1150	2.8e-124	3-dehydroquinate synthase, chloroplastic OS=Actinidia chinensis GN=DHQS PE=1 SV=2	PF00465	Iron-containing alcohol dehydrogenase	GO:0055114	oxidation-reduction process	GO:0046872//GO:0016491	metal ion binding//oxidoreductase activity	--	--	KOG0692	Pentafunctional AROM protein	UP	1.9242	3.23e-05	blast,frame:-3 start:2235 end:1108
Cluster-1975.3107	1741	1676.95	2042	6001.74	2383	6272	24.17	23.87	28.73	97.78	43.77	95.65	3499	6846307	XP_017223222.1	1400	9.5e-152	PREDICTED: pyruvate dehydrogenase E1 component subunit alpha, mitochondrial-like [Daucus carota subsp. sativus]	XM_017367733.1	XM_017367733	579	0	PREDICTED: Daucus carota subsp. sativus pyruvate dehydrogenase E1 component subunit alpha, mitochondrial-like (LOC108199767), mRNA	K00161	PDHA, pdhA	pyruvate dehydrogenase E1 component alpha subunit	http://www.genome.jp/dbget-bin/www_bget?ko:K00161	P52903	1217	7.1e-132	Pyruvate dehydrogenase E1 component subunit alpha, mitochondrial OS=Solanum tuberosum PE=1 SV=1	PF00676//PF13292//PF02775	Dehydrogenase E1 component//1-deoxy-D-xylulose-5-phosphate synthase//Thiamine pyrophosphate enzyme, C-terminal TPP binding domain	GO:0008152//GO:0016114//GO:0006694	metabolic process//terpenoid biosynthetic process//steroid biosynthetic process	GO:0016624//GO:0030976//GO:0008661//GO:0003824	oxidoreductase activity, acting on the aldehyde or oxo group of donors, disulfide as acceptor//thiamine pyrophosphate binding//1-deoxy-D-xylulose-5-phosphate synthase activity//catalytic activity	--	--	KOG0225	Pyruvate dehydrogenase E1, alpha subunit	UP	1.9346	7.58e-05	blast,frame:-1 start:3361 end:2489
Cluster-1975.6882	9203.5	7669.19	13342.6	93	1540	258	390.54	333.86	578.21	4.6	86.77	12.06	1308	--	--	--	--	--	--	--	--	--	--	--	--	--	--	--	--	--	--	PF02402	Lysis protein	GO:0019835//GO:0009405	cytolysis//pathogenesis	--	--	GO:0019867	outer membrane	--	--	DOWN	-3.4161	0.0025507	estscan,start:569 end:1048
Cluster-1975.19568	0	0	0	17	2	26	0	0	0	2.26	0.31	3.34	633	--	--	--	--	--	--	--	--	--	--	--	--	--	--	--	--	--	--	--	--	--	--	--	--	--	--	--	--	UP	6.8404	0.0023154	--
Cluster-1975.19569	3	3	6	58	1	31	0.37	0.38	0.77	8.23	0.17	4.26	607	6822337	XP_017241267.1	445	9e-42	PREDICTED: mavicyanin-like [Daucus carota subsp. sativus]	--	--	--	--	--	--	--	--	--	P80728	259	1.5e-21	Mavicyanin OS=Cucurbita pepo PE=1 SV=1	PF02298	Plastocyanin-like domain	GO:0006118	obsolete electron transport	GO:0009055	electron carrier activity	--	--	--	--	UP	3.4106	0.035164	blast,frame:1 start:1 end:501
Cluster-1975.19564	4	10	10	58	65	129	0.23	0.59	0.59	3.9	5	8.24	1024	--	--	--	--	--	--	--	--	--	--	--	--	--	--	--	--	--	--	--	--	--	--	--	--	--	--	--	--	UP	3.9018	8.51e-09	--
Cluster-1975.19565	688	642	742	1120	702	1486	13.33	12.75	14.59	25.44	18.01	31.65	2576	6832906	XP_017252788.1	1317	3e-142	PREDICTED: WD repeat-containing protein 20 [Daucus carota subsp. sativus]	XM_017397299.1	XM_017397299	738	0	PREDICTED: Daucus carota subsp. sativus WD repeat-containing protein 20 (LOC108223180), mRNA	--	--	--	--	Q4WN25	262	2.9e-21	Probable catabolite repression protein creC OS=Neosartorya fumigata (strain ATCC MYA-4609 / Af293 / CBS 101355 / FGSC A1100) GN=creC PE=3 SV=2	PF05983//PF00400	MED7 protein//WD domain, G-beta repeat	GO:0006357	regulation of transcription from RNA polymerase II promoter	GO:0001104//GO:0005515	RNA polymerase II transcription cofactor activity//protein binding	GO:0016592	mediator complex	KOG2394	WD40 protein DMR-N9	UP	1.1876	0.0031585	blast,frame:-1 start:1046 end:360|blast,frame:-2 start:2434 end:1415
Cluster-14065.0	96	78	131.33	1394.42	1331	1721	0.91	0.76	1.27	15.59	16.75	17.98	4993	6838581	XP_017259099.1	2154	5e-239	PREDICTED: ABC transporter A family member 2-like [Daucus carota subsp. sativus]	XM_017403610.1	XM_017403610	1013	0	PREDICTED: Daucus carota subsp. sativus ABC transporter A family member 2-like (LOC108228124), mRNA	--	--	--	--	Q84K47	1807	3.9e-200	ABC transporter A family member 2 OS=Arabidopsis thaliana GN=ABCA2 PE=2 SV=1	PF13304//PF02572//PF01061//PF00005	AAA domain, putative AbiEii toxin, Type IV TA system//ATP:corrinoid adenosyltransferase BtuR/CobO/CobP//ABC-2 type transporter//ABC transporter	GO:0015994//GO:0009236	chlorophyll metabolic process//cobalamin biosynthetic process	GO:0008817//GO:0016887//GO:0005524	cob(I)yrinic acid a,c-diamide adenosyltransferase activity//ATPase activity//ATP binding	GO:0016020	membrane	--	--	UP	4.3892	7.02e-45	blast,frame:2 start:77 end:1795|blast,frame:1 start:3178 end:3483
Cluster-1975.7682	3756	3734	4949	506	1731	566	273.66	279.28	371.26	42.74	168.09	45.6	863	6810003	XP_017258610.1	383	2e-34	PREDICTED: photosystem II 5 kDa protein, chloroplastic-like [Daucus carota subsp. sativus]	XM_017403121.1	XM_017403121	205	5.48e-101	PREDICTED: Daucus carota subsp. sativus photosystem II 5 kDa protein, chloroplastic-like (LOC108227777), mRNA	--	--	--	--	B3EWI4	181	2.4e-12	Photosystem II 5 kDa protein, chloroplastic OS=Petunia hybrida PE=1 SV=1	PF01035//PF07123	6-O-methylguanine DNA methyltransferase, DNA binding domain//Photosystem II reaction centre W protein (PsbW)	GO:0006281//GO:0015979	DNA repair//photosynthesis	GO:0003824	catalytic activity	GO:0009523//GO:0009507	photosystem II//chloroplast	--	--	DOWN	-1.5874	0.037429	blast,frame:-2 start:856 end:467
Cluster-1975.7687	194.4	486.99	1412.59	3118.8	1399.31	3338.1	4.66	11.98	34.44	87.62	44.47	88.07	2127	6267181	KZM94799.1	661	2.8e-66	hypothetical protein DCAR_018041 [Daucus carota subsp. sativus]	--	--	--	--	--	--	--	--	--	Q9LY00	143	1.5e-07	Probable WRKY transcription factor 70 OS=Arabidopsis thaliana GN=WRKY70 PE=2 SV=1	PF03106	WRKY DNA -binding domain	GO:0006355	regulation of transcription, DNA-templated	GO:0003700//GO:0043565	transcription factor activity, sequence-specific DNA binding//sequence-specific DNA binding	GO:0005667	transcription factor complex	--	--	UP	2.4113	0.0087427	blast,frame:-2 start:1055 end:522|blast,frame:-3 start:2035 end:1670
Cluster-1975.7686	1819.63	944	1950.89	280	318	348	26.48	14.09	28.78	4.78	6.12	5.56	3349	6842852	XP_017219378.1	2026	2.3e-224	PREDICTED: ferric reduction oxidase 8, mitochondrial isoform X3 [Daucus carota subsp. sativus]	XM_017363890.1	XM_017363890	1026	0	PREDICTED: Daucus carota subsp. sativus ferric reduction oxidase 8, mitochondrial (LOC108196555), transcript variant X9, mRNA	K00521	E1.16.1.7	ferric-chelate reductase	http://www.genome.jp/dbget-bin/www_bget?ko:K00521	Q8VY13	1036	6.6e-111	Ferric reduction oxidase 8, mitochondrial OS=Arabidopsis thaliana GN=FRO8 PE=2 SV=1	PF08022//PF00895//PF00175//PF01529//PF08030	FAD-binding domain//ATP synthase protein 8//Oxidoreductase NAD-binding domain//DHHC palmitoyltransferase//Ferric reductase NAD binding domain	GO:0015992//GO:0055114//GO:0015986	proton transport//oxidation-reduction process//ATP synthesis coupled proton transport	GO:0016491//GO:0008270//GO:0015078	oxidoreductase activity//zinc ion binding//hydrogen ion transmembrane transporter activity	GO:0000276	mitochondrial proton-transporting ATP synthase complex, coupling factor F(o)	--	--	DOWN	-1.7879	3.48e-05	blast,frame:3 start:966 end:2420|blast,frame:2 start:122 end:565|blast,frame:1 start:598 end:939
Cluster-1975.900	66	138	209	732	1581.26	1034.07	0.81	1.74	2.6	10.57	25.73	13.97	3918	6254160	KZM81778.1	251	1.8e-18	hypothetical protein DCAR_029391 [Daucus carota subsp. sativus]	XM_017368509.1	XM_017368509	124	2.73e-55	PREDICTED: Daucus carota subsp. sativus uncharacterized LOC108200385 (LOC108200385), mRNA	--	--	--	--	--	--	--	--	--	--	--	--	--	--	--	--	--	--	UP	3.5577	6.45e-09	blast,frame:-2 start:3821 end:3501
Cluster-1975.18219	80	65	107	6477	2822	8814	1.71	1.43	2.32	162.27	79.9	207.19	2357	6812753	XP_017230516.1	2811	0	PREDICTED: cationic amino acid transporter 1-like [Daucus carota subsp. sativus]	XM_017375026.1	XM_017375026	1224	0	PREDICTED: Daucus carota subsp. sativus cationic amino acid transporter 1-like (LOC108205189), transcript variant X2, mRNA	K03294	TC.APA	basic amino acid/polyamine antiporter, APA family	http://www.genome.jp/dbget-bin/www_bget?ko:K03294	Q84MA5	2238	1.9e-250	Cationic amino acid transporter 1 OS=Arabidopsis thaliana GN=CAT1 PE=1 SV=1	PF07359//PF13520//PF04602//PF00324	Liver-expressed antimicrobial peptide 2 precursor (LEAP-2)//Amino acid permease//Mycobacterial cell wall arabinan synthesis protein//Amino acid permease	GO:0055085//GO:0006810//GO:0003333//GO:0042742//GO:0006865//GO:0071766	transmembrane transport//transport//amino acid transmembrane transport//defense response to bacterium//amino acid transport//Actinobacterium-type cell wall biogenesis	GO:0052636//GO:0015171	arabinosyltransferase activity//amino acid transmembrane transporter activity	GO:0016020	membrane	--	--	UP	6.6717	1.85e-40	blast,frame:2 start:245 end:2164
Cluster-1975.18218	0	0	0	34.99	5	21	0	0	0	3.23	0.53	1.85	810	--	--	--	--	--	--	--	--	--	--	--	--	--	--	--	--	--	--	--	--	--	--	--	--	--	--	--	--	UP	7.3005	0.00019291	estscan,start:273 end:202; minus strand
Cluster-1975.18211	179	215	370.21	9470	6758	11126.2	9.32	11.49	19.73	574	467.72	639.03	1111	6275333	KZN02952.1	1265	1.4e-136	hypothetical protein DCAR_011708 [Daucus carota subsp. sativus]	XM_017382497.1	XM_017382497	505	0	PREDICTED: Daucus carota subsp. sativus delta(12)-fatty-acid desaturase FAD2-like (LOC108211018), mRNA	K10256	FAD2	omega-6 fatty acid desaturase / acyl-lipid omega-6 desaturase (Delta-12 desaturase)	http://www.genome.jp/dbget-bin/www_bget?ko:K10256	P48631	900	1.3e-95	Omega-6 fatty acid desaturase, endoplasmic reticulum isozyme 2 OS=Glycine max GN=FAD2-2 PE=2 SV=1	PF00487	Fatty acid desaturase	GO:0006629	lipid metabolic process	--	--	--	--	--	--	UP	5.6776	1.08e-43	estscan,start:1111 end:361; minus strand
Cluster-1975.18212	29	32	41	951	900	1225	8.03	9.12	12.31	294.08	340.24	383.12	402	6819348	XP_017237887.1	681	2.6e-69	PREDICTED: delta..12..-fatty-acid desaturase FAD2-like [Daucus carota subsp. sativus]	XM_017382398.1	XM_017382398	248	3.04e-125	PREDICTED: Daucus carota subsp. sativus delta(12)-fatty-acid desaturase FAD2-like (LOC108210933), mRNA	K10256	FAD2	omega-6 fatty acid desaturase / acyl-lipid omega-6 desaturase (Delta-12 desaturase)	http://www.genome.jp/dbget-bin/www_bget?ko:K10256	P46313	490	1.6e-48	Omega-6 fatty acid desaturase, endoplasmic reticulum OS=Arabidopsis thaliana GN=FAD2 PE=2 SV=1	PF00487//PF11960	Fatty acid desaturase//Domain of unknown function (DUF3474)	GO:0055114//GO:0006629	oxidation-reduction process//lipid metabolic process	GO:0016717	oxidoreductase activity, acting on paired donors, with oxidation of a pair of donors resulting in the reduction of molecular oxygen to two molecules of water	--	--	--	--	UP	5.4367	4.25e-71	blast,frame:-3 start:400 end:2
Cluster-1975.18215	302	299	253	503	270	497	13.46	13.67	11.52	26.14	15.98	24.42	1257	6820021	XP_017238636.1	820	6.1e-85	PREDICTED: frataxin, mitochondrial-like [Daucus carota subsp. sativus]	XM_017383147.1	XM_017383147	377	0	PREDICTED: Daucus carota subsp. sativus frataxin, mitochondrial-like (LOC108211521), mRNA	K19054	FXN	frataxin	http://www.genome.jp/dbget-bin/www_bget?ko:K19054	Q9ZR07	502	2.1e-49	Frataxin, mitochondrial OS=Arabidopsis thaliana GN=FH PE=1 SV=2	PF01491	Frataxin-like domain	GO:0016226	iron-sulfur cluster assembly	GO:0008199	ferric iron binding	--	--	KOG3413	Mitochondrial matrix protein frataxin, involved in Fe/S protein biosynthesis	UP	1.0912	0.0079147	blast,frame:-3 start:1255 end:650
Cluster-1975.11354	59	26	44.58	51	215	109	3.21	1.45	2.48	3.23	15.55	6.54	1074	--	--	--	--	--	--	--	--	--	--	--	--	--	--	--	--	--	--	--	--	--	--	--	--	--	--	--	--	UP	2.0835	0.013183	estscan,start:608 end:706
Cluster-1975.14180	16	47	22	2	6	4	0.85	2.57	1.2	0.12	0.43	0.24	1091	6840295	XP_017216517.1	1409	2.7e-153	PREDICTED: syntaxin-related protein KNOLLE-like [Daucus carota subsp. sativus]	XM_017361026.1	XM_017361026	745	0	PREDICTED: Daucus carota subsp. sativus syntaxin-related protein KNOLLE-like (LOC108194127), transcript variant X1, mRNA	K08486	STX1B_2_3	syntaxin 1B/2/3	http://www.genome.jp/dbget-bin/www_bget?ko:K08486	Q42374	982	3.9e-105	Syntaxin-related protein KNOLLE OS=Arabidopsis thaliana GN=KN PE=1 SV=1	PF02372//PF00957//PF05739//PF00804//PF00517	Interleukin 15//Synaptobrevin//SNARE domain//Syntaxin//Retroviral envelope protein	GO:0016192//GO:0007165//GO:0006955	vesicle-mediated transport//signal transduction//immune response	GO:0005198//GO:0005515//GO:0005126	structural molecule activity//protein binding//cytokine receptor binding	GO:0016020//GO:0005576//GO:0016021//GO:0019031	membrane//extracellular region//integral component of membrane//viral envelope	--	--	DOWN	-2.2884	0.043104	blast,frame:3 start:3 end:959
Cluster-1975.16365	1138	933	1775	18	146	37	40.5	34.06	64.39	0.75	6.89	1.45	1513	6813754	XP_017231633.1	1076	1.5e-114	PREDICTED: homeobox-leucine zipper protein HAT4-like [Daucus carota subsp. sativus]	X94449.1	X94449	804	0	P.brachycarpa mRNA for homeobox-leucine zipper protein (PHZ4)	K09338	HD-ZIP	homeobox-leucine zipper protein	http://www.genome.jp/dbget-bin/www_bget?ko:K09338	Q05466	679	7.5e-70	Homeobox-leucine zipper protein HAT4 OS=Arabidopsis thaliana GN=HAT4 PE=1 SV=1	PF05920//PF02183//PF00046//PF04618	Homeobox KN domain//Homeobox associated leucine zipper//Homeobox domain//HD-ZIP protein N terminus	GO:0006355	regulation of transcription, DNA-templated	GO:0003677//GO:0043565//GO:0003700	DNA binding//sequence-specific DNA binding//transcription factor activity, sequence-specific DNA binding	GO:0005634//GO:0005667	nucleus//transcription factor complex	--	--	DOWN	-3.6881	5.01e-05	blast,frame:-1 start:1324 end:356
Cluster-1975.12470	1313.32	1774.53	1304.04	2199.15	3274.74	3669.73	20.73	28.72	20.87	40.72	68.4	63.64	3107	4695909	XP_011080863.1	3224	0	heat shock 70 kDa protein 14 [Sesamum indicum]	XM_017363347.1	XM_017363347	1715	0	PREDICTED: Daucus carota subsp. sativus heat shock 70 kDa protein 14-like (LOC108196185), transcript variant X1, mRNA	K09489	HSPA4	heat shock 70kDa protein 4	http://www.genome.jp/dbget-bin/www_bget?ko:K09489	F4HQD4	2983	0	Heat shock 70 kDa protein 15 OS=Arabidopsis thaliana GN=HSP70-15 PE=1 SV=1	PF06723	MreB/Mbl protein	GO:0000902	cell morphogenesis	--	--	--	--	KOG0103	Molecular chaperones HSP105/HSP110/SSE1, HSP70 superfamily	UP	1.5856	1.25e-05	blast,frame:2 start:155 end:2692
Cluster-1406.0	0	0	0	70	4	5	0	0	0	3.79	0.25	0.26	1215	--	--	--	--	--	CP006185.2	CP006185	1212	0	Saccharomyces cerevisiae YJM1400 chromosome XVI sequence	--	--	--	--	Q02896	1709	2.2e-189	Alkaline ceramidase YDC1 OS=Saccharomyces cerevisiae (strain ATCC 204508 / S288c) GN=YDC1 PE=1 SV=1	PF05875	Ceramidase	GO:0006672//GO:0006807	ceramide metabolic process//nitrogen compound metabolic process	GO:0016811	hydrolase activity, acting on carbon-nitrogen (but not peptide) bonds, in linear amides	GO:0016021	integral component of membrane	KOG2329	Alkaline ceramidase	UP	7.6931	0.001144	blast,frame:-1 start:1107 end:136
Cluster-10961.0	1	6	2	52	7	56	0.05	0.29	0.1	2.86	0.44	2.91	1201	--	--	--	--	--	--	--	--	--	--	--	--	--	--	--	--	--	--	--	--	--	--	--	--	--	--	--	--	UP	4.1721	0.0011629	blast,frame:-1 start:496 end:398|blast,frame:-3 start:695 end:558
Cluster-1975.16287	9	15	31	756	2326	2601	0.33	0.57	1.17	32.65	114.14	105.94	1465	6259898	KZM87516.1	505	2.4e-48	hypothetical protein DCAR_024650 [Daucus carota subsp. sativus]	XM_017361674.1	XM_017361674	182	5.77e-88	PREDICTED: Daucus carota subsp. sativus uncharacterized LOC108194731 (LOC108194731), mRNA	--	--	--	--	O65373	207	3.9e-15	BAG family molecular chaperone regulator 5, mitochondrial OS=Arabidopsis thaliana GN=BAG5 PE=1 SV=1	PF04048//PF00612//PF02179	Sec8 exocyst complex component specific domain//IQ calmodulin-binding motif//BAG domain	GO:0015031//GO:0006904	protein transport//vesicle docking involved in exocytosis	GO:0051087//GO:0005515	chaperone binding//protein binding	GO:0000145	exocyst	--	--	UP	7.2136	3.38e-25	blast,frame:-1 start:1417 end:398
Cluster-1975.15123	2781.99	2376.77	2366.77	589	990.37	478	76.58	67.1	66.27	18.97	36.13	14.48	1885	6834772	XP_017254830.1	343	1.9e-29	PREDICTED: LIM domain-containing protein WLIM1-like [Daucus carota subsp. sativus]	XM_017399341.1	XM_017399341	236	7.15e-118	PREDICTED: Daucus carota subsp. sativus LIM domain-containing protein WLIM1-like (LOC108224657), mRNA	K09377	CSRP	cysteine and glycine-rich protein	http://www.genome.jp/dbget-bin/www_bget?ko:K09377	Q94JX5	306	1.7e-26	LIM domain-containing protein WLIM1 OS=Arabidopsis thaliana GN=WLIM1 PE=1 SV=1	PF03039	Interleukin-12 alpha subunit	GO:0006955//GO:0008283//GO:0007165//GO:0040007	immune response//cell proliferation//signal transduction//growth	GO:0005143//GO:0008083	interleukin-12 receptor binding//growth factor activity	GO:0005576//GO:0042022	extracellular region//interleukin-12 receptor complex	--	--	DOWN	-1.3196	0.0073008	blast,frame:2 start:1058 end:1273|blast,frame:3 start:1353 end:1571
Cluster-16698.0	278	203	60	665.9	119	917	18.61	13.95	4.13	51.73	10.61	67.83	918	6832045	XP_017251844.1	703	1.7e-71	PREDICTED: uncharacterized protein LOC108222435 [Daucus carota subsp. sativus]	XM_017396355.1	XM_017396355	328	2.46e-169	PREDICTED: Daucus carota subsp. sativus uncharacterized LOC108222435 (LOC108222435), mRNA	--	--	--	--	--	--	--	--	--	--	--	--	--	--	--	--	--	--	UP	2.1538	0.04178	blast,frame:2 start:209 end:691
Cluster-9418.1	1014	974	1237.54	122	311	105	26.11	25.72	32.4	3.68	10.61	2.97	1998	6819451	XP_017238003.1	1119	2.1e-119	PREDICTED: transcription factor PCL1-like [Daucus carota subsp. sativus]	XM_017382514.1	XM_017382514	760	0	PREDICTED: Daucus carota subsp. sativus transcription factor PCL1-like (LOC108211036), mRNA	--	--	--	--	Q94DH3	365	2.5e-33	Transcription factor PCL1 OS=Oryza sativa subsp. japonica GN=PCL1 PE=2 SV=1	--	--	--	--	--	--	--	--	--	--	DOWN	-2.0244	0.0016395	blast,frame:2 start:260 end:1234
Cluster-27038.0	24	31	44	56	127	81	0.33	0.44	0.62	0.91	2.34	1.24	3493	6823888	XP_017242971.1	3027	0	PREDICTED: WD repeat-containing protein 44-like [Daucus carota subsp. sativus]	XM_017387482.1	XM_017387482	1659	0	PREDICTED: Daucus carota subsp. sativus WD repeat-containing protein 44-like (LOC108215129), mRNA	--	--	--	--	Q6LA54	458	7.3e-44	Uncharacterized WD repeat-containing protein C3H5.08c OS=Schizosaccharomyces pombe (strain 972 / ATCC 24843) GN=SPAC3H5.08c PE=1 SV=2	PF00843//PF00400	Arenavirus nucleocapsid protein//WD domain, G-beta repeat	--	--	GO:0005515	protein binding	GO:0019013	viral nucleocapsid	--	--	UP	1.9566	0.0021316	blast,frame:3 start:186 end:2339
Cluster-1975.10679	4072.9	2887.99	5628.89	1422.43	1442.29	956.02	34.4	25.01	48.11	14.12	16.11	8.86	5595	10734251	PPD95689.1	710	1.6e-71	hypothetical protein GOBAR_DD07298 [Gossypium barbadense]	XM_017372016.1	XM_017372016	374	0	PREDICTED: Daucus carota subsp. sativus uncharacterized LOC108203172 (LOC108203172), transcript variant X2, mRNA	--	--	--	--	Q8VY22	539	4.7e-53	Protein trichome birefringence-like 38 OS=Arabidopsis thaliana GN=TBL38 PE=2 SV=1	--	--	--	--	--	--	--	--	--	--	DOWN	-1.1803	0.017521	blast,frame:2 start:1970 end:2347
Cluster-1148.0	0	0	0	25	43	46	0	0	0	1.47	2.89	2.57	1136	6264813	KZM92431.1	694	2.3e-70	hypothetical protein DCAR_020204 [Daucus carota subsp. sativus]	XM_017403071.1	XM_017403071	267	2.49e-135	PREDICTED: Daucus carota subsp. sativus uncharacterized LOC108227750 (LOC108227750), mRNA	--	--	--	--	--	--	--	--	--	--	--	--	--	--	--	--	--	--	UP	8.2199	5.31e-08	blast,frame:-3 start:849 end:151|blast,frame:-1 start:938 end:729
Cluster-20334.0	273	51	658	3	12	7	8.46	1.62	20.75	0.11	0.49	0.24	1702	6813109	XP_017230916.1	631	6.8e-63	PREDICTED: protein YLS3-like [Daucus carota subsp. sativus]	XM_017375427.1	XM_017375427	264	1.75e-133	PREDICTED: Daucus carota subsp. sativus protein YLS3-like (LOC108205461), mRNA	--	--	--	--	O64864	427	1.4e-40	Protein YLS3 OS=Arabidopsis thaliana GN=YLS3 PE=2 SV=1	PF15715//PF00253	PCNA-associated factor//Ribosomal protein S14p/S29e	GO:0006412//GO:0051726//GO:0042254//GO:0006974	translation//regulation of cell cycle//ribosome biogenesis//cellular response to DNA damage stimulus	GO:0003735	structural constituent of ribosome	GO:0005840//GO:0005622	ribosome//intracellular	--	--	DOWN	-4.9392	6.4e-06	blast,frame:-3 start:1544 end:981
Cluster-22593.0	50	84	86	209	168	159	1.06	1.83	1.85	5.2	4.72	3.71	2372	6844319	XP_017220998.1	804	8.3e-83	PREDICTED: probable WRKY transcription factor 48 [Daucus carota subsp. sativus]	XM_017365509.1	XM_017365509	401	0	PREDICTED: Daucus carota subsp. sativus probable WRKY transcription factor 48 (LOC108197802), transcript variant X2, mRNA	--	--	--	--	Q9FGZ4	400	2.6e-37	Probable WRKY transcription factor 48 OS=Arabidopsis thaliana GN=WRKY48 PE=2 SV=1	PF01299//PF03106	Lysosome-associated membrane glycoprotein (Lamp)//WRKY DNA -binding domain	GO:0006355	regulation of transcription, DNA-templated	GO:0043565//GO:0003700	sequence-specific DNA binding//transcription factor activity, sequence-specific DNA binding	GO:0016020//GO:0005667	membrane//transcription factor complex	--	--	UP	1.8151	2.02e-05	blast,frame:-1 start:2270 end:942
Cluster-5965.0	58	126	33	1	3	2	1.91	4.26	1.11	0.04	0.13	0.07	1613	6268586	KZM96204.1	904	1.4e-94	hypothetical protein DCAR_019446 [Daucus carota subsp. sativus]	XM_017401806.1	XM_017401806	315	7.4e-162	PREDICTED: Daucus carota subsp. sativus transcription factor HEC1-like (LOC108226813), mRNA	--	--	--	--	Q9FHA7	440	4.1e-42	Transcription factor HEC1 OS=Arabidopsis thaliana GN=HEC1 PE=1 SV=1	PF00010	Helix-loop-helix DNA-binding domain	--	--	GO:0046983	protein dimerization activity	--	--	--	--	DOWN	-4.641	1.46e-05	blast,frame:1 start:145 end:975
Cluster-2349.1	0	0	8	86	37	146	0	0	0.17	2.14	1.04	3.4	2375	10987470	PSR84509.1	2790	0	Phospholipase D alpha 1 like [Actinidia chinensis var. chinensis]	XM_017388967.1	XM_017388967	1430	0	PREDICTED: Daucus carota subsp. sativus phospholipase D alpha 1-like (LOC108216258), mRNA	K01115	PLD1_2	phospholipase D1/2	http://www.genome.jp/dbget-bin/www_bget?ko:K01115	Q41142	2696	1.5e-303	Phospholipase D alpha 1 OS=Ricinus communis GN=PLD1 PE=1 SV=1	PF00614//PF00168	Phospholipase D Active site motif//C2 domain	--	--	GO:0003824//GO:0005515	catalytic activity//protein binding	--	--	--	--	UP	5.5613	0.00017421	blast,frame:-3 start:2058 end:1
Cluster-1975.2534	386	373	396	71	79	90	2.37	2.35	2.46	0.51	0.64	0.61	7603	6823711	XP_017242779.1	1433	3.1e-155	PREDICTED: uncharacterized protein LOC108214996 [Daucus carota subsp. sativus]	XR_001805845.1	XR_001805845	637	0	PREDICTED: Daucus carota subsp. sativus uncharacterized LOC108214996 (LOC108214996), transcript variant X3, misc_RNA	--	--	--	--	Q9S728	365	9.6e-33	Protodermal factor 1 OS=Arabidopsis thaliana GN=PDF1 PE=2 SV=1	PF04509	CheC-like family	--	--	GO:0016787	hydrolase activity	--	--	--	--	DOWN	-1.7387	2.09e-11	blast,frame:-1 start:7516 end:6464
Cluster-15370.0	5	2	3	18	11	19	0.64	0.26	0.4	2.65	1.9	2.72	593	6839071	XP_017215175.1	507	5.7e-49	PREDICTED: MHF histone-fold complex subunit 1 [Daucus carota subsp. sativus]	XM_017359686.1	XM_017359686	305	9.5e-157	PREDICTED: Daucus carota subsp. sativus MHF histone-fold complex subunit 1 (LOC108193156), mRNA	K11511	APITD1, CENPS, MHF1	centromere protein S	http://www.genome.jp/dbget-bin/www_bget?ko:K11511	Q8N2Z9	140	9.2e-08	Centromere protein S OS=Homo sapiens GN=APITD1 PE=1 SV=1	PF02291	Transcription initiation factor IID, 31kD subunit	GO:0006352	DNA-templated transcription, initiation	--	--	--	--	--	--	UP	2.7853	0.005073	blast,frame:3 start:66 end:488
Cluster-4735.0	13	26	35	170	274	94	0.66	1.36	1.83	10.09	18.55	5.28	1130	6277672	KZN05291.1	666	4e-67	hypothetical protein DCAR_006128 [Daucus carota subsp. sativus]	XM_017378907.1	XM_017378907	190	1.58e-92	PREDICTED: Daucus carota subsp. sativus zinc finger protein ZAT5-like (LOC108208376), mRNA	--	--	--	--	Q681X4	443	1.3e-42	Zinc finger protein ZAT5 OS=Arabidopsis thaliana GN=ZAT5 PE=2 SV=1	PF13912//PF13465//PF01363//PF17123//PF00096	C2H2-type zinc finger//Zinc-finger double domain//FYVE zinc finger//RING-like zinc finger//Zinc finger, C2H2 type	--	--	GO:0005515//GO:0046872//GO:0008270	protein binding//metal ion binding//zinc ion binding	--	--	--	--	UP	3.4151	1.15e-06	blast,frame:-1 start:1010 end:321
Cluster-1975.19606	1	8	17	833	15	987	0.14	1.19	2.57	137.5	2.91	158.77	554	6272667	KZN00286.1	141	1.5e-06	hypothetical protein DCAR_009040 [Daucus carota subsp. sativus]	--	--	--	--	--	--	--	--	--	--	--	--	--	PF09505	Dimethylamine methyltransferase (Dimeth_PyL)	GO:0015948	methanogenesis	GO:0008168	methyltransferase activity	--	--	--	--	UP	6.6221	3.78e-06	blast,frame:-3 start:552 end:298
Cluster-1975.15953	203	256	210	54	17	36	3.84	4.96	4.03	1.2	0.43	0.75	2635	6812671	XP_017230423.1	3692	0	PREDICTED: dynamin-like protein ARC5 [Daucus carota subsp. sativus]	XM_017374934.1	XM_017374934	1837	0	PREDICTED: Daucus carota subsp. sativus dynamin-like protein ARC5 (LOC108205127), mRNA	--	--	--	--	Q84N64	3063	0	Dynamin-like protein ARC5 OS=Arabidopsis thaliana GN=ARC5 PE=1 SV=2	PF01926//PF16326	50S ribosome-binding GTPase//ABC transporter C-terminal domain	--	--	GO:0003677//GO:0005525	DNA binding//GTP binding	--	--	--	--	DOWN	-2.1252	0.00015973	blast,frame:2 start:2 end:2425
Cluster-12879.0	46	39	38.03	624.67	54	306.84	1.1	0.96	0.93	17.55	1.72	8.1	2127	10688897	XP_023911441.1	2301	1.9e-256	heat shock 70 kDa protein 2 isoform X3 [Quercus suber]	CP004416.2	CP004416	2120	0	Saccharomyces cerevisiae YJM271 chromosome I genomic sequence	K03283	HSPA1s	heat shock 70kDa protein 1/2/6/8	http://www.genome.jp/dbget-bin/www_bget?ko:K03283	P10591	2853	0	Heat shock protein SSA1 OS=Saccharomyces cerevisiae (strain ATCC 204508 / S288c) GN=SSA1 PE=1 SV=4	PF01968//PF02782//PF06723	Hydantoinase/oxoprolinase//FGGY family of carbohydrate kinases, C-terminal domain//MreB/Mbl protein	GO:0005975//GO:0000902	carbohydrate metabolic process//cell morphogenesis	GO:0016773//GO:0016787	phosphotransferase activity, alcohol group as acceptor//hydrolase activity	--	--	KOG0101	Molecular chaperones HSP70/HSC70, HSP70 superfamily	UP	3.5158	0.0001352	blast,frame:3 start:39 end:1979
Cluster-1975.13467	1106	1143	960	276	434	181	31.3	33.18	27.64	9.14	16.28	5.64	1840	4165278	XP_009771990.1	1829	9e-202	PREDICTED: malate dehydrogenase [NADP], chloroplastic [Nicotiana sylvestris]	XM_017381467.1	XM_017381467	1143	0	PREDICTED: Daucus carota subsp. sativus malate dehydrogenase [NADP], chloroplastic (LOC108210185), mRNA	K00051	E1.1.1.82	malate dehydrogenase (NADP+)	http://www.genome.jp/dbget-bin/www_bget?ko:K00051	P21528	1778	3.3e-197	Malate dehydrogenase [NADP], chloroplastic OS=Pisum sativum PE=1 SV=2	PF00056//PF02866	lactate/malate dehydrogenase, NAD binding domain//lactate/malate dehydrogenase, alpha/beta C-terminal domain	GO:0055114	oxidation-reduction process	GO:0016491//GO:0016616	oxidoreductase activity//oxidoreductase activity, acting on the CH-OH group of donors, NAD or NADP as acceptor	--	--	KOG1496	Malate dehydrogenase	DOWN	-1.2948	0.018129	blast,frame:-1 start:1723 end:392
Cluster-1975.13465	555.3	403	591	786.85	706.99	774.14	16.45	12.24	17.81	27.26	27.76	25.23	1769	6846647	XP_017223594.1	1961	4.3e-217	PREDICTED: protein kinase 2B, chloroplastic-like [Daucus carota subsp. sativus]	XM_017368105.1	XM_017368105	943	0	PREDICTED: Daucus carota subsp. sativus protein kinase 2B, chloroplastic-like (LOC108200046), mRNA	--	--	--	--	O49840	1513	1.7e-166	Protein kinase 2B, chloroplastic OS=Arabidopsis thaliana GN=APK2B PE=2 SV=1	PF06839//PF00069//PF07714//PF01956	GRF zinc finger//Protein kinase domain//Protein tyrosine kinase//Integral membrane protein DUF106	GO:0006468	protein phosphorylation	GO:0008270//GO:0005524//GO:0004672	zinc ion binding//ATP binding//protein kinase activity	GO:0016020	membrane	--	--	UP	1.0795	0.00033971	blast,frame:3 start:129 end:1430
Cluster-1975.13464	2322	1150	1386	95	152	54	140.46	71.39	86.04	6.68	12.24	3.61	990	6709181	OAY30809.1	246	1.8e-18	hypothetical protein MANES_14G060500 [Manihot esculenta]	--	--	--	--	--	--	--	--	--	--	--	--	--	--	--	--	--	--	--	--	--	--	--	DOWN	-3.4532	3.29e-09	blast,frame:-2 start:614 end:261
Cluster-1975.13461	33	13	32	0	3	1	4.75	1.92	4.83	0	0.58	0.16	555	--	--	--	--	--	--	--	--	--	--	--	--	--	--	--	--	--	--	--	--	--	--	--	--	--	--	--	--	DOWN	-3.738	0.008504	estscan,start:226 end:334
Cluster-1975.13460	379	364	387	94	165	69	10.77	10.61	11.19	3.12	6.21	2.16	1834	6807650	XP_017230925.1	1876	3.2e-207	PREDICTED: fructose-1,6-bisphosphatase class 1 [Daucus carota subsp. sativus]	XM_017375436.1	XM_017375436	815	0	PREDICTED: Daucus carota subsp. sativus fructose-1,6-bisphosphatase class 1 (LOC108205466), mRNA	K03841	FBP, fbp	fructose-1,6-bisphosphatase I	http://www.genome.jp/dbget-bin/www_bget?ko:K03841	Q07204	699	4.3e-72	Fructose-1,6-bisphosphatase, chloroplastic OS=Brassica napus GN=FBP PE=2 SV=1	PF00459//PF00316	Inositol monophosphatase family//Fructose-1-6-bisphosphatase	GO:0015976//GO:0006000//GO:0006096//GO:0046854//GO:0006098//GO:0005975//GO:0006013//GO:0006094	carbon utilization//fructose metabolic process//glycolytic process//phosphatidylinositol phosphorylation//pentose-phosphate shunt//carbohydrate metabolic process//mannose metabolic process//gluconeogenesis	GO:0042132//GO:0042578	fructose 1,6-bisphosphate 1-phosphatase activity//phosphoric ester hydrolase activity	--	--	KOG1458	Fructose-1,6-bisphosphatase	DOWN	-1.2317	0.032587	blast,frame:-2 start:1833 end:505
Cluster-497.0	0	0	0	15	2	5	0	0	0	3.02	0.48	0.99	495	10403777	POE58956.1	227	1.4e-16	synaptobrevin like 2 [Quercus suber]	CP005677.2	CP005677	492	0	Saccharomyces cerevisiae YJM1574 chromosome XV sequence	K08511	ATVAMP72	vesicle-associated membrane protein 72	http://www.genome.jp/dbget-bin/www_bget?ko:K08511	P33328	416	7.6e-40	Synaptobrevin homolog 2 OS=Saccharomyces cerevisiae (strain ATCC 204508 / S288c) GN=SNC2 PE=1 SV=2	PF05478//PF00957	Prominin//Synaptobrevin	GO:0016192	vesicle-mediated transport	--	--	GO:0016021	integral component of membrane	KOG0860	Synaptobrevin/VAMP-like protein	UP	5.8392	0.023559	blast,frame:3 start:45 end:404
Cluster-1975.6408	1393.55	1605.19	1021	7842.87	2030.01	7347.14	20.12	23.77	14.95	132.9	38.79	116.56	3373	10641499	AUZ98410.1	1585	3.2e-173	1-deoxy-D-xylulose 5-phosphate reductoisomerase [Trachyspermum ammi]	KP057204.1	KP057204	504	0	Angelica sinensis 1-deoxy-D-xylulose 5-phosphate reductoisomerase mRNA, complete cds	K00099	dxr	1-deoxy-D-xylulose-5-phosphate reductoisomerase	http://www.genome.jp/dbget-bin/www_bget?ko:K00099	Q8W250	1427	3.1e-156	1-deoxy-D-xylulose 5-phosphate reductoisomerase, chloroplastic OS=Oryza sativa subsp. japonica GN=DXR PE=2 SV=2	PF08436//PF03447//PF11770//PF01118//PF02670	1-deoxy-D-xylulose 5-phosphate reductoisomerase C-terminal//Homoserine dehydrogenase, NAD binding domain//GRB2-binding adapter (GAPT)//Semialdehyde dehydrogenase, NAD binding domain//1-deoxy-D-xylulose 5-phosphate reductoisomerase	GO:0055114	oxidation-reduction process	GO:0050661//GO:0016491//GO:0070402//GO:0051287//GO:0016620//GO:0005515	NADP binding//oxidoreductase activity//NADPH binding//NAD binding//oxidoreductase activity, acting on the aldehyde or oxo group of donors, NAD or NADP as acceptor//protein binding	GO:0016021	integral component of membrane	--	--	UP	2.6071	2.95e-05	blast,frame:-1 start:1225 end:857
Cluster-1975.13468	437.72	417.21	437	138	122.01	168	14.84	14.51	15.1	5.47	5.49	6.27	1576	--	--	--	--	--	XM_017371244.1	XM_017371244	63	8.81e-22	PREDICTED: Daucus carota subsp. sativus eukaryotic peptide chain release factor subunit 1-2-like (LOC108202722), mRNA	--	--	--	--	P35615	134	1.2e-06	Eukaryotic peptide chain release factor subunit 1 OS=Xenopus laevis GN=etf1 PE=2 SV=1	--	--	--	--	--	--	--	--	KOG0688	Peptide chain release factor 1 (eRF1)	DOWN	-1.0697	3.43e-05	blast,frame:-1 start:118 end:2
Cluster-1975.8673	308.02	102	227.96	46	49	41	7.55	2.56	5.68	1.32	1.59	1.1	2088	6265109	KZM92727.1	1030	4.5e-109	hypothetical protein DCAR_019908 [Daucus carota subsp. sativus]	XM_017400194.1	XM_017400194	196	1.36e-95	PREDICTED: Daucus carota subsp. sativus myb family transcription factor APL-like (LOC108225351), mRNA	--	--	--	--	Q9SAK5	484	4.2e-47	Myb family transcription factor APL OS=Arabidopsis thaliana GN=APL PE=2 SV=2	--	--	--	--	--	--	--	--	--	--	DOWN	-1.6916	0.0078699	estscan,start:800 end:1696
Cluster-6193.0	276	273	253	90	97	73	7.73	7.84	7.21	2.95	3.6	2.25	1857	6825601	XP_017244846.1	1481	2e-161	PREDICTED: transcription factor TGA2-like [Daucus carota subsp. sativus]	XM_017401614.1	XM_017401614	806	0	PREDICTED: Daucus carota subsp. sativus transcription factor TGA2-like (LOC108226623), transcript variant X3, mRNA	K14431	TGA	transcription factor TGA	http://www.genome.jp/dbget-bin/www_bget?ko:K14431	O24160	856	2.7e-90	TGACG-sequence-specific DNA-binding protein TGA-2.1 OS=Nicotiana tabacum GN=TGA21 PE=1 SV=1	PF07716//PF00170//PF14144//PF03131	Basic region leucine zipper//bZIP transcription factor//Seed dormancy control//bZIP Maf transcription factor	GO:0006351//GO:0006355	transcription, DNA-templated//regulation of transcription, DNA-templated	GO:0043565//GO:0003677//GO:0003700	sequence-specific DNA binding//DNA binding//transcription factor activity, sequence-specific DNA binding	GO:0005634//GO:0005667	nucleus//transcription factor complex	--	--	DOWN	-1.0877	0.0013545	blast,frame:-3 start:1531 end:251
Cluster-16523.0	80	124	55	6	25	21	3.87	6.16	2.72	0.34	1.61	1.12	1176	10997146	PSR98794.1	1402	1.9e-152	DnaJ protein [Actinidia chinensis var. chinensis]	XM_007010422.2	XM_007010422	540	0	PREDICTED: Theobroma cacao dnaJ protein homolog (LOC18586851), mRNA	K09503	DNAJA2	DnaJ homolog subfamily A member 2	http://www.genome.jp/dbget-bin/www_bget?ko:K09503	Q04960	1267	3.8e-138	DnaJ protein homolog OS=Cucumis sativus GN=DNAJ1 PE=2 SV=1	PF06689//PF01155//PF00684//PF16685	ClpX C4-type zinc finger//Hydrogenase/urease nickel incorporation, metallochaperone, hypA//DnaJ central domain//zinc RING finger of MSL2	GO:0006464	cellular protein modification process	GO:0051082//GO:0061630//GO:0016151//GO:0046983//GO:0008270//GO:0031072	unfolded protein binding//ubiquitin protein ligase activity//nickel cation binding//protein dimerization activity//zinc ion binding//heat shock protein binding	--	--	KOG0712	Molecular chaperone (DnaJ superfamily)	DOWN	-1.78	0.044412	blast,frame:1 start:1 end:1014
Cluster-23450.0	1	0	0	36	272	29	0.06	0	0	2.6	22.5	1.99	970	6819897	XP_017238497.1	512	2.5e-49	PREDICTED: miraculin-like [Daucus carota subsp. sativus]	--	--	--	--	--	--	--	--	--	P13087	367	7.2e-34	Miraculin OS=Synsepalum dulcificum PE=1 SV=3	PF00197	Trypsin and protease inhibitor	--	--	GO:0004866	endopeptidase inhibitor activity	--	--	--	--	UP	8.8791	1.04e-06	blast,frame:-1 start:970 end:308
[truncated: 8,305 more rows]
