# Supplementary material for: Comparative de novo transcriptomics and untargeted metabolomic analyses elucidate complicated mechanisms regulating celery (Apium graveolens L.) responses to selenium stimuli
Source: PLoS One. 2019 Dec 30;14(12):e0226752. doi: 10.1371/journal.pone.0226752 (PMC6936847; doi:10.1371/journal.pone.0226752)
Supplement: S2 Table — (XLS) [file pone.0226752.s004.xls]

## Sheet: Table S2
Table S2 KEGG enrichment analysis of the DEGs
#Term	Database	ID	Input number	Background number	P-Value	Corrected P-Value	Input	Hyperlink
Phenylpropanoid biosynthesis	KEGG PATHWAY	ko00940	78	156	4.85e-07	5.72e-05	Cluster-1975.17427|Cluster-17849.0|Cluster-1975.8301|Cluster-14204.0|Cluster-801.0|Cluster-1975.14783|Cluster-1975.6674|Cluster-1975.12124|Cluster-11534.0|Cluster-1975.9726|Cluster-1975.9727|Cluster-1975.1971|Cluster-1975.17428|Cluster-1975.1700|Cluster-1975.224|Cluster-17988.0|Cluster-6930.0|Cluster-8371.0|Cluster-15894.0|Cluster-17788.0|Cluster-8876.0|Cluster-1975.16264|Cluster-602.0|Cluster-19…	http://www.genome.jp/kegg-bin/show_pathway?ko00940/K13065%09red/K10775%09red/K13066%09red/K01188%09red/K00083%09red/K12355%09red/K11188%09red/K05350%09red/K01904%09red/K09755%09red/K09754%09red/K05349%09red/K00588%09red/K18368%09red/K00487%09red/K00430%09red/K09753%09red
Biosynthesis of unsaturated fatty acids	KEGG PATHWAY	ko01040	46	84	1.9e-05	0.00111949	Cluster-1975.16730|Cluster-1975.14521|Cluster-1975.12805|Cluster-1975.2952|Cluster-1975.7339|Cluster-1975.14520|Cluster-1975.2096|Cluster-1975.2099|Cluster-1975.2098|Cluster-1975.2333|Cluster-1975.2100|Cluster-1975.199|Cluster-1975.17285|Cluster-1975.16103|Cluster-1975.4937|Cluster-1975.18221|Cluster-1975.6706|Cluster-1975.17759|Cluster-1975.1206|Cluster-1975.4218|Cluster-1975.6952|Cluster-1975.6…	http://www.genome.jp/kegg-bin/show_pathway?ko01040/K01068%09red/K00059%09red/K00232%09red/K10256%09red/K07513%09red/K03921%09red/K10251%09red
Protein processing in endoplasmic reticulum	KEGG PATHWAY	ko04141	123	329	4.97e-05	0.00195439	Cluster-1975.17773|Cluster-5684.0|Cluster-1975.17774|Cluster-1020.0|Cluster-23000.0|Cluster-1975.10649|Cluster-3946.0|Cluster-1975.7589|Cluster-1975.3098|Cluster-1975.15583|Cluster-1975.2121|Cluster-1975.11986|Cluster-1975.5017|Cluster-23743.0|Cluster-1975.19238|Cluster-6400.0|Cluster-1975.18528|Cluster-1975.19234|Cluster-1975.8194|Cluster-1975.11211|Cluster-22755.0|Cluster-1975.11841|Cluster-197…	http://www.genome.jp/kegg-bin/show_pathway?ko04141/K10601%09red/K10597%09red/K06689%09red/K13989%09red/K13984%09red/K10575%09red/K10666%09red/K10636%09red/K09517%09red/K09486%09red/K09487%09red/K10578%09red/K10956%09red/K10950%09red/K10839%09red/K14009%09red/K14003%09red/K13250%09red/K01230%09red/K14006%09red/K14007%09red/K14004%09red/K12666%09red/K04523%09red/K03094%09red/K10084%09red/K07953%09r…
Plant-pathogen interaction	KEGG PATHWAY	ko04626	88	226	0.00019415	0.00572743	Cluster-1975.5585|Cluster-1258.0|Cluster-6689.0|Cluster-22945.2|Cluster-11248.0|Cluster-1975.19512|Cluster-1975.11986|Cluster-1975.17019|Cluster-1975.17500|Cluster-1975.13685|Cluster-1975.7789|Cluster-1975.19234|Cluster-1975.14438|Cluster-1975.13171|Cluster-1975.13172|Cluster-1975.2259|Cluster-1975.14771|Cluster-1975.861|Cluster-24039.0|Cluster-13326.0|Cluster-1975.13970|Cluster-1975.6778|Cluster…	http://www.genome.jp/kegg-bin/show_pathway?ko04626/K18835%09red/K13414%09red/K13416%09red/K09487%09red/K13412%09red/K13456%09red/K13457%09red/K13459%09red/K05391%09red/K13434%09red/K02183%09red/K13449%09red/K04079%09red/K13433%09red/K00864%09red/K13429%09red/K13428%09red/K13466%09red/K18875%09red/K13448%09red/K13447%09red/K13420%09red/K13425%09red/K13424%09red/K13426%09red
Plant hormone signal transduction	KEGG PATHWAY	ko04075	109	308	0.000669678	0.0158044	Cluster-7537.0|Cluster-12737.1|Cluster-1975.4845|Cluster-1975.20035|Cluster-1975.3026|Cluster-23096.0|Cluster-23534.0|Cluster-20762.0|Cluster-1975.15229|Cluster-5633.0|Cluster-1975.17378|Cluster-1975.12710|Cluster-1975.7789|Cluster-1975.12394|Cluster-1975.643|Cluster-1975.2122|Cluster-1975.3630|Cluster-25186.0|Cluster-6193.0|Cluster-1975.5049|Cluster-1975.11741|Cluster-1975.1561|Cluster-1975.1132…	http://www.genome.jp/kegg-bin/show_pathway?ko04075/K14486%09red/K14487%09red/K14484%09red/K14485%09red/K14488%09red/K14489%09red/K13946%09red/K13415%09red/K13416%09red/K14432%09red/K14431%09red/K14512%09red/K14514%09red/K14515%09red/K14516%09red/K14517%09red/K14495%09red/K14494%09red/K14497%09red/K14496%09red/K14491%09red/K14490%09red/K14493%09red/K14492%09red/K14499%09red/K14498%09red/K14505%09r…
Proteasome	KEGG PATHWAY	ko03050	54	131	0.0011523	0.0226618	Cluster-1975.12704|Cluster-9051.0|Cluster-1975.18829|Cluster-3722.0|Cluster-1179.0|Cluster-1975.6487|Cluster-1975.5175|Cluster-1975.12635|Cluster-1975.12652|Cluster-3486.0|Cluster-1975.12655|Cluster-1975.12654|Cluster-8182.0|Cluster-1975.9661|Cluster-1975.15670|Cluster-2022.0|Cluster-1975.5213|Cluster-599.0|Cluster-1975.19821|Cluster-1975.5214|Cluster-1975.16591|Cluster-16124.0|Cluster-1975.5218|…	http://www.genome.jp/kegg-bin/show_pathway?ko03050/K03064%09red/K03065%09red/K03066%09red/K03061%09red/K03062%09red/K03063%09red/K03028%09red/K03029%09red/K02728%09red/K02729%09red/K02725%09red/K02726%09red/K02727%09red/K06699%09red/K03039%09red/K03038%09red/K03037%09red/K03036%09red/K03035%09red/K03033%09red/K03032%09red/K03031%09red/K03030%09red/K11599%09red/K02738%09red/K02732%09red/K02731%09r…
Starch and sucrose metabolism	KEGG PATHWAY	ko00500	85	252	0.00692516	0.116738	Cluster-25059.0|Cluster-8465.0|Cluster-1975.6201|Cluster-22521.0|Cluster-1366.0|Cluster-16200.0|Cluster-1975.11660|Cluster-1975.4007|Cluster-1975.7540|Cluster-1975.1971|Cluster-1975.1970|Cluster-20954.0|Cluster-11918.0|Cluster-1975.13044|Cluster-1975.9480|Cluster-1975.19586|Cluster-8344.0|Cluster-26540.0|Cluster-1975.1760|Cluster-1975.5150|Cluster-5851.0|Cluster-11610.0|Cluster-1975.12800|Cluster…	http://www.genome.jp/kegg-bin/show_pathway?ko00500/K00975%09red/K01177%09red/K01179%09red/K16055%09red/K01810%09red/K18447%09red/K01184%09red/K01187%09red/K00700%09red/K01188%09red/K00703%09red/K00705%09red/K00688%09red/K01213%09red/K05350%09red/K00963%09red/K00012%09red/K01087%09red/K00847%09red/K19893%09red/K19891%09red/K01513%09red/K00770%09red/K01835%09red/K01193%09red/K13648%09red/K01194%09r…
Glycolysis / Gluconeogenesis	KEGG PATHWAY	ko00010	90	276	0.0112976	0.162288	Cluster-8465.0|Cluster-4112.0|Cluster-2036.0|Cluster-15825.0|Cluster-16870.0|Cluster-1975.12274|Cluster-1975.9946|Cluster-1975.10205|Cluster-1782.0|Cluster-23412.0|Cluster-9547.0|Cluster-1975.7158|Cluster-3064.0|Cluster-1975.7785|Cluster-22219.0|Cluster-1975.13460|Cluster-25343.0|Cluster-1975.3682|Cluster-1975.3541|Cluster-3991.0|Cluster-1975.9873|Cluster-3077.0|Cluster-18841.0|Cluster-1975.1627|…	http://www.genome.jp/kegg-bin/show_pathway?ko00010/K00850%09red/K01689%09red/K00895%09red/K18857%09red/K01623%09red/K01624%09red/K01810%09red/K00873%09red/K00627%09red/K00134%09red/K01835%09red/K01834%09red/K00016%09red/K00844%09red/K01792%09red/K03841%09red/K00927%09red/K00002%09red/K00001%09red/K01803%09red/K00161%09red/K00162%09red/K00128%09red/K01568%09red/K00382%09red/K00121%09red/K15633%09r…
Citrate cycle (TCA cycle)	KEGG PATHWAY	ko00020	48	132	0.0134138	0.162288	Cluster-3077.0|Cluster-1176.0|Cluster-5746.0|Cluster-2499.0|Cluster-1975.12865|Cluster-24153.0|Cluster-1975.12740|Cluster-2036.0|Cluster-5248.0|Cluster-1975.14943|Cluster-1975.3107|Cluster-1975.12274|Cluster-1975.18652|Cluster-3911.0|Cluster-1975.3285|Cluster-1975.16101|Cluster-10503.0|Cluster-1975.5030|Cluster-4020.0|Cluster-1622.0|Cluster-8286.0|Cluster-10229.0|Cluster-1975.9688|Cluster-1975.97…	http://www.genome.jp/kegg-bin/show_pathway?ko00020/K00236%09red/K00658%09red/K00164%09red/K01679%09red/K00161%09red/K00162%09red/K01681%09red/K01900%09red/K01648%09red/K01899%09red/K00234%09red/K00235%09red/K00382%09red/K00026%09red/K00627%09red/K01647%09red/K00030%09red/K00031%09red
Glycerophospholipid metabolism	KEGG PATHWAY	ko00564	50	139	0.0137532	0.162288	Cluster-1975.7447|Cluster-1975.13822|Cluster-1975.10780|Cluster-1975.14567|Cluster-1975.9273|Cluster-1975.14563|Cluster-25996.0|Cluster-2502.0|Cluster-1975.4968|Cluster-2453.0|Cluster-1975.19895|Cluster-19136.0|Cluster-1975.12638|Cluster-22620.0|Cluster-23063.0|Cluster-23933.0|Cluster-1975.5013|Cluster-26356.0|Cluster-14809.0|Cluster-1975.5014|Cluster-13911.0|Cluster-1975.9826|Cluster-1975.7396|C…	http://www.genome.jp/kegg-bin/show_pathway?ko00564/K00999%09red/K00995%09red/K00993%09red/K01115%09red/K13519%09red/K08730%09red/K15728%09red/K01126%09red/K13511%09red/K14674%09red/K00111%09red/K00968%09red/K00981%09red/K08744%09red/K01114%09red/K01613%09red/K00901%09red/K00006%09red/K05929%09red/K18696%09red/K18693%09red/K06130%09red/K13508%09red/K00551%09red/K14156%09red
Phenylalanine, tyrosine and tryptophan biosynthesis	KEGG PATHWAY	ko00400	23	52	0.0153267	0.164414	Cluster-22321.1|Cluster-2253.1|Cluster-18993.0|Cluster-1975.13498|Cluster-1975.7332|Cluster-1975.3104|Cluster-1975.4507|Cluster-1975.1352|Cluster-1975.6367|Cluster-1975.9478|Cluster-1975.179|Cluster-1975.1731|Cluster-26642.0|Cluster-25761.0|Cluster-1975.5046|Cluster-1975.4435|Cluster-4850.0|Cluster-1975.17207|Cluster-1975.602|Cluster-11537.0|Cluster-1975.14002|Cluster-1975.18422|Cluster-1975.6983	http://www.genome.jp/kegg-bin/show_pathway?ko00400/K01736%09red/K14455%09red/K14454%09red/K00891%09red/K01696%09red/K15849%09red/K06001%09red/K01735%09red/K13832%09red/K00815%09red/K01626%09red/K00766%09red/K01850%09red/K05359%09red/K15227%09red/K00800%09red
Pentose phosphate pathway	KEGG PATHWAY	ko00030	39	104	0.0168144	0.165341	Cluster-1975.3682|Cluster-1975.16654|Cluster-8465.0|Cluster-5082.0|Cluster-1975.7651|Cluster-1975.12708|Cluster-1975.5963|Cluster-1975.7356|Cluster-3928.0|Cluster-1975.17159|Cluster-13383.0|Cluster-610.0|Cluster-1975.1795|Cluster-1975.14878|Cluster-1975.2021|Cluster-1975.9946|Cluster-1975.4271|Cluster-1975.8065|Cluster-1975.13867|Cluster-1975.14687|Cluster-1975.17189|Cluster-1975.7655|Cluster-197…	http://www.genome.jp/kegg-bin/show_pathway?ko00030/K03841%09red/K00850%09red/K01835%09red/K01810%09red/K01783%09red/K00895%09red/K01807%09red/K00616%09red/K01623%09red/K01057%09red/K00615%09red/K00036%09red/K01624%09red/K00033%09red
Glutathione metabolism	KEGG PATHWAY	ko00480	44	124	0.023449	0.212845	Cluster-3928.0|Cluster-1176.0|Cluster-1975.16654|Cluster-1975.15576|Cluster-1975.15575|Cluster-1975.4709|Cluster-13136.0|Cluster-1975.20318|Cluster-1975.766|Cluster-1975.9746|Cluster-1975.13608|Cluster-16680.0|Cluster-1975.634|Cluster-1975.2009|Cluster-1975.1720|Cluster-1975.12195|Cluster-25439.1|Cluster-25439.0|Cluster-1975.4707|Cluster-8198.0|Cluster-16337.0|Cluster-1563.0|Cluster-1975.14687|Cl…	http://www.genome.jp/kegg-bin/show_pathway?ko00480/K18592%09red/K00432%09red/K00799%09red/K00383%09red/K00036%09red/K00031%09red/K00033%09red/K00434%09red/K01469%09red
alpha-Linolenic acid metabolism	KEGG PATHWAY	ko00592	24	60	0.0314902	0.265418	Cluster-1975.16730|Cluster-1975.11209|Cluster-7467.0|Cluster-12539.0|Cluster-20532.0|Cluster-1975.17923|Cluster-26544.0|Cluster-1975.193|Cluster-1975.10327|Cluster-1975.9826|Cluster-1975.4376|Cluster-1975.2821|Cluster-1975.13839|Cluster-1975.12912|Cluster-1975.6086|Cluster-1975.4937|Cluster-11824.0|Cluster-1975.1011|Cluster-1975.17784|Cluster-1975.7339|Cluster-1975.1206|Cluster-1975.6703|Cluster-…	http://www.genome.jp/kegg-bin/show_pathway?ko00592/K01723%09red/K05894%09red/K10526%09red/K18857%09red/K00232%09red/K00454%09red/K10527%09red/K14674%09red/K10528%09red/K07513%09red/K10525%09red
Stilbenoid, diarylheptanoid and gingerol biosynthesis	KEGG PATHWAY	ko00945	11	21	0.0367485	0.289088	Cluster-17849.0|Cluster-1975.19902|Cluster-1975.6674|Cluster-6930.0|Cluster-25662.0|Cluster-1975.18578|Cluster-1975.8336|Cluster-1975.2349|Cluster-1975.8335|Cluster-833.0|Cluster-1975.7077	http://www.genome.jp/kegg-bin/show_pathway?ko00945/K09754%09red/K00487%09red/K00588%09red/K13065%09red
Glycerolipid metabolism	KEGG PATHWAY	ko00561	44	132	0.0482566	0.353673	Cluster-1975.7447|Cluster-8517.0|Cluster-1975.10780|Cluster-1975.14567|Cluster-1975.6041|Cluster-1975.780|Cluster-1975.2231|Cluster-1975.19895|Cluster-16870.0|Cluster-1975.14563|Cluster-1975.5013|Cluster-26356.0|Cluster-14809.0|Cluster-10051.0|Cluster-1975.5014|Cluster-21282.0|Cluster-13911.0|Cluster-10051.1|Cluster-1975.9826|Cluster-1782.0|Cluster-23412.0|Cluster-1975.16589|Cluster-3064.0|Cluste…	http://www.genome.jp/kegg-bin/show_pathway?ko00561/K00679%09red/K09480%09red/K00002%09red/K00901%09red/K18693%09red/K00128%09red/K13508%09red/K13519%09red/K01054%09red/K14674%09red/K00011%09red/K15728%09red/K00864%09red/K06119%09red
Phenylalanine metabolism	KEGG PATHWAY	ko00360	19	48	0.0552405	0.353673	Cluster-22321.1|Cluster-6368.0|Cluster-1975.179|Cluster-1975.16264|Cluster-22247.0|Cluster-1975.18220|Cluster-9932.0|Cluster-1975.2572|Cluster-1975.6367|Cluster-4925.0|Cluster-1975.8032|Cluster-1975.2349|Cluster-1975.17207|Cluster-1975.14002|Cluster-6930.0|Cluster-1975.8336|Cluster-1975.8335|Cluster-23234.0|Cluster-1975.886	http://www.genome.jp/kegg-bin/show_pathway?ko00360/K00276%09red/K14454%09red/K14455%09red/K10775%09red/K15849%09red/K01593%09red/K00815%09red/K07253%09red/K00588%09red/K00487%09red/K01904%09red
Pentose and glucuronate interconversions	KEGG PATHWAY	ko00040	42	127	0.0571495	0.353673	Cluster-1975.7563|Cluster-1366.0|Cluster-1975.3575|Cluster-1975.780|Cluster-1975.7356|Cluster-1975.19586|Cluster-11918.0|Cluster-1881.0|Cluster-16870.0|Cluster-13213.0|Cluster-1975.19248|Cluster-26747.0|Cluster-21282.0|Cluster-1975.4253|Cluster-1975.9682|Cluster-1975.1999|Cluster-1975.8069|Cluster-1782.0|Cluster-23412.0|Cluster-3064.0|Cluster-1975.20213|Cluster-20664.0|Cluster-11344.0|Cluster-197…	http://www.genome.jp/kegg-bin/show_pathway?ko00040/K00854%09red/K17743%09red/K00002%09red/K16190%09red/K00963%09red/K01213%09red/K00128%09red/K01051%09red/K01783%09red/K12447%09red/K00011%09red/K00012%09red/K01728%09red/K01184%09red
Galactose metabolism	KEGG PATHWAY	ko00052	27	75	0.0577047	0.353673	Cluster-25059.0|Cluster-8465.0|Cluster-1975.12283|Cluster-13302.0|Cluster-1975.780|Cluster-20954.0|Cluster-21386.0|Cluster-1975.1761|Cluster-1975.17159|Cluster-1975.3575|Cluster-7179.0|Cluster-1975.9682|Cluster-1975.1999|Cluster-3621.0|Cluster-1975.13867|Cluster-1975.3682|Cluster-1975.17189|Cluster-1975.17020|Cluster-5562.0|Cluster-13842.0|Cluster-1975.1736|Cluster-14370.0|Cluster-1975.17160|Clus…	http://www.genome.jp/kegg-bin/show_pathway?ko00052/K00965%09red/K00850%09red/K01187%09red/K00844%09red/K01835%09red/K00963%09red/K18819%09red/K01784%09red/K12447%09red/K01193%09red/K00011%09red/K06617%09red
Carbon fixation in photosynthetic organisms	KEGG PATHWAY	ko00710	48	149	0.0600969	0.353673	Cluster-1975.9845|Cluster-1975.9495|Cluster-1975.12708|Cluster-1975.9625|Cluster-1975.17819|Cluster-1975.7356|Cluster-1975.5963|Cluster-1975.1858|Cluster-1975.1859|Cluster-1975.10124|Cluster-1975.1857|Cluster-10503.0|Cluster-1975.10926|Cluster-1975.11038|Cluster-1975.16123|Cluster-1975.18062|Cluster-1975.9844|Cluster-18053.0|Cluster-1975.6367|Cluster-7195.0|Cluster-1975.7815|Cluster-1975.9946|Clu…	http://www.genome.jp/kegg-bin/show_pathway?ko00710/K01783%09red/K00134%09red/K14455%09red/K14454%09red/K01803%09red/K14272%09red/K00927%09red/K00814%09red/K00051%09red/K01807%09red/K01595%09red/K01623%09red/K01602%09red/K03841%09red/K00615%09red/K00029%09red/K01624%09red/K00026%09red/K05298%09red
Monoterpenoid biosynthesis	KEGG PATHWAY	ko00902	8	15	0.0657906	0.353673	Cluster-766.0|Cluster-1975.2525|Cluster-1975.15468|Cluster-18486.0|Cluster-1975.18174|Cluster-1975.9639|Cluster-13236.0|Cluster-1975.1233	http://www.genome.jp/kegg-bin/show_pathway?ko00902/K15096%09red/K15095%09red/K07385%09red/K18108%09red
Thiamine metabolism	KEGG PATHWAY	ko00730	9	18	0.0673585	0.353673	Cluster-1975.6390|Cluster-1975.10426|Cluster-1975.4852|Cluster-1975.9461|Cluster-18109.0|Cluster-1975.14279|Cluster-1975.8621|Cluster-1975.8622|Cluster-1975.3409	http://www.genome.jp/kegg-bin/show_pathway?ko00730/K00949%09red/K03147%09red/K03146%09red/K01662%09red/K14153%09red
Amino sugar and nucleotide sugar metabolism	KEGG PATHWAY	ko00520	51	162	0.0703159	0.353673	Cluster-14665.0|Cluster-19881.0|Cluster-8465.0|Cluster-1975.12283|Cluster-5804.0|Cluster-13302.0|Cluster-1975.4007|Cluster-15539.0|Cluster-20954.0|Cluster-1975.1445|Cluster-1975.9480|Cluster-21386.0|Cluster-13101.0|Cluster-1975.1760|Cluster-1975.986|Cluster-1975.4991|Cluster-1975.11928|Cluster-1975.3575|Cluster-1975.14878|Cluster-1975.16568|Cluster-1975.4253|Cluster-1975.9682|Cluster-1975.7715|Cl…	http://www.genome.jp/kegg-bin/show_pathway?ko00520/K00975%09red/K12373%09red/K01810%09red/K00621%09red/K12450%09red/K01183%09red/K16190%09red/K08678%09red/K08679%09red/K00963%09red/K00012%09red/K17497%09red/K00965%09red/K00966%09red/K00847%09red/K00844%09red/K00770%09red/K00820%09red/K12447%09red/K12448%09red/K10046%09red/K00326%09red/K13648%09red/K01835%09red/K01784%09red/K13379%09red
Ether lipid metabolism	KEGG PATHWAY	ko00565	15	37	0.0724304	0.353673	Cluster-1975.5014|Cluster-23063.0|Cluster-1975.9273|Cluster-1975.1190|Cluster-1975.2752|Cluster-2349.1|Cluster-2349.0|Cluster-1975.5013|Cluster-1975.4968|Cluster-22512.0|Cluster-1975.9826|Cluster-24011.0|Cluster-20725.1|Cluster-1975.8628|Cluster-1975.13822	http://www.genome.jp/kegg-bin/show_pathway?ko00565/K13519%09red/K14674%09red/K00993%09red/K01114%09red/K01115%09red
Fructose and mannose metabolism	KEGG PATHWAY	ko00051	34	102	0.0749308	0.353673	Cluster-16678.0|Cluster-1975.7651|Cluster-5804.0|Cluster-17912.1|Cluster-1975.5963|Cluster-1975.780|Cluster-20954.0|Cluster-21386.0|Cluster-13101.0|Cluster-1975.17159|Cluster-1975.9946|Cluster-1975.13192|Cluster-1975.13867|Cluster-1975.3682|Cluster-1975.17189|Cluster-1975.7655|Cluster-1975.19989|Cluster-5562.0|Cluster-1975.7785|Cluster-1975.5964|Cluster-22219.0|Cluster-1975.13460|Cluster-2794.0|C…	http://www.genome.jp/kegg-bin/show_pathway?ko00051/K18447%09red/K00966%09red/K03841%09red/K00850%09red/K00844%09red/K01103%09red/K01803%09red/K00895%09red/K01624%09red/K01623%09red/K19355%09red/K00847%09red/K00011%09red/K17497%09red
Diterpenoid biosynthesis	KEGG PATHWAY	ko00904	12	28	0.0789066	0.358115	Cluster-1888.0|Cluster-14487.0|Cluster-26475.0|Cluster-23770.0|Cluster-1975.5916|Cluster-637.0|Cluster-753.0|Cluster-5975.0|Cluster-8188.0|Cluster-1975.3413|Cluster-1975.10638|Cluster-1975.2724	http://www.genome.jp/kegg-bin/show_pathway?ko00904/K17982%09red/K04124%09red/K04125%09red/K04120%09red/K04121%09red/K04122%09red/K04123%09red/K05282%09red
Linoleic acid metabolism	KEGG PATHWAY	ko00591	9	19	0.082614	0.361054	Cluster-1975.11209|Cluster-11824.0|Cluster-1975.1011|Cluster-1975.988|Cluster-12539.0|Cluster-808.0|Cluster-1975.1489|Cluster-1975.9826|Cluster-1975.18003	http://www.genome.jp/kegg-bin/show_pathway?ko00591/K14674%09red/K00454%09red/K15718%09red
Carotenoid biosynthesis	KEGG PATHWAY	ko00906	15	39	0.0953731	0.40193	Cluster-1975.4645|Cluster-1975.1052|Cluster-1975.18920|Cluster-1975.9340|Cluster-18747.0|Cluster-11324.0|Cluster-383.0|Cluster-1975.11533|Cluster-1975.18919|Cluster-10738.0|Cluster-24493.0|Cluster-24493.1|Cluster-16959.0|Cluster-1975.1629|Cluster-1975.3363	http://www.genome.jp/kegg-bin/show_pathway?ko00906/K14593%09red/K15746%09red/K09841%09red/K09842%09red/K09843%09red/K17911%09red/K17913%09red/K09837%09red/K09840%09red/K09839%09red
Fatty acid biosynthesis	KEGG PATHWAY	ko00061	22	64	0.108686	0.423612	Cluster-1975.5931|Cluster-2363.0|Cluster-1909.0|Cluster-1975.9764|Cluster-1975.12027|Cluster-1975.20280|Cluster-1975.11974|Cluster-1975.199|Cluster-1975.16103|Cluster-1975.6951|Cluster-1975.6952|Cluster-1975.11276|Cluster-1975.7570|Cluster-1975.7572|Cluster-1975.17723|Cluster-1975.4228|Cluster-1975.13320|Cluster-1975.19948|Cluster-9426.0|Cluster-1975.18144|Cluster-25969.0|Cluster-1975.7926	http://www.genome.jp/kegg-bin/show_pathway?ko00061/K02372%09red/K00059%09red/K00645%09red/K01962%09red/K02160%09red/K01897%09red/K00648%09red/K03921%09red/K00208%09red/K09458%09red
Tropane, piperidine and pyridine alkaloid biosynthesis	KEGG PATHWAY	ko00960	11	27	0.111288	0.423612	Cluster-22321.1|Cluster-1975.165|Cluster-1975.179|Cluster-1975.17207|Cluster-1975.6367|Cluster-4925.0|Cluster-6833.0|Cluster-1975.14002|Cluster-19051.0|Cluster-20014.1|Cluster-20014.0	http://www.genome.jp/kegg-bin/show_pathway?ko00960/K00276%09red/K14455%09red/K14454%09red/K15849%09red/K00815%09red/K08081%09red
Isoquinoline alkaloid biosynthesis	KEGG PATHWAY	ko00950	11	27	0.111288	0.423612	Cluster-25733.0|Cluster-22321.1|Cluster-1975.14002|Cluster-1975.18159|Cluster-1975.17207|Cluster-1975.179|Cluster-1975.18220|Cluster-1900.0|Cluster-1975.6367|Cluster-4925.0|Cluster-413.0	http://www.genome.jp/kegg-bin/show_pathway?ko00950/K00276%09red/K14455%09red/K14454%09red/K15849%09red/K01593%09red/K00422%09red/K00815%09red
Ubiquinone and other terpenoid-quinone biosynthesis	KEGG PATHWAY	ko00130	20	59	0.13195	0.486567	Cluster-22321.1|Cluster-1975.18111|Cluster-26545.0|Cluster-1975.2349|Cluster-1263.0|Cluster-9932.0|Cluster-1975.12179|Cluster-8834.0|Cluster-16809.0|Cluster-1975.14932|Cluster-1975.19494|Cluster-1975.8032|Cluster-1975.3135|Cluster-1975.10099|Cluster-1975.14148|Cluster-1975.10556|Cluster-7189.0|Cluster-25935.0|Cluster-1975.886|Cluster-3705.0	http://www.genome.jp/kegg-bin/show_pathway?ko00130/K14760%09red/K01661%09red/K00487%09red/K12501%09red/K06127%09red/K19222%09red/K00815%09red/K09833%09red/K03809%09red/K02548%09red/K01904%09red
Biotin metabolism	KEGG PATHWAY	ko00780	9	22	0.139676	0.499449	Cluster-1975.13320|Cluster-1975.7570|Cluster-1975.7572|Cluster-1975.16103|Cluster-1975.4228|Cluster-1909.0|Cluster-1975.19948|Cluster-1975.16141|Cluster-1975.20280	http://www.genome.jp/kegg-bin/show_pathway?ko00780/K02372%09red/K01012%09red/K00059%09red/K00208%09red/K09458%09red
Flavonoid biosynthesis	KEGG PATHWAY	ko00941	13	37	0.170179	0.590622	Cluster-17849.0|Cluster-4655.0|Cluster-1975.19902|Cluster-20475.1|Cluster-1975.6674|Cluster-6930.0|Cluster-25662.0|Cluster-1975.18578|Cluster-1975.8336|Cluster-1975.2349|Cluster-1975.8335|Cluster-833.0|Cluster-1975.7077	http://www.genome.jp/kegg-bin/show_pathway?ko00941/K09754%09red/K00487%09red/K00588%09red/K05278%09red/K13065%09red
Tyrosine metabolism	KEGG PATHWAY	ko00350	18	55	0.176015	0.593423	Cluster-25733.0|Cluster-22321.1|Cluster-1975.14002|Cluster-1975.10327|Cluster-1975.9548|Cluster-1975.18159|Cluster-18841.0|Cluster-1975.17207|Cluster-1975.179|Cluster-1975.18220|Cluster-1900.0|Cluster-1975.6367|Cluster-4925.0|Cluster-413.0|Cluster-8295.0|Cluster-22247.0|Cluster-1975.6713|Cluster-23234.0	http://www.genome.jp/kegg-bin/show_pathway?ko00350/K00276%09red/K14455%09red/K14454%09red/K00001%09red/K01800%09red/K15849%09red/K18857%09red/K01593%09red/K07253%09red/K00121%09red/K00422%09red/K00815%09red
Cyanoamino acid metabolism	KEGG PATHWAY	ko00460	15	45	0.188107	0.616573	Cluster-22521.1|Cluster-1975.10037|Cluster-20865.0|Cluster-1975.1971|Cluster-1975.1970|Cluster-1975.9222|Cluster-1975.14675|Cluster-20276.0|Cluster-4892.0|Cluster-1975.1968|Cluster-16337.0|Cluster-13270.0|Cluster-1975.13759|Cluster-16593.0|Cluster-1975.7891	http://www.genome.jp/kegg-bin/show_pathway?ko00460/K01188%09red/K18592%09red/K00600%09red/K05350%09red/K13034%09red/K05349%09red/K01455%09red
Nicotinate and nicotinamide metabolism	KEGG PATHWAY	ko00760	11	32	0.21227	0.660589	Cluster-1975.17770|Cluster-21438.0|Cluster-9552.0|Cluster-1975.4752|Cluster-1975.2688|Cluster-1975.8358|Cluster-11610.0|Cluster-1975.18383|Cluster-1975.17259|Cluster-1975.2558|Cluster-15251.0	http://www.genome.jp/kegg-bin/show_pathway?ko00760/K03787%09red/K00278%09red/K00858%09red/K01513%09red/K00763%09red/K03426%09red/K03517%09red
Pyruvate metabolism	KEGG PATHWAY	ko00620	48	170	0.212732	0.660589	Cluster-3077.0|Cluster-1975.1906|Cluster-10503.0|Cluster-4112.0|Cluster-2036.0|Cluster-1975.3107|Cluster-1975.12027|Cluster-1975.2270|Cluster-1975.11038|Cluster-1975.11974|Cluster-1975.12274|Cluster-1975.14750|Cluster-1975.16049|Cluster-1975.18897|Cluster-21282.0|Cluster-16870.0|Cluster-24153.0|Cluster-10229.0|Cluster-1975.12865|Cluster-1975.4142|Cluster-9547.0|Cluster-1975.16672|Cluster-1975.411…	http://www.genome.jp/kegg-bin/show_pathway?ko00620/K00051%09red/K00382%09red/K01679%09red/K00161%09red/K00162%09red/K01759%09red/K00128%09red/K01595%09red/K00029%09red/K01962%09red/K02160%09red/K00873%09red/K00026%09red/K00627%09red/K00626%09red/K00016%09red
Taurine and hypotaurine metabolism	KEGG PATHWAY	ko00430	8	22	0.224916	0.664782	Cluster-1975.15395|Cluster-1975.7955|Cluster-18665.0|Cluster-6717.0|Cluster-12620.0|Cluster-1975.3523|Cluster-16337.0|Cluster-1975.17896	http://www.genome.jp/kegg-bin/show_pathway?ko00430/K10712%09red/K01580%09red/K18592%09red
Protein export	KEGG PATHWAY	ko03060	21	69	0.22535	0.664782	Cluster-20951.1|Cluster-1975.6897|Cluster-1975.15228|Cluster-1975.12933|Cluster-1975.1180|Cluster-1975.18528|Cluster-1975.15220|Cluster-1975.7211|Cluster-1975.5631|Cluster-1020.0|Cluster-1975.10409|Cluster-1975.18291|Cluster-20951.0|Cluster-1975.5437|Cluster-1975.4456|Cluster-1975.16896|Cluster-1975.1167|Cluster-1975.1496|Cluster-1975.14560|Cluster-1975.17939|Cluster-1975.11552	http://www.genome.jp/kegg-bin/show_pathway?ko03060/K09490%09red/K03217%09red/K09481%09red/K10956%09red/K03107%09red/K03070%09red/K09647%09red/K03109%09red/K03118%09red/K03105%09red/K13431%09red/K12947%09red/K03100%09red
Fatty acid degradation	KEGG PATHWAY	ko00071	26	90	0.260692	0.73183	Cluster-1975.16730|Cluster-1975.5931|Cluster-1975.682|Cluster-2363.0|Cluster-1975.1811|Cluster-1975.9764|Cluster-8295.0|Cluster-16870.0|Cluster-21282.0|Cluster-1975.10327|Cluster-1975.6086|Cluster-1975.6713|Cluster-1975.11276|Cluster-18841.0|Cluster-1975.12912|Cluster-1975.17723|Cluster-23628.0|Cluster-1975.4937|Cluster-1975.1926|Cluster-15504.0|Cluster-1975.18144|Cluster-1975.7339|Cluster-1975.1…	http://www.genome.jp/kegg-bin/show_pathway?ko00071/K00249%09red/K00001%09red/K18857%09red/K00128%09red/K00232%09red/K10527%09red/K01897%09red/K00121%09red/K07513%09red/K00626%09red
Arachidonic acid metabolism	KEGG PATHWAY	ko00590	11	34	0.260783	0.73183	Cluster-1975.15111|Cluster-1975.5302|Cluster-1975.15112|Cluster-25439.1|Cluster-25439.0|Cluster-26706.0|Cluster-1709.0|Cluster-1975.9826|Cluster-16337.0|Cluster-1975.20165|Cluster-2945.0	http://www.genome.jp/kegg-bin/show_pathway?ko00590/K05309%09red/K01254%09red/K00079%09red/K18592%09red/K00432%09red/K14674%09red
Zeatin biosynthesis	KEGG PATHWAY	ko00908	9	27	0.267174	0.73183	Cluster-16502.0|Cluster-24004.0|Cluster-3049.0|Cluster-4991.0|Cluster-23346.0|Cluster-1013.0|Cluster-2071.0|Cluster-14014.0|Cluster-1975.1981	http://www.genome.jp/kegg-bin/show_pathway?ko00908/K13495%09red/K00279%09red/K10760%09red
Peroxisome	KEGG PATHWAY	ko04146	37	133	0.272886	0.73183	Cluster-1975.16730|Cluster-25840.0|Cluster-1176.0|Cluster-1975.5931|Cluster-2363.0|Cluster-1975.9764|Cluster-1975.10726|Cluster-16821.0|Cluster-1975.3318|Cluster-22299.0|Cluster-1975.4251|Cluster-1975.18717|Cluster-26163.0|Cluster-1975.9782|Cluster-1975.13864|Cluster-1975.12095|Cluster-1975.11276|Cluster-6231.0|Cluster-1975.17723|Cluster-1975.1591|Cluster-1975.6086|Cluster-1975.4937|Cluster-10848…	http://www.genome.jp/kegg-bin/show_pathway?ko04146/K03781%09red/K13348%09red/K13354%09red/K13347%09red/K13337%09red/K12663%09red/K11517%09red/K00869%09red/K00306%09red/K04564%09red/K04565%09red/K00232%09red/K13237%09red/K01897%09red/K03426%09red/K07513%09red/K01640%09red/K00031%09red
Inositol phosphate metabolism	KEGG PATHWAY	ko00562	22	76	0.280219	0.734797	Cluster-17981.0|Cluster-1975.9273|Cluster-1255.0|Cluster-1255.1|Cluster-1975.61|Cluster-1975.13382|Cluster-13445.0|Cluster-1975.18309|Cluster-1975.2067|Cluster-15992.0|Cluster-1975.11442|Cluster-1975.8173|Cluster-4943.0|Cluster-1975.13730|Cluster-11906.1|Cluster-25343.0|Cluster-16886.0|Cluster-1975.2752|Cluster-21974.0|Cluster-1975.12325|Cluster-1975.8599|Cluster-1975.11429	http://www.genome.jp/kegg-bin/show_pathway?ko00562/K05857%09red/K00140%09red/K00999%09red/K01092%09red/K01803%09red/K10572%09red/K01114%09red/K00915%09red/K00921%09red/K01858%09red/K00913%09red/K00469%09red/K00889%09red
Lysine degradation	KEGG PATHWAY	ko00310	19	67	0.325973	0.836192	Cluster-1975.13940|Cluster-17800.0|Cluster-1975.19261|Cluster-5677.0|Cluster-21282.0|Cluster-1975.20014|Cluster-1975.682|Cluster-1975.16101|Cluster-27013.0|Cluster-1975.12736|Cluster-23628.0|Cluster-1975.1591|Cluster-3911.0|Cluster-1622.0|Cluster-15504.0|Cluster-14607.0|Cluster-1975.1926|Cluster-16870.0|Cluster-1975.12740	http://www.genome.jp/kegg-bin/show_pathway?ko00310/K11423%09red/K00658%09red/K18826%09red/K00164%09red/K00306%09red/K00128%09red/K11420%09red/K14157%09red/K00626%09red
Circadian rhythm - plant	KEGG PATHWAY	ko04712	15	52	0.333288	0.836764	Cluster-1975.16183|Cluster-1975.7104|Cluster-1975.12710|Cluster-1975.8086|Cluster-1975.3887|Cluster-1975.11716|Cluster-1975.11883|Cluster-1975.2539|Cluster-1975.9605|Cluster-1975.11441|Cluster-1975.8085|Cluster-24776.0|Cluster-1457.0|Cluster-1975.9027|Cluster-1975.897	http://www.genome.jp/kegg-bin/show_pathway?ko04712/K12118%09red/K12119%09red/K16241%09red/K12121%09red/K12120%09red/K12130%09red/K03115%09red/K12125%09red/K12133%09red/K12129%09red/K12126%09red
Sulfur metabolism	KEGG PATHWAY	ko00920	15	55	0.402324	0.989048	Cluster-19378.0|Cluster-1975.5913|Cluster-1975.622|Cluster-1975.2297|Cluster-25056.1|Cluster-10657.0|Cluster-1975.6602|Cluster-1975.2031|Cluster-1975.12269|Cluster-253.0|Cluster-1975.10037|Cluster-9630.0|Cluster-1975.2154|Cluster-24206.0|Cluster-1975.5914	http://www.genome.jp/kegg-bin/show_pathway?ko00920/K05907%09red/K13811%09red/K08738%09red/K00640%09red/K00392%09red/K17069%09red/K01082%09red/K13034%09red/K01739%09red
Glyoxylate and dicarboxylate metabolism	KEGG PATHWAY	ko00630	41	160	0.426037	1	Cluster-5746.0|Cluster-1975.9845|Cluster-1975.9844|Cluster-1975.9625|Cluster-2036.0|Cluster-1975.10726|Cluster-1975.682|Cluster-1975.14943|Cluster-10503.0|Cluster-1975.10926|Cluster-9466.0|Cluster-1975.18652|Cluster-1975.10633|Cluster-5366.0|Cluster-18053.0|Cluster-1975.12865|Cluster-13270.0|Cluster-2787.0|Cluster-1975.4117|Cluster-1975.9222|Cluster-3909.0|Cluster-1975.10170|Cluster-1975.12230|Cl…	http://www.genome.jp/kegg-bin/show_pathway?ko00630/K03781%09red/K01647%09red/K01433%09red/K15919%09red/K11517%09red/K18121%09red/K01681%09red/K01455%09red/K00600%09red/K14272%09red/K01602%09red/K00382%09red/K01915%09red/K01637%09red/K00605%09red/K00122%09red/K00026%09red/K00626%09red
Glycosaminoglycan degradation	KEGG PATHWAY	ko00531	5	17	0.441816	1	Cluster-1975.14123|Cluster-1975.3794|Cluster-1975.7715|Cluster-1975.14129|Cluster-388.0	http://www.genome.jp/kegg-bin/show_pathway?ko00531/K10532%09red/K12373%09red/K01205%09red
Sesquiterpenoid and triterpenoid biosynthesis	KEGG PATHWAY	ko00909	8	29	0.447292	1	Cluster-16730.0|Cluster-1591.0|Cluster-1975.7224|Cluster-1975.6072|Cluster-1975.16459|Cluster-1975.10488|Cluster-25326.0|Cluster-1975.11010	http://www.genome.jp/kegg-bin/show_pathway?ko00909/K15803%09red/K15891%09red/K15472%09red/K00801%09red
Selenocompound metabolism	KEGG PATHWAY	ko00450	13	49	0.449098	1	Cluster-1975.5913|Cluster-1975.5914|Cluster-1975.39|Cluster-1975.14310|Cluster-1975.12663|Cluster-1975.708|Cluster-23972.0|Cluster-1975.2031|Cluster-253.0|Cluster-1975.10040|Cluster-26621.0|Cluster-1975.10039|Cluster-25056.1	http://www.genome.jp/kegg-bin/show_pathway?ko00450/K00384%09red/K13811%09red/K01874%09red/K08247%09red/K01761%09red/K01739%09red/K00549%09red
Endocytosis	KEGG PATHWAY	ko04144	68	275	0.494389	1	Cluster-11976.0|Cluster-16257.0|Cluster-1975.9534|Cluster-1975.9533|Cluster-1975.13822|Cluster-1975.13098|Cluster-27243.0|Cluster-1975.8201|Cluster-1975.4968|Cluster-1975.1465|Cluster-1975.1855|Cluster-25922.0|Cluster-1975.19482|Cluster-1854.0|Cluster-1975.9532|Cluster-22512.0|Cluster-23063.0|Cluster-540.0|Cluster-1975.14648|Cluster-6729.0|Cluster-1975.10478|Cluster-1975.11053|Cluster-12879.0|Clu…	http://www.genome.jp/kegg-bin/show_pathway?ko04144/K01115%09red/K07888%09red/K12471%09red/K19476%09red/K12193%09red/K12191%09red/K12196%09red/K18443%09red/K12194%09red/K15053%09red/K05758%09red/K12489%09red/K12486%09red/K05755%09red/K05756%09red/K07937%09red/K12492%09red/K07897%09red/K03283%09red/K12183%09red/K11866%09red/K00889%09red/K11826%09red/K11824%09red/K07904%09red
Butanoate metabolism	KEGG PATHWAY	ko00650	11	43	0.503297	1	Cluster-6717.0|Cluster-1975.5611|Cluster-9545.0|Cluster-1975.7955|Cluster-1975.9289|Cluster-14947.0|Cluster-10848.1|Cluster-1975.682|Cluster-1975.1926|Cluster-1975.17896|Cluster-1975.17905	http://www.genome.jp/kegg-bin/show_pathway?ko00650/K13524%09red/K17761%09red/K18121%09red/K16871%09red/K01580%09red/K01640%09red/K01652%09red/K00626%09red
Terpenoid backbone biosynthesis	KEGG PATHWAY	ko00900	22	88	0.504335	1	Cluster-1975.14097|Cluster-1975.682|Cluster-12072.0|Cluster-1975.7859|Cluster-25110.2|Cluster-1975.4251|Cluster-9674.0|Cluster-1975.6408|Cluster-1975.1896|Cluster-1975.8316|Cluster-1975.14279|Cluster-1975.7224|Cluster-1975.1827|Cluster-1975.6390|Cluster-1975.7185|Cluster-1975.1926|Cluster-6013.0|Cluster-1975.20041|Cluster-1975.4471|Cluster-20238.0|Cluster-23161.0|Cluster-15503.0	http://www.genome.jp/kegg-bin/show_pathway?ko00900/K15892%09red/K15891%09red/K14066%09red/K01662%09red/K00021%09red/K00099%09red/K00991%09red/K05954%09red/K00869%09red/K05356%09red/K03527%09red/K03526%09red/K13789%09red/K01770%09red/K00919%09red/K00626%09red/K11778%09red
Nitrogen metabolism	KEGG PATHWAY	ko00910	13	52	0.523608	1	Cluster-1975.13257|Cluster-1975.9222|Cluster-19123.0|Cluster-5366.0|Cluster-1975.13258|Cluster-10374.1|Cluster-10374.0|Cluster-3271.0|Cluster-1975.15132|Cluster-1975.15130|Cluster-11842.0|Cluster-1975.763|Cluster-12549.0	http://www.genome.jp/kegg-bin/show_pathway?ko00910/K01673%09red/K00261%09red/K00264%09red/K01674%09red/K02575%09red/K01915%09red/K01455%09red
Monobactam biosynthesis	KEGG PATHWAY	ko00261	5	19	0.524325	1	Cluster-25056.1|Cluster-1975.5913|Cluster-19391.0|Cluster-1975.5914|Cluster-1975.2031	http://www.genome.jp/kegg-bin/show_pathway?ko00261/K13811%09red/K00133%09red
Glycine, serine and threonine metabolism	KEGG PATHWAY	ko00260	30	122	0.52543	1	Cluster-2253.1|Cluster-2036.0|Cluster-1975.12431|Cluster-1975.10633|Cluster-1975.16893|Cluster-1975.1494|Cluster-1975.12865|Cluster-13270.0|Cluster-1975.6424|Cluster-1975.7158|Cluster-1975.17433|Cluster-6014.0|Cluster-1975.6137|Cluster-1975.1591|Cluster-17513.0|Cluster-1975.10170|Cluster-1975.13759|Cluster-1975.10632|Cluster-1975.5061|Cluster-19391.0|Cluster-4925.0|Cluster-18051.0|Cluster-1975.17…	http://www.genome.jp/kegg-bin/show_pathway?ko00260/K01754%09red/K01079%09red/K00276%09red/K00133%09red/K15919%09red/K01697%09red/K01834%09red/K00306%09red/K01696%09red/K06001%09red/K00600%09red/K00827%09red/K14272%09red/K00605%09red/K00499%09red/K00382%09red/K00831%09red/K00058%09red/K01620%09red/K15633%09red/K01733%09red
Folate biosynthesis	KEGG PATHWAY	ko00790	4	15	0.530844	1	Cluster-1975.15082|Cluster-4686.0|Cluster-1975.4457|Cluster-1975.7444	http://www.genome.jp/kegg-bin/show_pathway?ko00790/K13941%09red/K01633%09red/K13998%09red/K01495%09red
Betalain biosynthesis	KEGG PATHWAY	ko00965	2	7	0.554061	1	Cluster-1975.1495|Cluster-1975.18220	http://www.genome.jp/kegg-bin/show_pathway?ko00965/K15777%09red/K01593%09red
Other glycan degradation	KEGG PATHWAY	ko00511	6	24	0.555134	1	Cluster-1975.6526|Cluster-1975.12645|Cluster-1975.12646|Cluster-1975.2575|Cluster-1975.10996|Cluster-1975.7715	http://www.genome.jp/kegg-bin/show_pathway?ko00511/K17108%09red/K01191%09red/K01206%09red/K12373%09red
C5-Branched dibasic acid metabolism	KEGG PATHWAY	ko00660	4	16	0.574489	1	Cluster-1975.9116|Cluster-1975.11179|Cluster-7782.0|Cluster-1975.5611	http://www.genome.jp/kegg-bin/show_pathway?ko00660/K01652%09red/K01703%09red
Other types of O-glycan biosynthesis	KEGG PATHWAY	ko00514	2	8	0.614462	1	Cluster-18158.0|Cluster-430.0	http://www.genome.jp/kegg-bin/show_pathway?ko00514/K18134%09red/K00728%09red
One carbon pool by folate	KEGG PATHWAY	ko00670	9	39	0.621752	1	Cluster-1975.5061|Cluster-3783.0|Cluster-5425.0|Cluster-1975.14675|Cluster-1975.12763|Cluster-1975.12230|Cluster-1975.15082|Cluster-13270.0|Cluster-1975.13759	http://www.genome.jp/kegg-bin/show_pathway?ko00670/K13998%09red/K00600%09red/K00602%09red/K00605%09red/K01938%09red/K01433%09red
Porphyrin and chlorophyll metabolism	KEGG PATHWAY	ko00860	16	69	0.621925	1	Cluster-1686.0|Cluster-345.0|Cluster-1975.14345|Cluster-1975.5892|Cluster-1975.14713|Cluster-2329.0|Cluster-1975.9484|Cluster-1975.4754|Cluster-1975.1954|Cluster-4756.0|Cluster-1975.10212|Cluster-1975.11548|Cluster-1975.13105|Cluster-1975.2308|Cluster-1975.18215|Cluster-1975.11549	http://www.genome.jp/kegg-bin/show_pathway?ko00860/K02492%09red/K08099%09red/K13071%09red/K13600%09red/K01749%09red/K08101%09red/K02259%09red/K19054%09red/K03403%09red/K01885%09red/K13606%09red/K01772%09red/K01845%09red/K01764%09red/K00218%09red
ABC transporters	KEGG PATHWAY	ko02010	12	52	0.623927	1	Cluster-1975.17627|Cluster-1975.15697|Cluster-1975.5377|Cluster-9980.0|Cluster-1975.7464|Cluster-1975.4807|Cluster-1975.16756|Cluster-26481.0|Cluster-23845.0|Cluster-1975.17747|Cluster-1975.2273|Cluster-1975.15848	http://www.genome.jp/kegg-bin/show_pathway?ko02010/K05674%09red/K05658%09red/K05666%09red/K05665%09red
Propanoate metabolism	KEGG PATHWAY	ko00640	18	78	0.631263	1	Cluster-1975.4092|Cluster-1975.1811|Cluster-1975.18897|Cluster-21974.0|Cluster-1975.682|Cluster-1975.7108|Cluster-3991.0|Cluster-2036.0|Cluster-1975.7926|Cluster-4020.0|Cluster-9547.0|Cluster-1975.12027|Cluster-1975.10170|Cluster-1975.12865|Cluster-1975.1926|Cluster-1975.17905|Cluster-1975.3285|Cluster-1975.11974	http://www.genome.jp/kegg-bin/show_pathway?ko00640/K13524%09red/K00140%09red/K02160%09red/K05605%09red/K00249%09red/K01900%09red/K01899%09red/K01962%09red/K00382%09red/K00626%09red/K00016%09red
Alanine, aspartate and glutamate metabolism	KEGG PATHWAY	ko00250	24	104	0.639619	1	Cluster-6717.0|Cluster-1975.17770|Cluster-1975.9289|Cluster-1975.13258|Cluster-15539.0|Cluster-1975.13257|Cluster-1975.10124|Cluster-1975.17896|Cluster-1975.17905|Cluster-21385.0|Cluster-1975.7955|Cluster-5366.0|Cluster-9545.0|Cluster-1975.6367|Cluster-1975.3647|Cluster-1975.6424|Cluster-1975.5124|Cluster-2798.0|Cluster-1975.18503|Cluster-11842.0|Cluster-1975.10633|Cluster-1975.10632|Cluster-1975…	http://www.genome.jp/kegg-bin/show_pathway?ko00250/K13524%09red/K01755%09red/K00261%09red/K14455%09red/K14454%09red/K17761%09red/K01956%09red/K16871%09red/K00264%09red/K00278%09red/K01953%09red/K00827%09red/K14272%09red/K00814%09red/K01580%09red/K01915%09red/K00609%09red/K01756%09red/K00820%09red
Base excision repair	KEGG PATHWAY	ko03410	12	54	0.6686	1	Cluster-20581.0|Cluster-1975.1407|Cluster-18423.0|Cluster-1975.4837|Cluster-1975.9735|Cluster-7949.0|Cluster-1975.10045|Cluster-1975.4159|Cluster-24599.0|Cluster-1975.2074|Cluster-13022.0|Cluster-8673.0	http://www.genome.jp/kegg-bin/show_pathway?ko03410/K10747%09red/K01142%09red/K01246%09red/K10798%09red/K03575%09red/K04802%09red/K02325%09red/K02326%09red/K10802%09red/K03505%09red
SNARE interactions in vesicular transport	KEGG PATHWAY	ko04130	9	41	0.672909	1	Cluster-1975.11700|Cluster-1975.15829|Cluster-1975.2904|Cluster-27324.0|Cluster-1975.14180|Cluster-1975.3520|Cluster-20188.0|Cluster-1975.6599|Cluster-1975.7133	http://www.genome.jp/kegg-bin/show_pathway?ko04130/K08496%09red/K08497%09red/K08490%09red/K08486%09red/K08504%09red/K08516%09red
Synthesis and degradation of ketone bodies	KEGG PATHWAY	ko00072	3	14	0.678822	1	Cluster-1975.1926|Cluster-10848.1|Cluster-1975.682	http://www.genome.jp/kegg-bin/show_pathway?ko00072/K01640%09red/K00626%09red
Ascorbate and aldarate metabolism	KEGG PATHWAY	ko00053	15	68	0.686562	1	Cluster-15504.0|Cluster-1975.3575|Cluster-1975.15576|Cluster-1975.15575|Cluster-23628.0|Cluster-1975.16796|Cluster-21282.0|Cluster-1975.4253|Cluster-1255.0|Cluster-1255.1|Cluster-1975.373|Cluster-1975.8069|Cluster-884.0|Cluster-25864.0|Cluster-16870.0	http://www.genome.jp/kegg-bin/show_pathway?ko00053/K16190%09red/K10046%09red/K08232%09red/K00128%09red/K12447%09red/K00012%09red/K00469%09red/K00434%09red
Sphingolipid metabolism	KEGG PATHWAY	ko00600	9	42	0.696866	1	Cluster-1367.0|Cluster-1975.6526|Cluster-1975.12645|Cluster-1975.12646|Cluster-1975.17204|Cluster-1975.17376|Cluster-1975.15275|Cluster-24061.0|Cluster-1975.18344	http://www.genome.jp/kegg-bin/show_pathway?ko00600/K04713%09red/K04712%09red/K17108%09red/K04718%09red/K04716%09red
Fatty acid elongation	KEGG PATHWAY	ko00062	7	34	0.722593	1	Cluster-1975.2102|Cluster-1975.5143|Cluster-1975.5873|Cluster-16030.0|Cluster-1975.17686|Cluster-25035.0|Cluster-14533.0	http://www.genome.jp/kegg-bin/show_pathway?ko00062/K01068%09red/K10251%09red/K15397%09red
Glycosphingolipid biosynthesis - ganglio series	KEGG PATHWAY	ko00604	1	5	0.731525	1	Cluster-1975.7715	http://www.genome.jp/kegg-bin/show_pathway?ko00604/K12373%09red
Arginine and proline metabolism	KEGG PATHWAY	ko00330	20	94	0.752134	1	Cluster-1975.14866|Cluster-26066.0|Cluster-15504.0|Cluster-1975.17207|Cluster-1975.2666|Cluster-16269.0|Cluster-23628.0|Cluster-1975.6367|Cluster-21282.0|Cluster-1975.10046|Cluster-1975.454|Cluster-4622.0|Cluster-1975.14002|Cluster-1975.13925|Cluster-15486.0|Cluster-1975.2357|Cluster-1975.13749|Cluster-15528.1|Cluster-16870.0|Cluster-26387.1	http://www.genome.jp/kegg-bin/show_pathway?ko00330/K00318%09red/K12259%09red/K14454%09red/K14455%09red/K00286%09red/K12251%09red/K08660%09red/K00128%09red/K01611%09red/K01583%09red/K00472%09red/K12657%09red
Glycosphingolipid biosynthesis - globo series	KEGG PATHWAY	ko00603	2	11	0.757729	1	Cluster-1975.11920|Cluster-1975.7715	http://www.genome.jp/kegg-bin/show_pathway?ko00603/K01988%09red/K12373%09red
Cysteine and methionine metabolism	KEGG PATHWAY	ko00270	34	158	0.781038	1	Cluster-22321.1|Cluster-10503.0|Cluster-1975.17207|Cluster-10657.0|Cluster-1975.16855|Cluster-1975.13505|Cluster-1975.543|Cluster-1975.18897|Cluster-1975.7763|Cluster-1975.6367|Cluster-1975.10046|Cluster-1975.10040|Cluster-15486.0|Cluster-1975.6424|Cluster-9547.0|Cluster-1975.4117|Cluster-21019.0|Cluster-1975.5893|Cluster-1975.2301|Cluster-1032.0|Cluster-18053.0|Cluster-253.0|Cluster-19391.0|Clus…	http://www.genome.jp/kegg-bin/show_pathway?ko00270/K00549%09red/K05933%09red/K00133%09red/K14454%09red/K14455%09red/K13034%09red/K01697%09red/K08967%09red/K01251%09red/K00640%09red/K00547%09red/K00827%09red/K01611%09red/K00815%09red/K01761%09red/K00789%09red/K17069%09red/K00026%09red/K00558%09red/K00016%09red/K01739%09red
Glycosylphosphatidylinositol(GPI)-anchor biosynthesis	KEGG PATHWAY	ko00563	6	32	0.78613	1	Cluster-1975.18|Cluster-1975.5177|Cluster-1975.14772|Cluster-22665.3|Cluster-1975.11013|Cluster-1975.5646	http://www.genome.jp/kegg-bin/show_pathway?ko00563/K05310%09red/K03861%09red/K05285%09red/K05292%09red/K05293%09red/K03434%09red
Cutin, suberine and wax biosynthesis	KEGG PATHWAY	ko00073	3	18	0.812054	1	Cluster-1975.19737|Cluster-1975.14546|Cluster-1975.3987	http://www.genome.jp/kegg-bin/show_pathway?ko00073/K17991%09red/K15404%09red
Homologous recombination	KEGG PATHWAY	ko03440	10	53	0.82013	1	Cluster-24920.1|Cluster-1975.11446|Cluster-1975.4079|Cluster-1975.20116|Cluster-1975.13526|Cluster-1975.14661|Cluster-16243.0|Cluster-24599.0|Cluster-21380.1|Cluster-1975.3426	http://www.genome.jp/kegg-bin/show_pathway?ko03440/K10882%09red/K07466%09red/K10870%09red/K08775%09red/K10875%09red/K03505%09red
Steroid biosynthesis	KEGG PATHWAY	ko00100	11	58	0.824095	1	Cluster-16730.0|Cluster-1975.6817|Cluster-25406.0|Cluster-1975.10144|Cluster-20299.0|Cluster-1975.10488|Cluster-1975.9826|Cluster-1975.11010|Cluster-24708.0|Cluster-1975.16305|Cluster-1975.4175	http://www.genome.jp/kegg-bin/show_pathway?ko00100/K07748%09red/K08246%09red/K01052%09red/K09828%09red/K09832%09red/K00227%09red/K14674%09red/K00801%09red
Indole alkaloid biosynthesis	KEGG PATHWAY	ko00901	1	7	0.826829	1	Cluster-1975.18220	http://www.genome.jp/kegg-bin/show_pathway?ko00901/K01593%09red
Mismatch repair	KEGG PATHWAY	ko03430	9	49	0.832197	1	Cluster-20581.0|Cluster-1975.2596|Cluster-1975.2598|Cluster-1975.12727|Cluster-7949.0|Cluster-21380.1|Cluster-24599.0|Cluster-1975.3426|Cluster-1975.11880	http://www.genome.jp/kegg-bin/show_pathway?ko03430/K10756%09red/K10747%09red/K07456%09red/K07466%09red/K08739%09red/K04802%09red/K03505%09red
beta-Alanine metabolism	KEGG PATHWAY	ko00410	15	78	0.840192	1	Cluster-6717.0|Cluster-21282.0|Cluster-21974.0|Cluster-1975.7955|Cluster-15504.0|Cluster-1975.7108|Cluster-1975.6127|Cluster-23628.0|Cluster-1975.1811|Cluster-4622.0|Cluster-4925.0|Cluster-1975.17896|Cluster-1975.17905|Cluster-16870.0|Cluster-26387.1	http://www.genome.jp/kegg-bin/show_pathway?ko00410/K13524%09red/K00249%09red/K00140%09red/K12259%09red/K05605%09red/K00276%09red/K08660%09red/K00128%09red/K00207%09red/K01580%09red
Limonene and pinene degradation	KEGG PATHWAY	ko00903	4	25	0.850398	1	Cluster-21282.0|Cluster-15504.0|Cluster-16870.0|Cluster-23628.0	http://www.genome.jp/kegg-bin/show_pathway?ko00903/K00128%09red
Vitamin B6 metabolism	KEGG PATHWAY	ko00750	3	20	0.858944	1	Cluster-1975.5352|Cluster-1975.16893|Cluster-1975.17433	http://www.genome.jp/kegg-bin/show_pathway?ko00750/K08681%09red/K01733%09red/K00831%09red
N-Glycan biosynthesis	KEGG PATHWAY	ko00510	9	52	0.873485	1	Cluster-1975.9294|Cluster-6400.0|Cluster-1975.12832|Cluster-1975.15500|Cluster-1975.11604|Cluster-1975.20298|Cluster-16982.0|Cluster-1975.1121|Cluster-12497.0	http://www.genome.jp/kegg-bin/show_pathway?ko00510/K12666%09red/K07441%09red/K07432%09red/K12669%09red/K00902%09red/K09659%09red/K01230%09red
Lysine biosynthesis	KEGG PATHWAY	ko00300	3	21	0.878289	1	Cluster-19391.0|Cluster-1975.28|Cluster-24715.0	http://www.genome.jp/kegg-bin/show_pathway?ko00300/K01778%09red/K00133%09red/K10206%09red
Cell cycle - Caulobacter	KEGG PATHWAY	ko04112	3	21	0.878289	1	Cluster-1975.13314|Cluster-1975.11785|Cluster-1975.10029	http://www.genome.jp/kegg-bin/show_pathway?ko04112/K01358%09red/K01338%09red
Ubiquitin mediated proteolysis	KEGG PATHWAY	ko04120	36	179	0.881934	1	Cluster-1975.17773|Cluster-1975.15779|Cluster-1975.10646|Cluster-18483.0|Cluster-1975.12220|Cluster-20125.2|Cluster-1975.18651|Cluster-1975.3098|Cluster-1975.18754|Cluster-1975.5334|Cluster-1975.9167|Cluster-19887.0|Cluster-1975.940|Cluster-1975.3742|Cluster-1975.8023|Cluster-13560.0|Cluster-22548.0|Cluster-1975.15780|Cluster-1975.2879|Cluster-1975.2878|Cluster-1975.2008|Cluster-19922.0|Cluster-1…	http://www.genome.jp/kegg-bin/show_pathway?ko04120/K10583%09red/K10601%09red/K10581%09red/K10597%09red/K10590%09red/K10578%09red/K06689%09red/K10579%09red/K06688%09red/K03094%09red/K10575%09red/K03178%09red/K03353%09red/K04506%09red/K03352%09red/K03349%09red/K09561%09red/K10140%09red/K03363%09red/K03348%09red/K10686%09red
Valine, leucine and isoleucine degradation	KEGG PATHWAY	ko00280	19	103	0.898976	1	Cluster-7906.0|Cluster-1975.4092|Cluster-21282.0|Cluster-21974.0|Cluster-15504.0|Cluster-1975.7108|Cluster-2036.0|Cluster-23628.0|Cluster-1975.682|Cluster-1975.1811|Cluster-1975.7339|Cluster-10848.1|Cluster-3991.0|Cluster-1975.10170|Cluster-1975.12865|Cluster-1975.1926|Cluster-1975.6424|Cluster-1975.17905|Cluster-16870.0	http://www.genome.jp/kegg-bin/show_pathway?ko00280/K13524%09red/K00249%09red/K00140%09red/K05605%09red/K00128%09red/K00827%09red/K00382%09red/K00253%09red/K01640%09red/K07513%09red/K00626%09red
Histidine metabolism	KEGG PATHWAY	ko00340	9	55	0.906097	1	Cluster-1975.9199|Cluster-15504.0|Cluster-1975.20245|Cluster-1975.18220|Cluster-23628.0|Cluster-21282.0|Cluster-4622.0|Cluster-1975.6539|Cluster-16870.0	http://www.genome.jp/kegg-bin/show_pathway?ko00340/K01663%09red/K08660%09red/K00128%09red/K01593%09red/K01590%09red/K00013%09red
Lipoic acid metabolism	KEGG PATHWAY	ko00785	1	10	0.910304	1	Cluster-1975.15138	http://www.genome.jp/kegg-bin/show_pathway?ko00785/K03644%09red
Riboflavin metabolism	KEGG PATHWAY	ko00740	2	18	0.926431	1	Cluster-2295.0|Cluster-1975.18847	http://www.genome.jp/kegg-bin/show_pathway?ko00740/K14652%09red
Valine, leucine and isoleucine biosynthesis	KEGG PATHWAY	ko00290	5	38	0.944314	1	Cluster-1975.9116|Cluster-1975.12431|Cluster-7782.0|Cluster-1975.11179|Cluster-1975.5611	http://www.genome.jp/kegg-bin/show_pathway?ko00290/K01754%09red/K01652%09red/K01703%09red
Pantothenate and CoA biosynthesis	KEGG PATHWAY	ko00770	6	44	0.946667	1	Cluster-11610.0|Cluster-1257.0|Cluster-1975.5611|Cluster-15251.0|Cluster-1975.6127|Cluster-20461.0	http://www.genome.jp/kegg-bin/show_pathway?ko00770/K01922%09red/K00207%09red/K01652%09red/K00859%09red/K01513%09red
Arginine biosynthesis	KEGG PATHWAY	ko00220	9	61	0.950435	1	Cluster-2798.0|Cluster-5366.0|Cluster-1975.17207|Cluster-1975.6367|Cluster-1975.14002|Cluster-1975.10124|Cluster-11842.0|Cluster-1975.10633|Cluster-1975.10632	http://www.genome.jp/kegg-bin/show_pathway?ko00220/K01755%09red/K00261%09red/K14455%09red/K14454%09red/K14272%09red/K00814%09red/K01915%09red
Photosynthesis - antenna proteins	KEGG PATHWAY	ko00196	7	53	0.965136	1	Cluster-1975.17817|Cluster-1975.8096|Cluster-1975.17818|Cluster-1975.9736|Cluster-1975.8257|Cluster-1975.9475|Cluster-1975.6883	http://www.genome.jp/kegg-bin/show_pathway?ko00196/K08915%09red/K08917%09red/K08916%09red/K08910%09red/K08912%09red
RNA degradation	KEGG PATHWAY	ko03018	30	171	0.967294	1	Cluster-1975.1959|Cluster-1975.17851|Cluster-1975.1627|Cluster-1975.11835|Cluster-1992.0|Cluster-15891.0|Cluster-1975.17159|Cluster-1975.1673|Cluster-1975.1691|Cluster-1975.10804|Cluster-1975.10205|Cluster-1975.3824|Cluster-1975.13867|Cluster-1975.3682|Cluster-1975.17561|Cluster-1975.17189|Cluster-1975.1386|Cluster-1975.521|Cluster-1975.15178|Cluster-1975.17910|Cluster-20525.0|Cluster-1975.17160|…	http://www.genome.jp/kegg-bin/show_pathway?ko03018/K00850%09red/K04043%09red/K01689%09red/K12623%09red/K10643%09red/K12606%09red/K12584%09red/K12605%09red/K12581%09red/K12603%09red/K12627%09red/K12608%09red/K04077%09red/K13126%09red
Brassinosteroid biosynthesis	KEGG PATHWAY	ko00905	1	15	0.970047	1	Cluster-5770.0	http://www.genome.jp/kegg-bin/show_pathway?ko00905/K12638%09red
Phagosome	KEGG PATHWAY	ko04145	23	140	0.974928	1	Cluster-16257.0|Cluster-1020.0|Cluster-1975.11053|Cluster-1975.12781|Cluster-1975.1855|Cluster-15944.0|Cluster-1975.857|Cluster-1854.0|Cluster-26204.0|Cluster-22999.0|Cluster-4166.0|Cluster-1975.11257|Cluster-1975.8173|Cluster-1975.9894|Cluster-1975.10150|Cluster-13281.0|Cluster-1975.17939|Cluster-13164.0|Cluster-5827.0|Cluster-858.0|Cluster-1975.11429|Cluster-1975.10051|Cluster-26363.1	http://www.genome.jp/kegg-bin/show_pathway?ko04145/K08054%09red/K08057%09red/K09481%09red/K10956%09red/K07375%09red/K00921%09red/K07888%09red/K04392%09red/K02146%09red/K02147%09red/K02155%09red/K02154%09red/K02152%09red/K07897%09red/K02145%09red
Tryptophan metabolism	KEGG PATHWAY	ko00380	10	75	0.981319	1	Cluster-3911.0|Cluster-15504.0|Cluster-1975.18220|Cluster-23628.0|Cluster-21282.0|Cluster-1975.13214|Cluster-3909.0|Cluster-1975.682|Cluster-1975.1926|Cluster-16870.0	http://www.genome.jp/kegg-bin/show_pathway?ko00380/K03781%09red/K11816%09red/K00164%09red/K00128%09red/K01593%09red/K00626%09red
Nucleotide excision repair	KEGG PATHWAY	ko03420	12	87	0.983241	1	Cluster-20581.0|Cluster-1975.8936|Cluster-25233.0|Cluster-1975.4837|Cluster-18423.0|Cluster-1975.2008|Cluster-7949.0|Cluster-21380.1|Cluster-24599.0|Cluster-1975.11880|Cluster-1975.3426|Cluster-1975.7068	http://www.genome.jp/kegg-bin/show_pathway?ko03420/K10756%09red/K10840%09red/K10140%09red/K10845%09red/K07466%09red/K10747%09red/K10839%09red/K04802%09red/K02325%09red/K02326%09red/K03505%09red
Regulation of autophagy	KEGG PATHWAY	ko04140	4	43	0.989464	1	Cluster-1975.3827|Cluster-1975.10523|Cluster-1975.3279|Cluster-16388.0	http://www.genome.jp/kegg-bin/show_pathway?ko04140/K08333%09red/K07198%09red/K08269%09red
Basal transcription factors	KEGG PATHWAY	ko03022	6	56	0.989554	1	Cluster-1975.18101|Cluster-1975.11307|Cluster-10902.0|Cluster-25233.0|Cluster-1975.11484|Cluster-1623.0	http://www.genome.jp/kegg-bin/show_pathway?ko03022/K10845%09red/K03124%09red/K03126%09red/K03130%09red/K03131%09red/K03129%09red
DNA replication	KEGG PATHWAY	ko03030	10	80	0.989757	1	Cluster-20581.0|Cluster-25814.0|Cluster-1975.4837|Cluster-14387.2|Cluster-18423.0|Cluster-7949.0|Cluster-21380.1|Cluster-24599.0|Cluster-1975.3426|Cluster-1975.11880	http://www.genome.jp/kegg-bin/show_pathway?ko03030/K10745%09red/K10756%09red/K10747%09red/K02326%09red/K07466%09red/K04802%09red/K02325%09red/K02209%09red/K03505%09red
Purine metabolism	KEGG PATHWAY	ko00230	57	321	0.992051	1	Cluster-1975.5913|Cluster-1975.2496|Cluster-8465.0|Cluster-1975.5914|Cluster-1975.4641|Cluster-1975.18790|Cluster-25056.1|Cluster-18423.0|Cluster-9503.0|Cluster-1975.15216|Cluster-5375.0|Cluster-1975.2270|Cluster-1975.571|Cluster-11610.0|Cluster-1975.5698|Cluster-1975.3213|Cluster-1975.6975|Cluster-1975.2688|Cluster-1975.15818|Cluster-8495.0|Cluster-11364.0|Cluster-1975.17259|Cluster-1975.6839|Cl…	http://www.genome.jp/kegg-bin/show_pathway?ko00230/K00856%09red/K02083%09red/K03006%09red/K03021%09red/K00602%09red/K00939%09red/K00951%09red/K00873%09red/K18447%09red/K03787%09red/K01835%09red/K01951%09red/K01490%09red/K14721%09red/K01756%09red/K01514%09red/K01515%09red/K01513%09red/K13811%09red/K00759%09red/K03016%09red/K03010%09red/K03013%09red/K00942%09red/K00940%09red/K03018%09red/K01466%09r…
Photosynthesis	KEGG PATHWAY	ko00195	11	90	0.993912	1	Cluster-10370.0|Cluster-1975.12424|Cluster-1975.3611|Cluster-1975.4187|Cluster-20510.0|Cluster-1975.7950|Cluster-20029.0|Cluster-1975.12104|Cluster-1975.1089|Cluster-1975.9299|Cluster-1975.20313	http://www.genome.jp/kegg-bin/show_pathway?ko00195/K02112%09red/K02115%09red/K02109%09red/K03542%09red/K02641%09red/K02716%09red/K02639%09red/K02721%09red/K08901%09red
Oxidative phosphorylation	KEGG PATHWAY	ko00190	43	266	0.997015	1	Cluster-1975.6320|Cluster-13462.0|Cluster-7003.0|Cluster-2499.0|Cluster-1975.9555|Cluster-1975.11155|Cluster-1975.11154|Cluster-1975.7094|Cluster-12098.0|Cluster-1975.10669|Cluster-1975.1393|Cluster-1975.15721|Cluster-1975.1394|Cluster-20510.0|Cluster-4272.0|Cluster-1975.857|Cluster-1975.9002|Cluster-4486.0|Cluster-8286.0|Cluster-1975.9688|Cluster-22999.0|Cluster-1975.6613|Cluster-20574.0|Cluster…	http://www.genome.jp/kegg-bin/show_pathway?ko00190/K02112%09red/K02115%09red/K01507%09red/K02259%09red/K02138%09red/K02133%09red/K02132%09red/K02155%09red/K02137%09red/K02154%09red/K02134%09red/K02152%09red/K05577%09red/K01535%09red/K02109%09red/K02128%09red/K02145%09red/K02146%09red/K02147%09red/K02260%09red/K11353%09red/K02265%09red/K02267%09red/K03879%09red/K00411%09red/K00413%09red/K03955%09r…
Pyrimidine metabolism	KEGG PATHWAY	ko00240	32	211	0.99723	1	Cluster-1975.17715|Cluster-1975.5304|Cluster-1975.7301|Cluster-18423.0|Cluster-1975.6127|Cluster-23552.0|Cluster-1975.571|Cluster-4761.0|Cluster-21385.0|Cluster-26621.0|Cluster-1975.2688|Cluster-5375.0|Cluster-1975.3647|Cluster-1975.13787|Cluster-1975.15082|Cluster-1975.6839|Cluster-1975.2558|Cluster-1975.4837|Cluster-8495.0|Cluster-3798.0|Cluster-1975.12663|Cluster-1975.7223|Cluster-1975.17259|C…	http://www.genome.jp/kegg-bin/show_pathway?ko00240/K00857%09red/K03013%09red/K03006%09red/K03021%09red/K00609%09red/K01937%09red/K16904%09red/K03787%09red/K01956%09red/K00207%09red/K14721%09red/K13998%09red/K16329%09red/K03016%09red/K03010%09red/K02326%09red/K00940%09red/K03018%09red/K00384%09red/K00254%09red/K13421%09red/K14641%09red/K03505%09red/K02325%09red
RNA polymerase	KEGG PATHWAY	ko03020	8	79	0.997635	1	Cluster-1975.18943|Cluster-3798.0|Cluster-1975.7495|Cluster-1975.8970|Cluster-5375.0|Cluster-1975.13787|Cluster-1975.6839|Cluster-8495.0	http://www.genome.jp/kegg-bin/show_pathway?ko03020/K03006%09red/K03021%09red/K03016%09red/K03010%09red/K03013%09red/K03018%09red/K14721%09red
Aminoacyl-tRNA biosynthesis	KEGG PATHWAY	ko00970	9	100	0.999713	1	Cluster-2368.0|Cluster-1975.6733|Cluster-345.0|Cluster-1975.3600|Cluster-1975.14310|Cluster-21804.1|Cluster-1975.15252|Cluster-8236.0|Cluster-3837.0	http://www.genome.jp/kegg-bin/show_pathway?ko00970/K01885%09red/K01872%09red/K04567%09red/K01875%09red/K01867%09red/K01886%09red/K01887%09red/K01874%09red
RNA transport	KEGG PATHWAY	ko03013	35	266	0.99994	1	Cluster-1975.8990|Cluster-1975.5523|Cluster-26723.0|Cluster-1975.7317|Cluster-14767.0|Cluster-1975.10703|Cluster-1975.9741|Cluster-1975.11830|Cluster-15584.0|Cluster-890.0|Cluster-1975.18132|Cluster-1975.19069|Cluster-18857.0|Cluster-1975.10804|Cluster-1975.17488|Cluster-1975.9861|Cluster-1975.17561|Cluster-1975.6499|Cluster-1975.8984|Cluster-1975.8988|Cluster-1975.4016|Cluster-1975.12664|Cluster…	http://www.genome.jp/kegg-bin/show_pathway?ko03013/K03248%09red/K03242%09red/K03245%09red/K14309%09red/K03253%09red/K07936%09red/K03680%09red/K14004%09red/K03239%09red/K03238%09red/K14310%09red/K14311%09red/K12812%09red/K03231%09red/K12879%09red/K03236%09red/K13130%09red/K05749%09red/K03113%09red/K13126%09red/K14298%09red/K14297%09red/K14295%09red/K14293%09red/K14290%09red
Spliceosome	KEGG PATHWAY	ko03040	36	272	0.999943	1	Cluster-1975.1959|Cluster-1975.17834|Cluster-1975.6466|Cluster-1975.9534|Cluster-1975.9533|Cluster-1975.9532|Cluster-1975.8201|Cluster-1975.10767|Cluster-23000.0|Cluster-7046.0|Cluster-1975.11224|Cluster-1975.11830|Cluster-1975.14465|Cluster-1975.1161|Cluster-1975.989|Cluster-1975.6879|Cluster-1975.14745|Cluster-1975.3824|Cluster-1975.8321|Cluster-1975.19238|Cluster-12879.0|Cluster-16717.0|Cluste…	http://www.genome.jp/kegg-bin/show_pathway?ko03040/K12813%09red/K12741%09red/K12854%09red/K12829%09red/K12834%09red/K12823%09red/K12623%09red/K12900%09red/K11094%09red/K03283%09red/K12848%09red/K12812%09red/K12864%09red/K12627%09red/K12879%09red/K11092%09red/K12869%09red/K12818%09red
Ribosome biogenesis in eukaryotes	KEGG PATHWAY	ko03008	11	130	0.999976	1	Cluster-1975.7104|Cluster-890.0|Cluster-1975.5067|Cluster-16638.0|Cluster-1975.9861|Cluster-1975.3218|Cluster-300.0|Cluster-1975.11441|Cluster-1975.10688|Cluster-1457.0|Cluster-1975.1918	http://www.genome.jp/kegg-bin/show_pathway?ko03008/K14572%09red/K14560%09red/K14571%09red/K14568%09red/K11883%09red/K07936%09red/K03115%09red/K14290%09red
mRNA surveillance pathway	KEGG PATHWAY	ko03015	17	176	0.999991	1	Cluster-1975.12681|Cluster-1975.12682|Cluster-1975.2111|Cluster-1975.10804|Cluster-8165.0|Cluster-1975.18895|Cluster-1975.3463|Cluster-1975.4381|Cluster-1975.7786|Cluster-1975.521|Cluster-1975.10449|Cluster-1975.16204|Cluster-1975.11963|Cluster-2070.0|Cluster-1975.15655|Cluster-1975.16138|Cluster-1975.17561	http://www.genome.jp/kegg-bin/show_pathway?ko03015/K06269%09red/K04382%09red/K14396%09red/K14411%09red/K12812%09red/K14400%09red/K11584%09red/K13126%09red
Ribosome	KEGG PATHWAY	ko03010	79	872	1	1	Cluster-3649.0|Cluster-8420.0|Cluster-3887.0|Cluster-1975.6109|Cluster-14589.0|Cluster-24154.0|Cluster-1975.9197|Cluster-3145.0|Cluster-1975.12535|Cluster-1975.8717|Cluster-1747.0|Cluster-20879.0|Cluster-18606.0|Cluster-26572.0|Cluster-1975.2795|Cluster-1975.8238|Cluster-17044.0|Cluster-2704.0|Cluster-10899.0|Cluster-17540.0|Cluster-1583.0|Cluster-3889.0|Cluster-9017.0|Cluster-1975.14645|Cluster-…	http://www.genome.jp/kegg-bin/show_pathway?ko03010/K02929%09red/K02900%09red/K02867%09red/K02925%09red/K02889%09red/K02930%09red/K02919%09red/K02918%09red/K02935%09red/K02866%09red/K02937%09red/K02936%09red/K02885%09red/K02938%09red/K02881%09red/K02883%09red/K02882%09red/K02991%09red/K02978%09red/K02975%09red/K02974%09red/K02977%09red/K02976%09red/K02973%09red/K02873%09red/K02923%09red/K02877%09r…
