# Supplementary material for: Comparative de novo transcriptomics and untargeted metabolomic analyses elucidate complicated mechanisms regulating celery (Apium graveolens L.) responses to selenium stimuli
Source: PLoS One. 2019 Dec 30;14(12):e0226752. doi: 10.1371/journal.pone.0226752 (PMC6936847; doi:10.1371/journal.pone.0226752)
Supplement: S3 Table — (XLS) [file pone.0226752.s005.xls]

## Sheet: Table S3
Table S3 Detail information of all identified metabolites.
name	Name_des	Formula	Molecular Weight	RT [min]	ChemSpider_Results	mzCloud_Results	Mock-1	Mock-2	Mock-3	Mock-4	Mock-5	Mock-6	Mock-7	Mock-8	pos_QC1	pos_QC2	pos_QC3	Se-1	Se-2	Se-3	Se-4	Se-5	Se-6	Se-7	Se-8
Com_2262_pos	7-Deoxypancratistatin	C14 H15 N O7	309.084	7.375	Full match	No results	54801.7	41563.3	44696.5	98385	227184	98589.2	96267.9	25875.3	73605.2	58445.2	76637.6	44414.1	56551.1	49622.2	37596.4	60289.3	70012	51429.7	78625.5
Com_334_pos	6-Ketoprostaglandin F1a	C20 H34 O6	352.222	11.826	No match	Invalid mass	485587	526561	674642	488974	602885	759549	646543	1.52865e+06	1.18358e+06	1.38085e+06	1.46482e+06	556198	2.3576e+06	2.02791e+06	2.20922e+06	4.24201e+06	1.27833e+06	1.60824e+06	636327
Com_3230_pos	3-(6-Methyl-2,2-dioxido-1,2,3-oxathiazinan-4-yl)-1-(phenylsulfonyl)-1H-indole	C18 H18 N2 O5 S2	406.066	8.418	Full match	No results	4358.51	3846.26	3887.23	4301.95	4642.68	3876.83	4512.81	4547.52	7104.84	4675.29	6515.39	7788.47	11649	16750.2	4336.08	7525.79	19050	90815.6	4689.76
Com_1564_pos	4650	C18 H14 Cl2 O4	364.027	1.112	Full match	No results	439501	186117	211904	173974	152844	93481.6	254831	202350	253745	266969	247150	198468	124776	207849	240791	151154	268842	153937	331654
Com_677_pos	1,3,5-Trimethoxybenzene	C9 H12 O3	168.079	11.629	Full match	No results	1.24445e+06	961256	1.53253e+06	960585	1.09666e+06	1.40082e+06	826578	927894	1.40889e+06	1.14236e+06	1.07128e+06	1.24511e+06	1.04069e+06	1.16813e+06	934802	947313	1.16119e+06	819948	806729
Com_1878_pos	Benzoxazolone	C7 H5 N O2	135.032	1.058	Full match	No results	309672	195176	197665	199362	142882	165227	293028	191744	319785	299567	193896	230770	170117	244179	216843	203067	238350	214955	220722
Com_1091_pos	Glufosinate	C5 H12 N O4 P	181.051	1.071	Full match	No results	56160.5	54919.1	19761.1	151292	690176	720696	24689.5	58802	94077.2	47814.2	64847.9	17878.9	25358.7	39476.3	16877.2	22456.9	9450.25	39038.3	52646.2
Com_193_pos	bis(2-chloro-1-methylethyl) ether	C6 H12 Cl2 O	170.026	0.585	Full match	Invalid mass	4.27537e+06	3.7471e+06	3.7288e+06	4.49016e+06	4.40435e+06	3.8745e+06	3.68486e+06	4.16186e+06	4.6421e+06	3.38356e+06	3.5358e+06	2.5959e+06	3.52544e+06	3.55546e+06	3.32051e+06	3.94331e+06	7.88727e+06	9.56663e+06	4.12875e+06
Com_3037_pos	2-(Hydroxy{2-[(9Z)-9-octadecenoyloxy]-3-(palmitoyloxy)propoxy}phosphoryl)-N,N,N-trimethylethanaminium	C42 H83 N O7 P	744.589	12.724	Full match	No results	6473.45	5155.61	5176.01	5545.47	10812.3	13348.8	6174.95	4109.45	10196.8	8305.06	15661	3340.75	3371.32	93576.5	10853.7	5851.76	10699.1	3692.41	3118.22
Com_3483_pos	cryptobeilic acid C	C22 H20 O5	364.13	7.272	Full match	No results	45141.5	30702.2	20327.7	42207.2	37245.6	71162.3	85560.5	25646.2	50094.6	42453.2	42117.6	32183.7	53823.3	24113.1	33264.6	31881	55642.7	63934.1	49145.1
Com_866_pos	Pentaerythritol	C5 H12 O4	136.074	1.096	Full match	Invalid mass	346742	421994	546050	1.17149e+06	810020	503607	496761	602801	512854	734959	610140	439696	345772	456935	366528	506453	429670	611979	680575
Com_734_pos	L-Ethionine	C6 H13 N O2 S	163.067	0.943	Full match	Invalid mass	253088	417509	353719	1.48897e+06	1.28603e+06	1.04489e+06	465478	303931	792301	692327	730049	869326	1.23534e+06	745677	830462	585031	678800	1.03403e+06	839188
Com_3305_pos	(5E)-3-Methyl-2-thioxo-5-({5-[3-(trifluoromethyl)phenyl]-2-furyl}methylene)-1,3-thiazolidin-4-one	C16 H10 F3 N O2 S2	369.012	1.108	Full match	No results	43336.4	41310.4	38529	39270.2	16589.4	25691.8	58983.3	43373.4	63627.9	81627.2	79935.3	67149.6	59072.6	76957.7	75992.6	59211.2	37275.3	56468.4	24057.9
Com_1607_pos	beta-D-Fructofuranosyl 4-O-dodecanoyl-alpha-D-glucopyranoside	C24 H44 O12	524.281	8.778	Full match	No results	244231	231187	223070	203174	217582	271047	261847	417906	209649	289767	315036	111845	175663	153415	191472	233646	225341	170886	195339
Com_2095_pos	DEHA	C22 H42 O4	370.308	0.552	Full match	Invalid mass	178730	112210	226864	188112	153804	134230	117757	139728	144465	149605	97425.2	95178.4	98132.1	77820.9	94414.7	130692	71572.2	102319	109713
Com_2606_pos	Nonivamide	C17 H27 N O3	293.199	11.905	Full match	No results	11888.7	13157.6	14548.3	11483.8	12444.6	10874.5	12175.6	13104.7	40888.8	48057.2	50116.9	38748	56568.3	72141.5	109878	124691	72246.8	144097	83227.1
Com_3136_pos	(1aS,1bR,2R,5aR,6S,6aS)-2-(beta-D-Glucopyranosyloxy)-1a-(hydroxymethyl)-1a,1b,2,5a,6,6a-hexahydrooxireno[4,5]cyclopenta[1,2-c]pyran-6-yl (2E)-3-(3,4-dihydroxyphenyl)acrylate	C24 H28 O13	524.151	7.904	Full match	No results	60953.1	47428.7	33923.5	74942	57655.9	42844.8	80736.3	54926.3	77709.1	54322	68850.3	47234.5	70845.1	40497.6	89896	38809.2	51332.1	40854.3	101431
Com_4134_pos	2-Methyl-2-propanyl {2-[3-buten-1-yl(methyl)amino]-2-oxoethyl}carbamate	C12 H22 N2 O3	242.163	5.998	Full match	No results	16098.6	18705.3	15189	11783.7	29113.1	41801.2	50471.9	25929.2	21353.1	36537.2	25043.8	18702.3	5419.86	5186.97	25419.4	23859.6	14655.6	20658.9	6088.07
Com_102_pos	1-Amino-1-carboxycyclopropane	C4 H7 N O2	101.048	1.025	Full match	Invalid mass	1.13403e+07	1.16578e+07	1.98736e+07	1.21357e+07	1.47061e+07	1.34958e+07	1.1075e+07	2.08879e+07	1.51451e+07	1.64526e+07	1.35991e+07	2.4068e+07	1.69507e+07	1.69769e+07	1.09939e+07	1.17961e+07	1.41242e+07	8.64359e+06	1.17766e+07
Com_448_pos	(8E,10Z)-8,10-Tetradecadienal	C14 H24 O	208.183	14.922	Full match	Invalid mass	2.96409e+06	2.51482e+06	1.74141e+06	2.11524e+06	1.71818e+06	1.75385e+06	1.20814e+06	2.00161e+06	1.84777e+06	1.78388e+06	1.64257e+06	1.5528e+06	2.05375e+06	1.51461e+06	2.21876e+06	1.59255e+06	1.93248e+06	2.07244e+06	1.50847e+06
Com_175_pos	1-Linoleoyl glycerol	C21 H38 O4	354.276	14.576	Partial match	Full match	809168	949539	2.62619e+06	386170	738555	1.22797e+06	1.42904e+06	3.51956e+06	2.22349e+06	2.60761e+06	2.63279e+06	4.69054e+06	3.56105e+06	4.18471e+06	3.39494e+06	1.12192e+07	2.94096e+06	4.74827e+06	681467
Com_950_pos	1-HEPTENYLBENZENE	C13 H18	174.141	14.588	Full match	Invalid mass	998149	682467	516753	580152	650213	529488	481819	620816	619108	809574	474648	654823	598842	605261	686339	377629	799593	811600	820501
Com_93_pos	Betaine	C5 H11 N O2	117.079	1.101	Partial match	Full match	3.97117e+06	4.89985e+06	1.4454e+07	9.78397e+06	8.39613e+06	5.92979e+06	9.17589e+06	1.4677e+07	1.14417e+07	1.29741e+07	1.20168e+07	2.26298e+07	2.71016e+07	1.57578e+07	1.14709e+07	1.32996e+07	1.72621e+07	3.50005e+06	7.38937e+06
Com_333_pos	8-{3-Oxo-2-[(2E)-2-penten-1-yl]-1-cyclopenten-1-yl}octanoic acid	C18 H28 O3	292.201	13.624	No match	Invalid mass	1.9455e+06	1.84663e+06	2.02404e+06	2.01619e+06	2.87921e+06	2.79625e+06	3.23778e+06	3.1093e+06	1.57668e+06	3.45767e+06	2.91796e+06	2.99641e+06	3.20435e+06	3.18541e+06	3.87376e+06	3.91946e+06	3.8841e+06	3.79951e+06	4.27787e+06
Com_3291_pos	ISOCIL	C8 H11 Br N2 O2	246	1.126	Full match	Invalid mass	81514.6	39576	61474.2	25901.8	14673	17015.9	46715.5	42215.4	91156.6	73764.2	44331.9	55063	50411.5	77658.9	52259.2	40823.4	39462.2	27660.3	37258.5
Com_3006_pos	Salvianolic acid A	C26 H22 O10	494.119	9.964	Full match	No results	50275.6	57079.3	48783.5	98353.2	119147	98646.1	52647.8	45950.5	51737.2	80776.3	71562.3	74362.8	57384.7	77767.7	71256.9	59284.9	87369.4	105691	75647.7
Com_3840_pos	butyl acrylate	C7 H12 O2	128.084	0.423	Full match	No results	22090	25677.2	33340.4	14521.8	58739	50607.1	26080.1	28480.5	27322.9	31879.3	45915.6	24757.2	52091.7	52645.6	20292.8	27383.8	48460.8	46102.5	50868.8
Com_1130_pos	EUPATORIOCHROMENE	C13 H14 O3	218.094	9.275	Full match	Invalid mass	334967	173636	173606	476374	636220	686707	367569	212357	345594	280406	313450	205413	220355	197451	199268	174622	280017	325230	395945
Com_4626_pos	(E)-p-coumaric acid	C9 H8 O3	164.047	0.535	Full match	No results	16547.2	4047.36	6610.07	6678.11	5769.46	3379.01	6918.76	5847.12	4508.73	2714.87	3717.11	4103.08	6452.43	11832.2	5118.97	5149.84	2941.38	6583.76	4801.8
Com_394_pos	DOM	C12 H19 N O2	96.0575	11.628	No match	Invalid mass	3.34934e+06	2.34704e+06	2.63507e+06	1.68845e+06	1.57676e+06	2.96059e+06	2.55285e+06	2.43081e+06	3.74899e+06	2.77435e+06	2.14695e+06	3.07329e+06	2.20114e+06	2.6165e+06	2.87681e+06	2.61506e+06	2.99899e+06	2.32914e+06	2.42465e+06
Com_665_pos	trans,trans-2,4-Heptadienal	C7 H10 O	110.073	14.923	Partial match	Full match	1.58367e+06	1.4774e+06	1.17196e+06	1.04182e+06	1.37962e+06	1.06209e+06	834845	1.06968e+06	952594	1.01271e+06	910929	926536	1.32188e+06	963824	1.14662e+06	1.16141e+06	967619	1.22761e+06	1.04017e+06
Com_1333_pos	N,N'-Dihydroxyoctanediamide	C8 H16 N2 O4	204.111	1.083	Full match	Invalid mass	224947	234246	246682	84931.8	157089	182279	363522	332990	294075	379525	251750	492230	347711	343701	235615	286944	260042	225943	131118
Com_2449_pos	(~15~N_2_)-5'-Uridylic acid	C9 H13 [15]N2 O9 P	326.029	1.047	Full match	No results	131252	100983	109374	111373	42815.1	130790	135529	148400	161946	144328	133828	121301	112223	147237	153477	130553	98970.3	142531	89163.1
Com_165_pos	4-iodophenetole	C8 H9 I O	247.969	0.895	Full match	No results	9.70499e+06	9.43527e+06	8.49672e+06	1.34153e+07	1.20367e+07	1.07058e+07	1.12006e+07	5.91884e+06	1.31798e+07	9.08278e+06	1.04103e+07	8.9654e+06	9.94064e+06	7.62127e+06	1.2206e+07	1.16383e+07	7.53909e+06	8.01689e+06	1.23611e+07
Com_4152_pos	D-(~13~C_5_)Ribofuranose	[13]C5 H10 O5	155.07	1.005	Full match	Invalid mass	27153.2	38186.8	28233.3	10981.7	7139.13	9826.32	44588.7	22101.6	24891.9	25918.9	23700	23182.6	21435.6	23226.1	44645.7	26580	17188.1	12227.6	9243.16
Com_768_pos	Methyl Jasmonate	C13 H20 O3	224.141	11.634	Full match	Invalid mass	969256	927153	748303	1.00088e+06	831279	1.00203e+06	815921	1.02037e+06	1.04675e+06	855688	1.19504e+06	1.00895e+06	972069	1.15702e+06	1.03259e+06	1.03231e+06	1.11288e+06	828828	1.0514e+06
Com_611_pos	Tetrahydrospirilloxanthin	C42 H64 O2	600.49	14.921	Full match	Invalid mass	1.68148e+06	1.44426e+06	1.02996e+06	933917	1.20912e+06	968384	629084	1.08366e+06	673859	943091	1.09984e+06	870274	1.38814e+06	1.42075e+06	1.57551e+06	1.34337e+06	1.27385e+06	1.72715e+06	1.33911e+06
Com_698_pos	L-Lombricine	C6 H15 N4 O6 P	270.074	1.075	Full match	Invalid mass	626230	620522	578145	558408	596849	723750	975562	566431	598421	622355	697003	510926	906224	573093	1.45415e+06	695013	475917	609285	926461
Com_2682_pos	Isovaleraldehyde	C5 H10 O	86.0731	0.317	Full match	No results	85967.3	65130.1	24920.7	63815.2	51309.6	30008.8	61194.4	84309.9	49984.9	87915.6	93486.8	55291.8	66873.6	122481	97308.9	80134.7	76695.4	114684	122727
Com_1446_pos	1-(Tetrahydro-2-furoyl)piperazine	C9 H16 N2 O2	184.121	1.07	Full match	Invalid mass	429761	435678	389973	258577	157193	195314	499366	295860	407348	357159	345378	380778	279306	310977	343328	224452	219636	252911	190356
Com_4567_pos	Vanillyl alcohol	C8 H10 O3	154.063	0.076	Full match	No results	8284.17	17941.9	13330.6	6875.28	8229.74	15765.6	8625.67	10711.5	11007.2	8749.2	13447.3	8731.06	1158.94	13770.3	2534.98	13403.2	8776.76	12733.8	17292.8
Com_979_pos	Styrene	C8 H8	104.063	12.35	Full match	Invalid mass	303874	157756	325712	190813	1.02954e+06	468003	410616	755866	423761	404921	427323	248372	240847	335889	246028	304559	240055	185344	462692
Com_1187_pos	Cumene	C9 H12	120.094	11.624	Full match	No results	497530	361879	648543	435524	487643	583322	404585	422590	565045	435576	347551	568781	394855	448709	412570	397228	503122	395814	340594
Com_2608_pos	Maleimide	C4 H3 N O2	97.0161	0.815	Full match	No results	42926.8	21476.9	27390.9	31685.7	25373.3	21640.7	30048.7	28983.3	26191.7	40530.7	21630.4	133676	62857.6	21608.6	41210.3	21503.8	127428	16950.9	26961.7
Com_402_pos	Paramethadione	C7 H11 N O3	157.074	5.173	Full match	Invalid mass	1.11861e+06	776963	1.87792e+06	750052	1.58906e+06	1.79305e+06	2.22828e+06	3.4563e+06	1.7094e+06	1.48722e+06	1.70807e+06	2.08832e+06	2.51767e+06	1.3066e+06	979633	2.31995e+06	1.77118e+06	1.10886e+06	758544
Com_1384_pos	Nalpha-[(3,5-Difluorophenyl)acetyl]-N-[1-(dihydroxyboryl)-3-(methylsulfanyl)propyl]tryptophanamide	C23 H26 B F2 N3 O4 S	489.169	1.057	Full match	No results	403257	299718	335609	192721	162210	122534	221877	286067	308944	186526	287459	467863	189952	354628	340060	210740	272593	119100	208612
Com_2179_pos	Asperuloside tetraacetate	C26 H30 O15	582.156	8.781	Full match	No results	21488.7	54520.3	21011	136453	113677	135950	70905.2	19990.4	81702.1	87218.5	116501	143544	78164.4	184028	73316.1	159119	155861	114134	121388
Com_1396_pos	(E,E)-alpha-Farnesene	C15 H24	204.188	14.854	Full match	Invalid mass	28291.5	84550.1	32154.2	25208	180221	26362.5	18787.5	179734	161174	176797	145778	430325	467172	171916	222709	268255	198367	164031	189672
Com_73_pos	DL-Serine	C3 H7 N O3	105.043	1.017	Full match	Full match	4.34184e+06	5.59394e+06	2.32116e+07	2.83808e+06	3.5041e+06	3.07142e+06	6.6874e+06	2.20136e+07	1.14753e+07	1.21495e+07	1.07969e+07	3.3033e+07	2.52984e+07	1.917e+07	6.19384e+06	1.28086e+07	9.87474e+06	1.46153e+06	1.30764e+06
Com_126_pos	D-(+)-Maltose	C12 H22 O11	364.098	1.093	No results	Invalid mass	1.98334e+07	1.55781e+07	1.31644e+07	5.94949e+06	4.10259e+06	4.48561e+06	2.05026e+07	1.20863e+07	1.31507e+07	1.07782e+07	1.41468e+07	1.37071e+07	8.00877e+06	1.29046e+07	1.56126e+07	1.12514e+07	1.25238e+07	6.30023e+06	8.86869e+06
Com_1418_pos	4,5-Pyrenedione	C16 H8 O2	232.052	1.163	Full match	Invalid mass	358639	379948	482489	300652	235390	78969.6	389380	529825	198986	109867	230643	301229	42752.9	41973	16071.9	50102.3	57020.3	158212	61223.8
Com_1554_pos	N-({3-Oxo-2-[(2E)-2-penten-1-yl]cyclopentyl}acetyl)glutamine	C17 H26 N2 O5	338.185	13.716	Full match	No results	42797.3	81636.3	95171	50876.1	87794.4	95093	70080.2	126062	117126	158499	123683	265130	382959	188729	165172	327291	184992	123081	84879.8
Com_4552_pos	Decanoic acid	C10 H20 O2	172.146	0.088	Full match	No results	10969.8	16264.9	6901.86	8876.61	9158.71	10063.1	19241.7	8631.81	12266.9	8767.65	11466.2	8931.67	3626.21	17883.3	1892.41	6119.12	7702.47	13315.7	15969.5
Com_141_pos	Estra-1,3,5(10)-trien-3-ol	C18 H24 O	256.182	13.252	Full match	Invalid mass	1.69522e+06	1.14524e+06	7.20282e+06	569113	5.41759e+06	4.78532e+06	3.43838e+06	1.71138e+07	4.62162e+06	6.12789e+06	6.69754e+06	9.771e+06	8.13135e+06	8.41735e+06	5.07243e+06	7.85199e+06	8.74007e+06	6.55416e+06	2.20881e+06
Com_1520_pos	2,4,6-Trimethylphenylacetylene	C11 H12	144.094	13.191	Full match	Invalid mass	86310.1	65305.2	91776.1	82070.1	101719	202808	252833	237915	128128	152892	159471	393289	103901	310879	238778	134999	188722	115452	67943.5
Com_2853_pos	Adenylthiomethylpentose	C11 H15 N5 O3 S	297.089	6.367	Full match	No results	56329.5	43728.9	73457.5	40641.3	38224.6	37848.6	59156.6	103575	58893.5	44394.6	64787.4	59574.5	113182	64002.2	63651.4	57877	55492.4	41303.5	39940
Com_722_pos	Tricyclo[6.3.1.0~2,7~]dodeca-2,4,6-trien-10-one	C12 H12 O	172.089	9.961	Full match	Invalid mass	581087	609413	677753	1.52305e+06	1.30134e+06	1.1798e+06	902936	492948	924613	922854	817866	703894	708102	797263	851733	657481	1.06149e+06	1.24177e+06	878903
Com_1575_pos	2-Ethyl-2-oxazoline	C5 H9 N O	82.0418	0.314	No match	Invalid mass	272273	260132	206702	259301	201047	175425	250943	379539	187555	296964	385789	236456	314297	330816	358339	179090	231027	383811	412166
Com_2399_pos	(1E,3Z,5Z,11Z,13E,15Z,17E,19E)-22-Hydroxy-10,24a-dimethyl-9,10,24,24a-tetrahydrocyclopenta[i]azacyclotricosine-7,21,23(8H)-trione	C27 H29 N O4	431.209	11.865	Full match	No results	40622.4	122360	150477	63368	61378.8	76100.8	42292.5	64154.1	39919.9	72841.1	85574.5	51775.4	99109.8	107555	71094.5	175310	65991.4	100536	69756.6
Com_3181_pos	(E)-progabide	C17 H16 Cl F N2 O2	334.087	1.099	Full match	Invalid mass	59150.8	55111.8	31441.9	76711.1	43039.5	52804	61694.9	57639.6	48522.8	44028.3	60274.4	87114.1	54879	31919.9	64064.2	63007.8	45578.6	57977.4	74047
Com_499_pos	methanal 2,4-dinitrophenylhydrazone	C7 H6 N4 O4	210.039	1.037	Full match	No results	1.07959e+06	1.4681e+06	1.29618e+06	1.88529e+06	999329	1.64158e+06	1.62624e+06	1.70011e+06	1.51976e+06	1.68092e+06	1.83719e+06	1.34294e+06	1.32762e+06	1.35468e+06	1.31335e+06	1.53997e+06	1.90115e+06	2.35682e+06	1.17862e+06
Com_1185_pos	3,9-Dodecadiyne	C12 H18	162.141	14.917	Full match	Invalid mass	546261	610675	505329	476593	489578	428752	349875	447857	471570	370535	292429	389114	411473	423346	522419	424722	380741	483436	428032
Com_1776_pos	Valylproline	C10 H18 N2 O3	214.132	1.085	Partial match	Full match	218958	179761	165721	227242	334786	298824	254418	249563	249959	213809	223910	222263	280351	191196	227900	266539	236506	316075	251169
Com_3755_pos	2,3-dimethyl-2-cyclopentenone	C7 H10 O	110.073	0.15	Full match	No results	23184.6	52009.1	32423.7	11436.6	21058.6	41464.9	4453.18	37485.2	20686.8	38665.1	26559.9	49355	22033.9	51557.2	62906.5	57738.5	42351.8	54549	65609.5
Com_1239_pos	Elaeokanine C	C12 H21 N O2	211.157	12.347	Full match	Invalid mass	116219	50060	178325	73427	720881	256502	230824	491020	198079	242905	221904	129628	133759	226968	124652	157859	112309	68617.8	283422
Com_339_pos	4-(1,3-Benzodioxol-5-yl)-3-[4-(tert-butyl)phenyl]-5-[(1-methyl-4-nitro-1H-imidazol-5-yl)sulfanyl]-4H-1,2,4-triazole	C23 H22 N6 O4 S	478.145	9.961	No results	Invalid mass	1.84516e+06	1.87562e+06	2.04244e+06	4.47798e+06	3.88683e+06	3.54244e+06	3.01162e+06	1.54124e+06	2.45603e+06	3.05357e+06	3.12742e+06	2.65463e+06	2.18892e+06	2.34661e+06	3.0015e+06	2.37965e+06	3.69817e+06	3.87023e+06	3.10723e+06
Com_2351_pos	Propamocarb	C9 H20 N2 O2	188.152	0.945	Full match	No results	76783.6	105260	132366	88129.2	103402	100248	81543.3	82741.3	107189	85724.2	112937	156415	167822	91120.1	93210.6	111159	148879	92622.4	107059
Com_1038_pos	hymecromone	C10 H8 O3	176.047	7.567	Full match	Invalid mass	178118	563599	136115	790902	937444	580137	369735	107808	435662	435682	345172	211666	381345	170895	266641	152670	232196	277816	290204
Com_1647_pos	tolonidine	C10 H12 Cl N3	209.072	1.086	Full match	No results	145795	103758	65500.7	372401	41884.1	47508.2	88590.9	254191	179709	211508	150896	133857	65842.6	152534	153481	379892	67877.4	165188	332604
Com_235_pos	2-(Cyclohexylmethylidene)-1,2,3,4-tetrahydronaphthalen-1-one	C17 H20 O	240.151	11.902	Partial match	Full match	38640.4	37734.6	89930.9	44407.8	107675	44559.5	40892.7	148323	2.02387e+06	2.38502e+06	2.38998e+06	2.32529e+06	2.9111e+06	3.44568e+06	5.57204e+06	6.10483e+06	4.2425e+06	7.54299e+06	4.23469e+06
Com_1780_pos	Paeoniflorin	C23 H28 O11	480.161	10.447	Full match	No results	89533.7	106243	83239.7	220830	205415	310943	93085.8	118365	132821	171989	187189	171931	134266	225231	141121	86814.6	245730	186274	251020
Com_841_pos	tert-Butyl hydroperoxide	C4 H10 O2	90.0681	0.16	Full match	No results	241416	1.06144e+06	73971.6	152814	496768	467228	127476	496223	504672	459524	587967	756526	663446	1.00709e+06	972467	1.01318e+06	1.02252e+06	854685	997826
Com_1245_pos	Methyldienolone	C19 H26 O2	286.193	11.884	Partial match	Full match	20469	19115.6	22996.2	24074.4	42444.5	17813.9	17619.7	23868.7	136057	171634	181815	169461	128682	254810	192359	574152	290199	598311	184769
Com_1233_pos	Etoposide	C29 H32 O13	588.184	9.397	Full match	Invalid mass	382272	169028	130892	195569	534535	477976	679587	95787.9	286394	271913	254937	186216	239557	152403	241678	141560	257311	188603	261515
Com_2713_pos	Dubinidine	C15 H17 N O4	275.115	10.338	Full match	No results	8194.27	10758	7532.41	8299.07	9126.25	9595.66	8664.79	8771.86	48440	34158	40616.7	25123.4	23642.1	76896.3	51616.3	83762.7	129873	81236.7	30547.7
Com_4010_pos	[(3S,4S,5R)-3,4,5-Trihydroxy-6-oxo-1-cyclohexen-1-yl]methyl acetate	C9 H12 O6	216.063	8.114	Full match	No results	20318.8	24794	12216.3	47061.2	42045.6	49908.9	23198.7	15394.4	38121.1	21896.2	21664.9	16433.6	14624.8	14255.6	14484.1	17301.4	16153.5	24625.8	31127.7
Com_784_pos	dihydronaphthalene	C10 H10	130.078	11.631	Full match	Invalid mass	1.07504e+06	786662	1.26291e+06	857512	856214	1.16097e+06	865756	903822	1.03857e+06	960069	952227	1.15011e+06	824498	1.03292e+06	827758	778202	997152	742240	242756
Com_565_pos	Glycerol 3-phosphate	C3 H9 O6 P	172.014	1.203	Full match	Invalid mass	589405	773727	1.17474e+06	314564	284776	488437	1.43083e+06	1.32438e+06	895750	900972	1.01479e+06	1.80713e+06	1.37859e+06	1.61514e+06	1.21787e+06	1.22161e+06	1.15041e+06	589838	543389
Com_1199_pos	3,3,5,5-Tetramethylpyrroline-N-oxide	C8 H15 N O	141.115	14.579	Partial match	Full match	698433	479434	392045	165300	539871	437395	454564	628073	478151	420775	413637	330697	459708	491779	448876	530581	489028	509972	560870
Com_2063_pos	Glabridin	C20 H20 O4	324.136	9.396	Full match	No results	139599	69775.8	58957.8	97333.1	192175	166144	259139	55052.4	106019	118874	111324	82690.2	115086	67270.5	133483	76654	111994	86068.2	103144
Com_274_pos	Coumestrol	C15 H8 O5	268.035	10.854	No match	Invalid mass	1.32416e+06	1.17066e+06	2.45538e+06	1.62151e+06	5.60929e+06	3.61939e+06	2.32096e+06	3.02967e+06	2.56202e+06	3.12915e+06	3.4178e+06	5.18955e+06	3.13541e+06	3.91963e+06	2.46487e+06	3.97392e+06	5.73991e+06	2.80532e+06	1.38003e+06
Com_54_pos	trans-3-Indoleacrylic acid	C11 H9 N O2	187.063	5.779	Partial match	Full match	4.18513e+06	5.21272e+06	1.14207e+07	1.23221e+07	8.5139e+06	6.45358e+06	1.12981e+07	1.47721e+07	1.62656e+07	1.67257e+07	1.6307e+07	3.06787e+07	4.04189e+07	2.32005e+07	1.79113e+07	1.87295e+07	3.40643e+07	7.12749e+06	8.87154e+06
Com_2829_pos	APP-FUBINACA	C24 H21 F N4 O2	438.15	7.365	No match	Invalid mass	133439	89756.6	74160.3	101318	79221.3	87982.1	110386	37059.2	96279.3	83938.1	101944	53157	93931.9	54024.7	108343	86117.6	62498.7	65030	123841
Com_889_pos	Ibuprofen	C13 H18 O2	206.131	7.969	Full match	Invalid mass	399288	350797	223262	1.13215e+06	996256	843171	502963	237079	474905	401094	398876	240726	133153	245380	266697	317786	311789	213583	627227
Com_860_pos	Diethyl phenyl phosphate	C10 H15 O4 P	230.071	11.636	Full match	No results	731933	605554	778822	748407	707680	974649	796607	782290	919317	946417	675168	991026	830915	952217	835226	854311	1.0464e+06	789682	895666
Com_2870_pos	Quizartinib	C29 H32 N6 O4 S	560.223	11.49	Full match	No results	8167.95	6992.88	7436.49	7959.26	12109.4	9898.41	8493.78	7947.29	20469	40362.6	30631	43519.7	10329.2	73688.6	35314.8	122086	22192.8	95110	21223.6
Com_799_pos	N-acetyl-L-2-aminoadipic acid	C8 H13 N O5	203.079	1.176	Full match	No results	505298	645514	535910	410211	539472	462071	814780	804470	526675	432027	627216	504034	1.16149e+06	531916	641176	525707	738075	518447	807477
Com_1935_pos	p-cymene	C10 H14	134.11	14.086	Full match	Invalid mass	78422.5	128568	184249	97442.7	187004	216961	172261	144556	187403	176210	148801	173656	114122	170597	266293	158592	167733	175066	180259
Com_83_pos	D-(-)-Glutamine	C5 H10 N2 O3	146.069	1.016	Full match	Full match	3.69154e+06	4.86758e+06	2.17159e+07	1.75564e+06	2.70841e+06	2.30303e+06	5.98758e+06	2.05293e+07	1.02565e+07	1.10283e+07	9.58972e+06	3.11566e+07	2.333e+07	1.77808e+07	5.02581e+06	1.14911e+07	8.97041e+06	1.18513e+06	754176
Com_1427_pos	Dehydrofalcarinone	C17 H20 O	240.151	11.083	Full match	No results	170043	87702.3	94074.5	81697.8	473148	467312	158158	89471.9	198297	222113	203772	193735	160664	260463	162121	202992	238540	117348	271540
Com_292_pos	Threonine	C4 H9 N O3	119.058	1.021	Full match	Full match	1.15906e+06	1.29032e+06	2.91714e+06	1.4886e+06	1.48256e+06	1.03401e+06	1.58118e+06	3.05552e+06	2.50605e+06	2.38698e+06	2.29477e+06	4.86469e+06	4.53717e+06	3.28115e+06	2.07578e+06	2.68105e+06	3.6461e+06	652146	1.26999e+06
Com_1281_pos	Psoralen	C11 H6 O3	186.032	10.26	Full match	No results	22196.8	18322.9	19434.6	21738	22047.5	18450.4	21983.3	20850.2	141362	166665	128430	182836	68569.8	235683	117483	555286	559684	269270	68501.9
Com_3349_pos	Spiraprilat	C20 H26 N2 O5 S2	438.129	11.34	Full match	No results	62383.6	47239.3	28076.2	19157.2	30610.8	25201.7	20509.1	10661.7	45018.7	36577.5	50958.8	15492.8	78724.5	28238.4	52354.9	24645.3	78360.6	39569.5	51095.9
Com_934_pos	3,3':6',2'':5'',3'''-Quaterpyridine-6,6'''-dicarbaldehyde	C22 H14 N4 O2	366.113	1.042	Full match	No results	220276	871560	314725	179005	130565	396336	951927	522847	308700	296576	282215	570287	249701	506960	328046	299701	205503	222857	206448
Com_602_pos	alpha-methylstyrene	C9 H10	118.078	12.518	Full match	Invalid mass	878702	703560	768004	875861	826027	744485	843492	1.34668e+06	853721	1.00571e+06	1.04611e+06	871166	1.02678e+06	836154	935605	1.84388e+06	952717	1.14959e+06	1.28692e+06
Com_2805_pos	2,6-Diisopropyl-4-(4',4',4'-trifluoro-3'-oxo-butyl)anisole	C17 H23 F3 O2	316.164	10.797	Full match	No results	10196.3	8132.08	7384.45	7989.23	9143.77	8493.93	9910.75	8153.97	36715.2	42076.8	40023.8	48972.4	79867.1	36852.4	95708.8	102433	38042.8	96733.6	129275
Com_1820_pos	Diosmetin	C16 H12 O6	300.063	10.082	Partial match	Full match	22890.7	62567.4	75983.8	317564	357182	52983.9	70098.7	22718.5	115283	95360.7	105397	150831	122608	47283	117038	66241.9	29741.1	145211	69910.9
Com_878_pos	4,6-Diamino-3-({3-amino-6-[1-(methylamino)ethyl]tetrahydro-2H-pyran-2-yl}oxy)-2-hydroxycyclohexyl 3-deoxy-4-C-methyl-3-(methylamino)pentopyranoside	C21 H43 N5 O7	477.314	12.432	Full match	No results	14134.4	384140	1.04419e+06	166895	19376.7	12239.1	106679	65064.6	112786	109998	126106	26970.5	10023.7	10312.8	65307.8	11376.4	33223.7	222260	13408.2
Com_1875_pos	Isorhamnetin	C16 H12 O7	316.058	8.871	Full match	No results	15874	15220.1	14173.3	46125.7	37613.4	145343	315441	39982.3	53803.3	63999.2	52301.4	12240.4	19937.1	42428.5	19536.1	17009.3	26293.8	11572.1	14662.2
Com_2248_pos	gamma-Glutamyl-S-(4-formyl-2-nitrophenyl)cysteinylglycine	C17 H20 N4 O9 S	456.093	11.342	Full match	No results	159981	101886	83249.9	48526.1	57516.8	36421.1	53836.6	25917.3	81349.6	89089.3	120448	31674.9	174136	102292	130458	49766.4	187660	45095.3	122885
Com_2954_pos	9-ribosyl-trans-zeatin 5'-monophosphate	C15 H22 N5 O8 P	431.119	9.164	Full match	No results	21954	4977.72	20731.4	58260.7	131636	52641.7	50644.9	22968.7	38519.8	35177	40473.1	27919	20537.3	40781.8	52989.7	59314.7	61005.9	51256.3	53128.5
Com_1305_pos	(3S,4S)-3-Ethyl-4-[(2S,4E,6R,8S,9R,10R)-9-hydroxy-4,6,8,10-tetramethyl-7-oxo-4-dodecen-2-yl]-2-oxetanone	C21 H36 O4	352.261	13.692	Full match	Invalid mass	111448	131164	198171	105261	100838	215407	118387	256430	216052	224204	191063	129689	326129	498752	400023	349299	151028	166304	95706.4
Com_1573_pos	(12-Methyl-7-tetraphenyl)methanol	C20 H16 O	272.12	14.133	Full match	Invalid mass	19024.7	16205.5	16791.4	18742.9	18619.8	15051.5	442654	16886.2	45587.2	40054.3	31558.3	13672.9	14430.6	14079.9	14818.4	14361.1	14622	13699.4	14188.6
Com_369_pos	lactide	C6 H8 O4	144.042	3.528	Full match	No results	90570.9	80369.4	79512	74565.1	70377.7	61885	82741.5	74535.7	90132.2	73072.2	57012.7	67864.5	57464	64426	77782.6	65164.3	3.57935e+06	60171.5	50389.4
Com_1108_pos	2-Thienylacetonitrile	C6 H5 N S	123.014	0.876	Full match	No results	506684	363146	584797	579131	565193	407883	432091	541706	689518	420370	537275	619338	457684	647354	590039	603525	479990	529536	541961
Com_2839_pos	N-{4-[(4-Hydroxybenzoyl)amino]butyl}-1,3-dimethyl-2,4-dioxo-1,2,3,4-tetrahydro-6-pteridinecarboxamide	C20 H22 N6 O5	426.165	8.122	Full match	No results	37152.6	35847.7	20213.1	130653	143493	81544.8	45616.1	26991.8	60597.7	48983.1	50032.1	26144.7	22124.4	26979.4	23537.7	39636.4	30095.6	53442.5	77519.7
Com_1494_pos	3,5-Di-t-butylcatechol	C14 H22 O2	222.162	14.081	Full match	Invalid mass	51291.1	154508	284546	109570	234665	310356	232360	179840	243823	250747	249890	200907	156449	262903	438982	237827	229463	247905	236058
Com_217_pos	Buchananine	C12 H15 N O7	285.084	1.083	Full match	Invalid mass	2.96882e+06	2.86856e+06	3.46903e+06	607529	688223	1.21004e+06	8.72655e+06	4.28877e+06	3.31443e+06	3.7664e+06	3.57357e+06	7.57767e+06	5.10922e+06	5.0199e+06	5.01776e+06	3.9697e+06	3.9769e+06	1.74559e+06	1.5102e+06
Com_2803_pos	2-Chloro-N-{2-[4-(5-chloro-2-oxo-2,3-dihydro-1H-benzimidazol-1-yl)-1-piperidinyl]ethyl}benzamide	C21 H22 Cl2 N4 O2	432.114	8.941	Full match	No results	54020.3	77571.8	58550.7	103537	79972.4	67978.8	90938.4	40718.8	64956.7	89615.7	76599.7	80313.3	63632	60717.3	79612.6	93975	58647	69962.7	129450
Com_4324_pos	p-t-Butylbenzaldehyde	C11 H14 O	162.104	0.198	Full match	Invalid mass	7537.91	14925.7	26680.3	9230.61	12265.3	18820.4	22406.8	6341.59	13023.8	12898.4	10917	14689.1	22300.9	22141.9	24099.9	35400.7	10014	4205.96	18808.8
Com_2718_pos	6-[5-(1-Azetidinylsulfonyl)-3-pyridinyl]-8-fluoro[1,2,4]triazolo[1,5-a]pyridin-2-amine	C14 H13 F N6 O2 S	348.082	7.122	Full match	No results	23445.7	46753.6	6201.45	146485	105865	63205.2	55292.6	11828.1	45062.8	57724.8	47211.7	31953.1	18626.2	25608.1	45093.3	48108.6	33953.8	59372.6	63362.3
Com_270_pos	3413	C11 H16 O	164.12	14.568	Full match	No results	2.15282e+06	2.00303e+06	2.16949e+06	2.92644e+06	7.11638e+06	3.27588e+06	1.86855e+06	2.40254e+06	2.56582e+06	2.87228e+06	2.91478e+06	3.89838e+06	2.40378e+06	2.66037e+06	2.0292e+06	2.66218e+06	3.15025e+06	2.67704e+06	4.08199e+06
Com_3363_pos	Aspartic acid, N-[2-[1-(4-O-hexopyranosylhexopyranosyl)-2,3-dihydro-2-oxo-1H-indol-3-yl]acetyl]-, ion(2-)	C26 H32 N2 O16	628.176	9.001	Full match	No results	90715.9	13373	26917.9	20978	9552.29	41332.2	48248.1	16919	29595.1	38774.2	27376.2	19076.7	45978.7	10685.8	29192.6	35848	24595.6	41327.7	41318.3
Com_3317_pos	(+)-Abscisic acid	C15 H20 O4	264.136	8.054	Full match	No results	49893.4	15306.4	40656.8	7747.18	34014	26887.9	69110.1	44094.3	42282.9	44438.5	45301.8	62208.7	70241.6	76271	52577	34740.1	63485.6	20187.6	15023.5
Com_4561_pos	(+)-Vinblastine	C46 H58 N4 O9	810.419	9.739	Full match	No results	9613.27	8349.75	10395.4	4726.25	15441.4	7833.36	12717.2	17162.9	12200	15943.6	12087.4	15075.7	12739.3	7844	15885.3	12076.2	14299.5	9671.06	20149.6
Com_575_pos	Falcarinone	C17 H22 O	242.167	12.196	Full match	Invalid mass	81984.6	79358.7	94277.8	71356.8	96032.6	61818.2	65449.1	108295	589798	664116	624567	507583	1.11494e+06	527397	1.89586e+06	1.95544e+06	780538	919165	1.68112e+06
Com_1193_pos	spirilloxanthin	C42 H60 O2	596.459	14.593	Full match	Invalid mass	461655	325432	244150	323252	362536	345406	160871	385490	151581	194503	267080	197700	478751	576495	262243	360653	463572	599719	457204
Com_2202_pos	Aurantio-obtusin beta-D-glucoside	C23 H24 O12	492.124	10.693	Full match	Invalid mass	63828.4	57502.5	45870.2	220556	204263	123296	161850	82818.7	76240.8	95681.3	113901	75604.1	70191.5	65997.5	92093.1	79980.7	48317.1	74687.9	152452
Com_2270_pos	Furfural	C5 H4 O2	96.0211	0.155	Full match	No results	70237.2	90334.3	163851	35264.1	57883.9	124006	80864.8	144997	125666	125438	153123	137185	109626	141260	133967	156906	135580	113596	197299
Com_833_pos	(+)-gliodaclin C	C22 H16 N4 O3	384.124	1.045	Full match	No results	351976	1.07642e+06	443700	283513	160633	426289	1.23746e+06	672912	484823	507790	474900	735277	408691	671133	579953	445472	328978	352693	284380
Com_3107_pos	2-Methylnaphthalene	C11 H10	142.078	14.232	Full match	No results	18161.3	11213.8	39456.1	12187.1	24413.3	23311.9	24430.4	109573	32641.9	25101.9	28931.5	46970.6	29306.7	31650.7	19872.3	27096.9	26822.7	29580.4	15129.6
Com_612_pos	Benzylideneacetone	C10 H10 O	146.073	11.631	Full match	Invalid mass	1.29419e+06	729341	1.73894e+06	1.15951e+06	1.20961e+06	1.61948e+06	970694	1.14822e+06	1.52763e+06	1.10596e+06	1.39534e+06	1.54949e+06	1.02397e+06	1.5138e+06	1.19088e+06	1.24897e+06	1.40711e+06	1.04624e+06	575182
Com_3159_pos	Diethyl (1-ethoxy-2-oxopentyl)malonate	C14 H24 O6	288.157	8.895	Full match	No results	50430	41830.2	36096.4	68743.6	72068.4	94454.3	83807	68538.1	82387.9	58942.1	60204.7	49081.9	50076.5	35563.3	59677.2	57868.9	31682.1	60585.9	51229.8
Com_1403_pos	4-Hydroxycoumarin	C9 H6 O3	162.032	0.086	Not the top hit	Full match	232274	405649	191782	395024	203523	212398	392386	241260	438805	232555	499611	239706	289367	290990	130304	488747	278338	224174	401565
Com_2061_pos	(+)-Cochinchistemoninone	C22 H35 N O6	409.246	11.177	Full match	Invalid mass	162878	89406.9	149401	52933.4	167631	112429	125393	138655	145934	156466	133225	216399	159425	127958	89378.4	205940	166192	118229	111477
Com_1858_pos	3386	C25 H30 F N O6	459.204	11.863	Full match	Invalid mass	52090.8	165276	242394	80138.1	76018.6	68082.4	95569.3	86635.7	50604.7	96208	107655	50948.9	152015	155768	63981.6	299208	87891.7	163268	116405
Com_426_pos	2-Methyl-1-hexen-3-yne	C7 H10	94.0782	14.589	Full match	Invalid mass	2.60519e+06	2.1481e+06	1.68129e+06	1.70573e+06	1.88906e+06	1.88954e+06	1.9065e+06	2.12419e+06	1.30309e+06	1.85116e+06	1.65919e+06	1.29149e+06	2.72419e+06	2.0217e+06	2.14967e+06	2.01707e+06	2.33907e+06	2.58376e+06	2.05677e+06
Com_2474_pos	Phaseolin	C20 H18 O4	322.12	8.582	Full match	No results	94112.3	88636.7	79094.4	115224	59371.4	104270	99268	88044.5	106872	94651.6	105572	85091.8	98521.1	67265.1	85756.6	101309	84675.1	138479	167502
Com_4242_pos	Dihydrojasmone	C11 H18 O	166.136	0.072	Full match	Invalid mass	14082.7	37674	17350.6	18588.7	14082.6	23399.7	16770.4	16380.4	16551.7	14820.1	26120.1	19745.7	2146.74	17296.2	14189.2	24150.6	15022.1	19378.5	35669.8
Com_318_pos	Ebselen	C13 H9 N O Se	274.985	1.094	Full match	No results	4.80147e+06	3.12194e+06	3.0179e+06	1.43218e+06	1.91845e+06	859807	4.05596e+06	2.98295e+06	2.87858e+06	2.64718e+06	2.93526e+06	2.85858e+06	1.86295e+06	2.58679e+06	3.21488e+06	2.2377e+06	3.15749e+06	1.64275e+06	2.99723e+06
Com_2723_pos	3-Phenylcycloheptene	C13 H16	172.125	8.126	Full match	Invalid mass	50750	55224.6	31618.9	146054	133768	99020.2	69154.6	48358.7	85967.7	66574.1	58471.5	49979	42173.7	46435.5	26949	51000.2	50343.4	77468.2	89768.5
Com_561_pos	4-Bromo-1,3-benzenediol	C6 H5 Br O2	187.947	0.896	Full match	Invalid mass	1.57705e+06	1.37076e+06	1.09368e+06	1.8142e+06	1.73171e+06	1.59502e+06	1.62495e+06	960797	1.74346e+06	1.8119e+06	1.39751e+06	1.68805e+06	1.54222e+06	1.51761e+06	1.79458e+06	1.76849e+06	1.2185e+06	1.48186e+06	2.04442e+06
Com_1797_pos	N~2~-(Benzylsulfonyl)-N-[1-(dihydroxyboryl)-3-(methylsulfanyl)propyl]lysinamide	C17 H30 B N3 O5 S2	431.171	11.863	Full match	No results	73020	192408	206187	86889.3	82094.1	82303.3	108874	86870	56045.4	93880.1	117616	66563.8	177141	195023	79828	319286	100253	125224	86940.3
Com_1779_pos	flumetasone	C22 H28 F2 O5	410.191	7.605	Full match	No results	29151.2	58348.8	20293.7	104398	113803	60286.2	39933.9	31652	78199.6	70118.6	72043.2	29544.8	53778.5	46150.3	45479.2	77703.6	22660.1	315334	63973.4
Com_2394_pos	(2S)-2-Amino-5-({(2R)-3-{[(2R)-2-amino-2-carboxyethyl]disulfanyl}-1-[(carboxymethyl)amino]-1-oxo-2-propanyl}amino)-5-oxopentanoic acid	C13 H22 N4 O8 S2	426.087	1.076	Full match	No results	58042.6	45661.7	59478.6	34901	38957.5	44505	37826.1	123041	83877.9	98931.5	65477.5	158569	153628	144588	64315.8	89098.4	64264.6	38933.1	33665.7
Com_759_pos	Emicerfont	C22 H24 N6 O2	404.196	13.606	Full match	Invalid mass	142072	96729.9	252306	298889	435417	613309	280181	190695	275261	417154	427477	354655	510881	370980	305976	462970	1.26628e+06	649305	383617
Com_3076_pos	Ciclopirox	C12 H17 N O2	207.126	11.761	Full match	Invalid mass	58904.6	48141.6	73541.1	86578.6	96341.5	100167	58674.8	67678.5	75411.9	77125.7	73479.2	70317.3	82421.4	58870.1	66524	59042.1	75717	68064.4	87312.8
Com_228_pos	2H-Pyran	C5 H6 O	82.0418	1.042	Full match	No results	4.18745e+06	7.28596e+06	7.28603e+06	4.6841e+06	2.12494e+06	6.5486e+06	7.99069e+06	8.08404e+06	6.10107e+06	5.6408e+06	5.43474e+06	6.34074e+06	3.44388e+06	6.4852e+06	4.31807e+06	5.44689e+06	4.69528e+06	5.35643e+06	2.172e+06
Com_3965_pos	2-(3,4-Dihydroxyphenyl)-5,7-dihydroxy-4-oxo-4a,8a-dihydro-4H-chromen-3-yl 2-O-{(4xi)-2-O-[(2E)-3-(3,4-dihydroxyphenyl)-2-propenoyl]-L-threo-pentopyranosyl}-beta-D-allopyranoside	C35 H36 O19	760.185	13.334	Full match	No results	6966.58	49771.9	4667.23	6807.14	7011.15	4924.07	4809.9	12911.7	6351.08	4373.8	3239.2	3643.76	7717.83	3405.38	3549.15	4431.55	3524.81	3146.51	3929.01
Com_3430_pos	7-Acetoxy-4-methylcoumarin	C12 H10 O4	218.058	10.44	Full match	No results	15997.1	15706.3	10128.6	17505.1	13073.9	10048	11784.4	11704	33750.5	28952.7	34964.4	73298	25434.7	60476.1	41826.1	22653.6	75540.1	22722.7	37632.8
Com_890_pos	2-Cyclohexyl-1,1,1-trifluoro-3,4-pentadien-2-ol	C11 H15 F3 O	220.107	11.323	Full match	Invalid mass	333583	285460	462342	752311	684442	385959	573020	520565	456645	519945	553719	319024	510678	266866	425183	673659	579641	789746	1.06098e+06
Com_4023_pos	(1S,2R,4R,5R,6S,8R,10S,11S,12R,14R,15R,19S,21R)-6-(3-Furyl)-4,12,16,19-tetrahydroxy-5,11,15-trimethyl-3-oxo-9,17-dioxahexacyclo[13.3.3.0~1,14~.0~2,11~.0~5,10~.0~8,10~]henicos-21-yl acetate	C28 H36 O10	532.229	11.341	Full match	No results	32742.6	28271.7	14792.1	55551.6	29557.3	25954.4	26829.4	24987	29371.8	30056.9	39528.3	18285.7	16861.6	19227.6	29402.4	19725.4	22790.4	33827.8	35774.4
Com_46_pos	Methoxsalen	C12 H8 O4	216.042	10.333	Full match	Full match	607503	505825	580584	544811	1.00434e+06	1.43371e+06	398423	405092	1.2866e+07	1.22508e+07	1.19951e+07	8.60794e+06	6.88384e+06	2.32344e+07	1.60694e+07	3.85425e+07	4.90452e+07	2.86105e+07	9.47818e+06
Com_2950_pos	(1R,2S,6R,7S,8R,10S,11S,12R,14S,16S,17S,18R)-7-Hydroxy-16-isopropenyl-4,8,18-trimethyl-5-oxo-14-phenyl-9,13,15,19-tetraoxahexacyclo[12.4.1.0~1,11~.0~2,6~.0~8,10~.0~12,16~]nonadec-3-en-17-yl benzoate	C34 H34 O8	570.223	12.504	Full match	No results	46131.9	21058.9	28712.6	18136	77773.6	29450.8	16963	23625.1	33166.9	40754.1	30956.3	89645.8	40252	71844.3	44188.5	52643	108538	47374.6	30269.6
Com_138_pos	amaminol A	C18 H31 N O	277.24	14.337	Full match	Invalid mass	1.42682e+07	7.78496e+06	7.63933e+06	9.73005e+06	1.10352e+07	1.05146e+07	1.00496e+07	1.00114e+07	1.03278e+07	1.03902e+07	9.22459e+06	4.91361e+06	1.26146e+07	1.43624e+07	1.18154e+07	9.5033e+06	1.3062e+07	1.33101e+07	1.48643e+07
Com_3592_pos	(3R,3aR)-3-(3-Furyl)-3a,7-dimethyl-3a,4,5,6-tetrahydro-2-benzofuran-1(3H)-one	C14 H16 O3	232.11	8.067	Full match	No results	39630.7	16412.5	40796.8	13344.4	37223.9	26598.7	74362.1	42456.8	43607.6	45257.5	40770.7	65833	63824.7	51648.6	43869.5	27883.4	49855.7	22837.1	17137.7
Com_2899_pos	3-hydroxyflavanone	C15 H12 O3	240.079	9.37	Full match	No results	15725.8	9647.52	13313.4	128271	38666.3	16035.2	19126.3	7445.61	25653.5	21629	20989	26508	11347.6	14352.5	15724.4	17186.8	7068.74	23911.5	17120.3
Com_4662_pos	Palmitoleic acid	C16 H30 O2	254.224	0.154	Full match	No results	3598.04	6700.21	2084.32	1742.63	1560.89	5128.02	433.033	6287.87	2386.84	4325	2818.11	6097.49	1987.52	11022.7	8410.31	8756.01	5060.11	5130.75	11458.1
Com_3709_pos	2'-{[3',6'-Dioxo-4'-{3-[(N~2~-tetradecanoylasparaginyl)amino]butyl}-2',3'-dihydrospiro[cyclopropane-1,1'-pyrrolo[3,4-c]pyridin]-5'(6'H)-yl]methyl}-2,4'-bi-1,3-thiazole-4-carboxylic acid	C39 H53 N7 O7 S2	795.343	13.045	Full match	No results	71798.8	13206.9	8942.46	63503.6	9163.79	41681.1	21679.2	33646.8	11328.4	8526.89	6056.67	6856.17	10230.9	6993.01	15796.5	6746.9	20064.4	6118.88	27596.2
Com_2145_pos	(+)-Eudesmin	C22 H26 O6	386.173	12.196	Full match	Invalid mass	104059	144096	164927	119077	161736	117426	150488	182134	136223	179805	203743	180182	167490	119912	179011	218742	152906	163593	189192
Com_1738_pos	1-Bromo-4-[(3E)-6-methyl-3-hepten-1-yl]benzene	C14 H19 Br	266.067	1.079	Full match	No results	359870	302836	318846	60469.9	24746.4	28812.7	232707	156306	309295	265747	185794	249175	157173	212361	308535	139702	152351	81066.1	104648
Com_1254_pos	nicotianamine	C12 H21 N3 O6	303.142	1.011	Full match	No results	124466	118833	375648	45724.2	59641.9	94400.1	242444	397223	199108	222510	152010	551900	183732	491066	274503	178017	205394	91253	32127.2
Com_1107_pos	5'-O-beta-D-Glucosylpyridoxine	C14 H21 N O8	331.126	1.088	Full match	No results	79797.8	199647	169766	132880	226220	387637	786056	384925	346204	323683	314857	668977	214673	584510	328682	377548	425436	289698	116083
Com_170_pos	L-Aspartic acid	C4 H7 N O4	133.037	1.023	Full match	Full match	5.72448e+06	5.8237e+06	1.15305e+07	5.79723e+06	6.30704e+06	5.93268e+06	5.80943e+06	1.21243e+07	7.04809e+06	6.57416e+06	6.44313e+06	8.41977e+06	8.20695e+06	5.70794e+06	4.79918e+06	4.54334e+06	6.05708e+06	2.71099e+06	3.41913e+06
Com_4749_pos	2-Hydroxy-2-[2-(methylsulfanyl)ethyl]succinate	C7 H10 O5 S	206.027	0.284	Full match	No results	2698.92	792.701	3081.42	1225.6	625.578	1196.94	4328.32	123.344	1027.74	797.306	512.832	1643.07	2207.11	3514.23	1184.97	602.284	489.967	1066.05	1350.17
Com_3428_pos	3-({N-[(Benzyloxy)carbonyl]alanyl}amino)-5-methyl-2-oxohexyl 2,6-dimethylbenzoate	C27 H34 N2 O6	482.241	14.333	Full match	No results	38297.4	46836.8	65662.8	25757.3	25264.2	47798.4	41392.2	49084.4	54479	40504.7	45851.8	44174.9	60860.3	66717.5	64771.9	81483.5	66740.8	30930.4	44851.2
Com_2925_pos	Buterizine	C31 H38 N4	466.308	10.833	Full match	No results	21626.3	24886.2	48391.3	124975	28991.6	13830.8	40774.8	22989	68000.3	52787.6	51615.4	25399.6	79937	57674.6	75353.5	34822.5	34590.3	68610.4	31000.5
Com_627_pos	Benzoic acid	C7 H6 O2	122.037	11.63	Full match	Invalid mass	1.32537e+06	1.0827e+06	1.55034e+06	1.06589e+06	1.12755e+06	1.53373e+06	951612	1.17536e+06	1.36263e+06	1.2489e+06	1.26695e+06	1.579e+06	945335	188584	1.12167e+06	952394	1.40469e+06	867221	933244
Com_10_pos	Oleamide	C18 H35 N O	281.271	14.994	Full match	Full match	2.32047e+08	2.28251e+08	1.7072e+08	1.2765e+08	1.32237e+08	1.36823e+08	9.8246e+07	1.3759e+08	1.30865e+08	1.50536e+08	1.3938e+08	1.26198e+08	1.7188e+08	1.60926e+08	1.73474e+08	1.67944e+08	1.52994e+08	1.99539e+08	1.63496e+08
Com_459_pos	Cafestol	C20 H28 O3	316.201	13.733	No match	Invalid mass	543147	573635	764368	663292	838397	864813	901157	1.16788e+06	689422	1.23174e+06	979194	875453	1.46867e+06	730865	1.32368e+06	2.19748e+06	2.01552e+06	2.62247e+06	1.15754e+06
Com_496_pos	2-Hydroxy-3-oxobutyl phosphate	C4 H9 O6 P	184.014	8.305	Full match	No results	8178.37	6327.64	7926.54	6011.6	6467.24	5430.54	8783.04	6212.47	311565	364600	389899	258778	380002	563040	264766	932488	767144	2.41653e+06	385318
Com_1151_pos	D-ribosylnicotinate	C11 H13 N O6	255.074	1.086	Full match	Invalid mass	354502	244259	301523	164594	216526	206207	403134	545319	328024	422411	381993	564049	647933	492392	392965	402441	422649	270273	366746
Com_2461_pos	Propofol	C12 H18 O	178.136	14.785	Full match	No results	9255.24	9047.75	7355.45	6037.86	10543	5773.89	6608.69	10570.4	11328.4	10434.3	6890.76	86547.5	154088	5850.9	7559.71	7018.91	7067.36	7527.99	5793.76
Com_2232_pos	Promegestone	C22 H30 O2	326.224	14.206	Full match	No results	38772.5	33880.9	46787.5	77000.8	36304.6	190938	66147.5	36862.4	88293.2	95463	84786.3	109798	114499	108537	62215.1	126587	160925	145381	139678
Com_1311_pos	(1S,4aS,8aS)-1-Isopropyl-4-methyl-1,2,4a,5,6,8a-hexahydronaphthalene	C14 H22	190.172	14.918	Full match	No results	561173	519078	393655	371304	494611	309618	252736	455452	386897	407920	325315	342707	395541	406943	489767	426033	409800	486311	400882
Com_770_pos	4,4'-(trans-2,4-Diphenyl-1,3-cyclobutanediyl)bis[2,6-bis(methylsulfanyl)pyrimidine]	C28 H28 N4 S4	548.117	10.344	Full match	Invalid mass	108878	114577	139640	366261	501190	221717	211149	144168	317228	372530	297770	1.19256e+06	66805	878269	87993.2	136056	395708	182221	86913.5
Com_1190_pos	Glycerophospho-N-palmitoyl ethanolamine	C21 H44 N O7 P	453.285	14.514	Partial match	Full match	463023	417921	646330	165040	332040	403211	247924	475752	420359	361738	321696	409717	494791	523108	641613	556601	561232	284316	326055
Com_1439_pos	4-(t-Butyl)benzophenone	C17 H18 O	238.136	13.992	Full match	Invalid mass	17107.8	14425.3	14925.5	17135.2	16933.5	13317.9	15797.5	15501.6	84616.2	77294.5	99394	30205.6	98877.1	60756.3	213311	186102	84796.7	167393	483756
Com_3796_pos	Furomine	C20 H32 N2 O4	364.237	15.165	Full match	Invalid mass	41891.3	27810.8	20469	12852.7	72420.3	23277.9	14019.9	21471.5	32169.8	26391.3	31070.8	28400	22853.7	20485.7	24267.4	22470.4	49482	30246	21540
Com_1965_pos	N-(5-Chloro-2-methoxyphenyl)-2-(4-methyl-1-piperidinyl)acetamide	C15 H21 Cl N2 O2	296.13	12.36	Full match	No results	59753.3	26091.5	78115.6	43893.2	270190	120432	114781	281084	75713.6	97386.9	107034	65540.2	69149.7	98716	64999.4	93661.4	80067.5	44925.2	142405
Com_1252_pos	(2S,4S)-4-hydroxy-2,3,4,5-tetrahydrodipicolinic acid	C7 H9 N O5	187.048	1.673	Full match	No results	133876	137186	163459	116280	410154	193230	296625	152127	258081	136498	249098	552409	330968	470507	424277	397318	489433	218973	134102
Com_1139_pos	Demethon-S-methyl	C6 H15 O3 P S2	230.019	1.129	Full match	No results	463726	411749	306415	448727	383993	344469	773437	506089	486376	422803	443539	459932	311841	272125	416576	429922	294333	325837	401497
Com_594_pos	fentin	C18 H16 O Sn	368.022	1.084	Full match	No results	2.00959e+06	1.30089e+06	913142	281608	373346	203182	1.23084e+06	809180	1.07933e+06	1.06937e+06	693801	955536	743407	754246	1.4257e+06	662259	565966	413961	560964
Com_3423_pos	bistratamide H	C25 H32 N6 O4 S2	544.193	10.83	Full match	No results	16036.5	12123.4	16723.3	14807.8	94375.8	71664.4	33633.8	24934.9	35280.2	62900.1	52516.4	66543.2	40710.1	55880.8	73013.6	44404.4	70488.5	44747.4	54098.9
Com_2745_pos	4,4-Bis[4-(acetyloxy)phenyl]3-hexanone	C22 H24 O5	368.162	11.837	Full match	No results	64720.6	47408.3	65672.3	73331.4	64750.1	56767.4	73322.1	141747	67831.8	71591.3	80334.4	57528.2	62214.2	41814.2	76993.6	92792.5	52569.9	79142.7	76587.8
Com_494_pos	Geranylacetone	C13 H22 O	194.167	14.921	Full match	Invalid mass	2.42283e+06	2.28984e+06	1.70791e+06	1.74431e+06	1.68063e+06	1.3838e+06	1.47979e+06	1.34614e+06	1.70205e+06	1.61132e+06	1.48363e+06	1.49199e+06	1.86694e+06	1.6974e+06	1.64886e+06	1.58043e+06	1.53173e+06	1.96713e+06	1.90619e+06
Com_4199_pos	D-(+)-Camphor	C10 H16 O	170.131	0.156	No match	Invalid mass	11314.1	29445.5	10897.4	5477.35	9157.38	17822.8	8177.3	23117.5	18134.7	22531.8	21615.3	28593.3	14010.6	37683.5	25347.4	34115.5	23778	29704.2	26803.3
Com_2325_pos	Bensulfuron-methyl [ANSI, WSSA]	C16 H18 N4 O7 S	410.091	1.109	Full match	No results	196136	142073	98449.5	122654	101717	72364.4	146320	113748	148702	161389	140020	129042	97328	101989	149996	138199	125021	120993	188082
Com_520_pos	Benzaldehyde	C7 H6 O	106.042	12.351	Full match	Invalid mass	468653	254514	579491	357857	2.60803e+06	938400	770847	1.60643e+06	742562	732691	682069	491162	443888	686527	429905	587270	430487	284392	933692
Com_2021_pos	2-[(5E)-5-Heptene-1,3-diyn-1-yl]thiophene	C11 H8 S	172.035	1.158	Full match	Invalid mass	179520	145509	112697	144175	112328	203900	222269	168076	146667	144351	199615	210512	162229	141758	216848	178262	207967	242482	163148
Com_65_pos	(3S)-3-Methyl-5-[(1S,2S,8aR)-2,5,5,8a-tetramethyldecahydro-1-naphthalenyl]-1-penten-3-ol	C20 H36 O	292.276	15.508	Full match	Invalid mass	3.80788e+07	3.85317e+07	1.8898e+07	1.43275e+07	1.64709e+07	9.86655e+06	6.72421e+06	1.13717e+07	1.37956e+07	1.3351e+07	1.1328e+07	1.00007e+07	1.25957e+07	1.67906e+07	1.799e+07	1.45881e+07	1.32797e+07	2.26151e+07	1.52097e+07
Com_2944_pos	Boldione	C19 H24 O2	284.177	13.821	Full match	Invalid mass	14452.1	11890.8	12919.8	18514	51925.4	109700	12490.5	16433.3	24870	18687.6	20746.9	14571.9	22916.5	18274.9	10537.4	11797.6	30743.8	20274.7	30064.1
Com_2895_pos	2-(Benzyloxy)-5-fluoro-2'-methoxy-1,1'-binaphthalene	C28 H21 F O2	408.154	12.185	Full match	Invalid mass	68788.8	70994.3	81380.4	61513	114318	61627.3	80880.8	97773.6	68868.6	100535	117949	100011	92576.7	65226.4	97898.9	119389	84092.6	88216	101963
Com_3007_pos	Dimethyl 3-(2-hydroxybenzoyl)-9-methyl-7,12-dihydroindolo[2,3-a]quinolizine-1,12b(6H)-dicarboxylate	C27 H24 N2 O6	472.162	8.122	Full match	No results	41429.5	40674	21512.4	117237	119479	90109.3	65652.1	34141.6	67513.8	56831.4	68173.1	37433.9	21228.4	39809.1	48370.7	43476.1	36195.9	71153.2	45953.3
Com_713_pos	(2E,4Z)-2,4-Octadienal	C8 H12 O	124.089	14.92	Full match	Invalid mass	1.54028e+06	1.30639e+06	1.09372e+06	1.14813e+06	1.09605e+06	993619	823275	995660	1.10128e+06	534862	805380	622099	1.28612e+06	1.11978e+06	1.10178e+06	1.15039e+06	1.034e+06	1.06448e+06	1.17198e+06
Com_2536_pos	10,16-Dihydroxyhexadecanoate	C16 H31 O4	287.222	14.33	Full match	No results	132660	67934.1	69355.1	69985.7	80552.5	88573.1	82198.1	97007.3	67102.7	105833	91063.7	52340.3	101112	81529.5	71704.2	84291.8	149282	91600.4	138820
Com_1660_pos	1,5-Anhydro-4-O-benzyl-2-bromo-2-deoxypent-1-enitol	C12 H13 Br O3	284.004	1.051	Full match	Invalid mass	94580.8	85561.7	84992.3	301428	385701	356454	116087	101355	121475	154542	106056	76909.1	117423	132479	97512.9	212106	177260	265425	354699
Com_9_pos	Fenpropimorph	C20 H33 N O	303.253	14.995	No results	Invalid mass	2.54001e+08	2.31352e+08	1.91942e+08	1.83883e+08	4.97257e+07	1.74144e+08	1.72673e+08	1.9465e+08	2.04338e+08	1.95112e+08	1.94936e+08	1.60464e+08	2.09187e+08	2.08398e+08	6.07115e+07	2.16938e+08	2.03883e+08	2.43992e+08	2.18088e+08
Com_1486_pos	Oxaceprol	C7 H11 N O4	173.069	1.206	Full match	No results	283674	300184	252552	182359	178888	274496	366988	284474	280169	278890	337173	410140	291617	380750	345371	226457	247930	328303	213192
Com_1566_pos	fluspirilene	C29 H31 F2 N3 O	475.242	11.437	Full match	No results	438097	88507.1	79988.8	10702.9	16454.2	10225.8	12308.7	8255.14	66316.4	44062.7	55879.6	11442.5	47159	34021.9	41497.5	15880.2	92146.8	26477.6	40906.2
Com_923_pos	Phthaldialdehyde	C8 H6 O2	134.037	11.758	Full match	Full match	647892	606564	713676	941791	926784	910083	673997	759847	745797	763040	778374	877178	860860	672710	602760	743004	857148	734613	860711
Com_2427_pos	Convallagenin A 3-O-alpha-L-arabinopyranoside	C32 H52 O9	580.359	13.906	Full match	No results	18677.1	16961.3	21312.2	43826	19274.5	13457.6	17980.7	41506	28271.7	45633.1	59654.2	34404.2	34930.8	29892.7	167828	165032	42450	56849.8	50364.7
Com_487_pos	3,4-dihydroxyphenylacetic acid	C8 H8 O4	168.042	1.196	Full match	Invalid mass	842513	1.16746e+06	2.48037e+06	800405	603954	839999	1.46084e+06	1.94842e+06	1.52337e+06	1.11726e+06	1.45989e+06	1.86901e+06	1.14225e+06	1.47401e+06	1.34911e+06	1.80449e+06	1.08295e+06	1.56354e+06	943333
Com_3022_pos	5-(2-Amino-8-fluoro[1,2,4]triazolo[1,5-a]pyridin-6-yl)-N-ethyl-N-methyl-3-pyridinesulfonamide	C14 H15 F N6 O2 S	350.097	6.803	Full match	No results	39737.4	71284.8	34840.2	47731	49789.3	53063	62552.3	75107.7	89641.2	82511.5	74740.3	94097.1	29142.2	94427.9	80595.9	53406.3	48742	70131.6	70899.5
Com_1522_pos	8-demethyl-8-(2,3,4-O-trimethyl-alpha-L-rhamnosyl)tetracenomycin C	C31 H34 O15	646.187	8.502	Full match	Invalid mass	281094	182124	90683.4	304734	437988	415341	260811	107077	167545	211632	245868	126526	185955	199552	202145	157046	249233	232554	305348
Com_2810_pos	Cytidine	C9 H13 N3 O5	243.085	1.094	Full match	No results	35197.4	26483.8	85556.1	33116.4	22112.3	26538.8	42551.9	103128	64775.6	84978	62121.8	108929	106226	111326	42228.2	103347	56181.9	40559.8	24987.2
Com_180_pos	Diethylpyrocarbonate	C6 H10 O5	162.053	1.064	Full match	Invalid mass	8.49009e+06	1.01569e+07	8.95786e+06	1.54033e+06	988891	917163	9.32777e+06	6.5002e+06	4.60118e+06	4.95383e+06	4.33937e+06	8.26983e+06	4.6844e+06	6.78292e+06	8.09788e+06	3.80567e+06	3.32626e+06	2.77929e+06	1.32843e+06
Com_2670_pos	(1R,2S,3R)-2,3,5,12-Tetrahydroxy-10-methoxy-3,9-dimethyl-6,11-dioxo-1,2,3,4,6,11-hexahydro-1-tetracenyl 6-deoxy-3-O-methyl-alpha-L-mannopyranoside	C28 H32 O12	560.187	8.142	Full match	No results	81559.7	65072	27071.8	87995.5	145921	134911	94612.5	22203.6	75771.6	53538.9	53020.5	24161.3	40611.4	32784.2	43041	36545.4	44811.7	52206.2	96840.8
Com_1982_pos	Naphthalene	C10 H8	128.062	11.898	Full match	No results	28286.8	19119	31666.1	27070.3	185293	28120.2	26121	30801.8	76906.2	92230	93912.3	93311	109414	108337	149715	196189	143547	251125	180608
Com_4550_pos	4-Nitrophenol	C6 H5 N O3	139.027	0.535	Full match	No results	21859.4	4130.67	11116.2	7354.28	13949.2	3760.62	11572.8	6260.42	6183.45	8974.18	7504.67	8058.12	5021.45	15739.6	5830.73	11915	2666.54	7512.89	5841.72
Com_288_pos	1-Linoleoyl-sn-glycero-3-phosphocholine	C26 H50 N O7 P	519.333	14.334	Full match	Invalid mass	2.62884e+06	3.32682e+06	4.85976e+06	1.66796e+06	1.72825e+06	3.03045e+06	2.68267e+06	4.36158e+06	3.26132e+06	2.78438e+06	2.60504e+06	3.33232e+06	5.01906e+06	3.21604e+06	3.68399e+06	4.75773e+06	3.65043e+06	2.12391e+06	2.62941e+06
Com_157_pos	Glucose 1-phosphate	C6 H13 O9 P	260.029	1.196	Not the top hit	Full match	7.1983e+06	6.64526e+06	1.34368e+07	4.92414e+06	3.59366e+06	4.82851e+06	9.6272e+06	1.17728e+07	8.89477e+06	6.38051e+06	8.26967e+06	1.03e+07	6.91799e+06	1.02972e+07	7.79919e+06	1.02552e+07	8.36819e+06	8.66798e+06	6.70266e+06
Com_1462_pos	Brassicanal A	C10 H9 N O S	191.041	1.057	Full match	No results	317040	429845	281672	73161	59343.5	54023.4	232805	169332	240736	157093	175999	238245	212982	275745	210977	197188	133166	115376	112734
Com_2035_pos	nostocyclamide	C20 H22 N6 O4 S2	474.114	11.151	Full match	No results	12591.9	14108.5	6978.68	11396.8	27340.2	121927	8255.98	7364.6	46299.7	45957.5	48149.1	29251.6	61541.5	78492.8	28956.9	75430.4	233945	158300	106560
Com_257_pos	3,4-Difluoro-N-{2-[4-(2-oxo-2,3-dihydro-1H-benzimidazol-1-yl)-1-piperidinyl]ethyl}benzamide	C21 H22 F2 N4 O2	400.173	11.342	Full match	No results	5.61181e+06	3.38215e+06	3.19104e+06	1.55815e+06	1.8259e+06	1.48383e+06	1.67884e+06	703510	2.59118e+06	3.18577e+06	3.21406e+06	1.01773e+06	5.96753e+06	2.44425e+06	4.59341e+06	1.61702e+06	6.27674e+06	1.4248e+06	3.77175e+06
Com_2737_pos	Carmine	C22 H20 O13	492.088	7.869	Full match	No results	21222	19193.4	14428.5	35486.2	125483	127715	15760.1	27509.2	45005	46754.5	46876.7	22827.9	18831	52252.9	18151.7	21909	80239.6	109320	39056.5
Com_203_pos	Furfuranol	C5 H6 O2	98.0368	1.047	Full match	No results	5.88082e+06	8.12155e+06	7.70247e+06	3.69865e+06	2.04532e+06	4.76629e+06	9.78161e+06	8.98324e+06	6.88679e+06	6.45113e+06	6.24799e+06	8.54334e+06	4.0839e+06	7.69229e+06	6.59762e+06	5.98333e+06	5.12168e+06	4.63866e+06	2.2099e+06
Com_2408_pos	1-{4-[2-Bromo-1-(trifluoromethoxy)ethyl]phenyl}-1H-1,2,4-triazole	C11 H9 Br F3 N3 O	334.989	0.997	Full match	Invalid mass	20035.1	14982.5	74584.8	12495.5	10775.3	12463.2	33400.2	88886.1	58647.3	58970.2	40300.5	157077	145623	86460.5	38510.6	105628	74006.6	11225.6	12437.8
Com_2151_pos	chlortalidone	C14 H11 Cl N2 O4 S	338.011	1.074	Full match	No results	230808	50132	47218.4	15958.3	22576.2	13304.9	51212.4	44405.5	56980.5	46603.7	38006	48943.2	51977.7	33869.7	74331.7	28185.8	28762.8	20616.7	27253
Com_2370_pos	Sinapinic acid	C11 H12 O5	224.069	7.914	Full match	Invalid mass	39175	62413.8	26737	193562	183229	95416.4	77493	24956.6	70768.1	61002.9	49533.6	29770.3	23502.2	32070.6	29943.7	38513.8	31046.4	23140.2	131512
Com_2234_pos	Tricetamide	C16 H24 N2 O5	324.17	13.682	Full match	No results	27241.7	18604.6	72896.5	17078.5	100957	74165.4	62385.4	212702	66564.7	85570.4	41644.5	142289	118943	111728	62583.8	109337	97327.5	50160.8	31921.4
Com_1734_pos	4-Allyl-2-methoxyphenyl 6-O-beta-D-xylopyranosyl-beta-D-glucopyranoside	C21 H30 O11	458.179	10.446	Full match	No results	85811.6	101603	91988.1	231368	212791	323407	99188.5	127050	142282	178194	197119	176879	142629	234360	147736	80940.7	252346	194774	260587
Com_688_pos	(2,7-Dimethyloctahydro-1H-cyclopenta[c]pyridin-4-yl)methanol	C11 H21 N O	183.162	14.917	Full match	Invalid mass	1.62715e+06	1.29096e+06	786404	1.03642e+06	814297	707412	720943	1.00214e+06	1.03998e+06	892910	715759	492680	749647	710397	196726	694066	754716	975731	1.03605e+06
Com_555_pos	(+/-)-Camphor	C10 H16 O	152.12	14.921	Full match	No results	2.18645e+06	1.76892e+06	1.29965e+06	1.24225e+06	1.76969e+06	1.19478e+06	1.06546e+06	1.3511e+06	1.29067e+06	1.08873e+06	1.137e+06	1.15108e+06	1.73342e+06	1.31717e+06	1.35299e+06	1.43327e+06	1.29238e+06	1.84563e+06	1.66784e+06
Com_1740_pos	(Z)-3-butylidene-7-hydroxyphthalide	C12 H12 O3	204.079	11.938	Full match	No results	37083.5	25471.8	31089.9	30369.9	34949.4	43734.5	31215.1	30351.1	78147.3	95308.4	96315.3	57805.1	51987.9	159733	74875.7	215239	319553	228576	84460.4
Com_3689_pos	4-Benzyl-3-[(3E)-5-chloro-4-methyl-2-(~2~H_3_)methyl-3-pentenoyl]-1,3-oxazolidin-2-one	C17 H17 Cl D3 N O3	324.131	8.233	Full match	No results	21194	15821.9	59556.3	12936.2	13227.7	10537.1	23781.7	57204.7	26813.9	24992	30539.7	61528.4	37498.9	38445.5	22157.8	18017.3	23037.6	11032.9	9285.15
Com_1715_pos	DL-2,6-Diaminopimelic acid	C7 H14 N2 O4	190.095	1.076	Full match	Invalid mass	72057.9	91531.9	181575	95977.8	82293.8	62574.8	166047	182420	104422	175782	145958	312030	168691	218652	169295	179802	158634	58240.1	60339.8
Com_2402_pos	L-3372	C19 H18 O3	294.125	9.37	Full match	No results	79155.4	66553.8	33602.1	112513	101860	167129	66424.2	51087.6	70756.5	67675.1	59687.3	15376.5	52727.6	30215.4	38213.4	17809.6	52359.3	79515	102551
Com_663_pos	Isophorone	C9 H14 O	138.104	14.922	Full match	Invalid mass	1.72966e+06	1.37283e+06	1.47123e+06	1.11255e+06	1.3561e+06	999541	815737	1.05891e+06	1.11411e+06	960614	1.17065e+06	836990	1.14658e+06	1.07769e+06	1.16519e+06	1.17245e+06	1.07216e+06	1.25611e+06	1.13147e+06
Com_418_pos	D-Raffinose	C18 H32 O16	526.151	1.091	No results	Invalid mass	1.64209e+06	1.38417e+06	925823	692183	2.15991e+06	746996	2.21947e+06	3.25339e+06	980943	1.02817e+06	1.22059e+06	285730	221344	199505	511158	241060	104658	451254	227270
Com_1445_pos	Dimethoxymethyl-benzene	C9 H12 O2	152.084	12.343	Full match	No results	143901	94100.8	147740	101995	549567	203661	223032	253277	202802	217685	251615	207127	117254	182138	221837	354829	212198	92692	229948
Com_197_pos	Levulinic acid	C5 H8 O3	116.047	1.048	Full match	Invalid mass	5.60204e+06	8.40789e+06	7.67309e+06	4.38604e+06	2.124e+06	4.94844e+06	9.73957e+06	9.31732e+06	7.06343e+06	6.34956e+06	6.3883e+06	8.75846e+06	4.01719e+06	8.09701e+06	6.82484e+06	5.94374e+06	4.72237e+06	4.6435e+06	2.30938e+06
Com_569_pos	L-(+)-Alanine	C3 H7 N O2	89.0477	1.006	Full match	No results	275040	197925	824090	377413	343798	473390	443274	739306	749379	896711	708048	1.6303e+06	1.82304e+06	1.51647e+06	877271	1.17696e+06	529875	624774	621976
Com_1027_pos	Ethyl acetate	C4 H8 O2	88.0524	0.316	Full match	No results	543985	406085	84036.6	444412	79025.9	132083	360491	768140	354364	549831	761551	388716	336542	600424	685565	145122	554158	794228	782806
Com_1050_pos	(-)-Lupinine	C10 H19 N O	169.147	14.595	Full match	No results	856157	586686	503456	567081	550226	547368	478168	570702	613895	529127	495853	305832	651421	637052	595902	532875	630067	664409	626476
Com_1736_pos	3-demethylubiquinol-7	C43 H66 O4	646.495	14.922	Full match	No results	274780	208492	184926	148023	261016	169263	177846	196336	133478	136297	188668	203502	225620	231284	250252	204833	192146	327618	231684
Com_3552_pos	3-(3-methylthio)propylmalic acid	C8 H14 O5 S	222.056	0.286	Full match	Invalid mass	34495.7	29978	54327.2	20434.2	21994.9	17666.2	38994.3	15353.3	15173.7	13123.2	11032	51226	58107.6	65562.9	38775.3	10279.9	26317.9	35841.6	17653.7
Com_1825_pos	Dehydrovomifoliol	C13 H18 O3	222.125	12.182	Full match	Invalid mass	43999.7	33043.5	42103.1	67602.2	143926	92936.2	59108.5	70649.6	101281	138512	116474	166516	123075	192007	108435	253170	284637	297433	229997
Com_4432_pos	2,6-DIMETHYLNAPHTHALENE	C12 H12	156.094	0.353	Full match	No results	1717.38	12269.9	18850.1	10235.5	32503.6	4410.68	7378.91	7545.68	7386.71	14262.4	14785.1	11644.6	20995.8	20193.5	19878.2	11940.2	6364.55	18992.3	13356.4
Com_2173_pos	4-ACETAMIDOBUTYRIC ACID	C6 H11 N O3	145.074	1.081	Full match	No results	113591	119451	116672	55139.8	73413.3	69862.5	210055	171850	128179	185800	130710	191535	149481	124223	150530	123161	148425	83845.1	70311.4
Com_956_pos	1,5-Pentanedisulfonyl difluoride	C5 H10 F2 O4 S2	235.998	1.053	Full match	No results	489937	615275	907781	591303	327989	567587	456562	660863	695831	687904	671855	532733	504575	538808	746496	536645	640629	648435	550029
Com_524_pos	crucigasterin B	C14 H27 N O	225.209	14.92	Full match	Invalid mass	2.34386e+06	2.02408e+06	1.30834e+06	1.70974e+06	1.27698e+06	1.40919e+06	929207	1.55059e+06	1.35735e+06	1.42767e+06	1.29883e+06	1.17853e+06	1.61325e+06	1.14703e+06	1.81874e+06	1.18172e+06	1.55622e+06	1.51808e+06	1.12705e+06
Com_464_pos	p-Xylene	C8 H10	106.078	12.35	Full match	Invalid mass	497852	248092	733856	322231	3.1028e+06	1.1645e+06	993149	2.18967e+06	842772	947502	892412	471759	502952	841015	454081	560421	450478	269118	1.16296e+06
Com_2539_pos	Enzalutamide	C21 H16 F4 N4 O2 S	464.093	8.482	Full match	No results	34569.4	59324	12123.7	168655	105414	15406.9	8528.27	31898.5	47754	66206.8	62739	33456	18849.6	45042.3	31350.6	13935.1	72395.2	104452	91308.8
Com_1760_pos	PI-103	C19 H16 N4 O3	348.12	9.519	Invalid mass	Invalid mass	217634	140141	75334.8	214964	213953	261666	308472	165164	163483	233857	219219	242066	287669	244086	298293	223969	296762	271499	334710
Com_3144_pos	2-Chloro-5,11-dimethyl-5,11-dihydro-6H-pyrimido[4,5-b][1,4]benzodiazepin-6-one	C13 H11 Cl N4 O	274.062	1.194	Full match	Invalid mass	54035.8	77475.5	34589.8	107308	71223.9	69624.4	79952.1	53841	61412.9	45594.3	71350.6	71495.4	39241.9	42207.7	86721.3	77141.9	52339.4	89930.7	78492.1
Com_1048_pos	(5xi,9xi,13alpha,14beta,17alpha,23R)-21,23-Epoxylanosta-7,20(22),24-triene-3,21-dione	C30 H42 O3	450.313	10.908	Full match	Invalid mass	58508.5	197167	116056	270464	343558	75871.5	141003	94153.3	292665	264463	229803	126662	738438	339974	364322	97426.2	343040	190614	490081
Com_147_pos	Phenylethyl alcohol	C8 H10 O	122.073	11.634	Full match	Invalid mass	1.16572e+07	9.79827e+06	1.44831e+07	8.95336e+06	9.38391e+06	1.33798e+07	8.48258e+06	9.74832e+06	1.16179e+07	1.06221e+07	1.06795e+07	1.29748e+07	1.00014e+07	1.13068e+07	9.65738e+06	8.45642e+06	1.23983e+07	7.95296e+06	8.05481e+06
Com_33_pos	N,N-Dimethylsphingosine	C20 H41 N O2	309.303	15.508	No results	Invalid mass	5.58277e+07	5.70863e+07	2.77869e+07	2.13772e+07	2.49341e+07	1.48481e+07	1.0168e+07	1.71028e+07	1.96333e+07	2.0278e+07	1.81471e+07	1.54946e+07	1.945e+07	2.66297e+07	2.83576e+07	2.27511e+07	2.10567e+07	3.61598e+07	2.36382e+07
Com_2160_pos	7-O-methylsterigmatocystin	C19 H14 O6	338.079	9.549	Full match	Invalid mass	59188.5	12391.3	99194.1	10531.7	52814	124211	160909	228750	72242.9	78915	75234.6	104052	47589.7	98612.3	41146.9	68736.9	31129.8	10878.5	25775.8
Com_757_pos	triciribine phosphate	C13 H17 N6 O7 P	400.089	1.062	Full match	No results	1.08854e+06	838730	1.00895e+06	810211	282882	418224	1.08393e+06	630754	1.11899e+06	706433	999734	923244	1.21101e+06	653453	1.31066e+06	1.0276e+06	807412	975442	1.20931e+06
Com_1849_pos	Avagacestat	C20 H17 Cl F4 N4 O4 S	520.06	1.202	Full match	No results	76577	61111.5	294081	28590.3	22034.3	35306.3	89589.5	167758	83601.7	94760.1	70742.8	195051	62118.4	177637	55024.9	89195.8	70881.1	84433.6	46807.4
Com_826_pos	cyclohexylformamide	C7 H13 N O	127.1	14.59	Full match	Invalid mass	1.27308e+06	897767	731825	904376	823360	526875	515135	827661	898559	830806	612491	539915	912881	911888	775677	751443	856498	984487	920339
Com_3206_pos	Propapyriogenin A2	C30 H44 O5	484.319	11.158	Full match	No results	10876	9588.27	10099.6	80690.1	17013.9	9812.25	11352.1	13687	23645.6	26322.4	20404.7	85945.7	18282.4	32083.5	63842.5	45507.8	9751.54	15399.4	13405
Com_724_pos	Methyl cinnamate	C10 H10 O2	162.068	11.787	Not the top hit	Full match	374432	127852	1.15646e+06	75610.2	283013	198773	342238	1.42916e+06	558412	551216	601213	1.27628e+06	256212	483423	166005	425610	652292	403344	119303
Com_1906_pos	(E)-N-(2,5,8,11,14,17,20-Heptaoxadocosan-22-yl)-1-phenylmethanimine	C22 H37 N O7	427.257	11.178	Full match	Invalid mass	192138	104973	162807	66655.3	180462	129917	142211	140462	183633	180429	155380	253578	184864	158672	109534	265779	193557	151367	126237
Com_255_pos	Pyrogallol	C6 H6 O3	126.032	1.202	Full match	Full match	2.84375e+06	3.78642e+06	6.57061e+06	2.09849e+06	1.5825e+06	1.54392e+06	4.67606e+06	3.62213e+06	4.10604e+06	3.77762e+06	3.68036e+06	5.14074e+06	3.11125e+06	4.65151e+06	3.84814e+06	4.75579e+06	3.55633e+06	3.83637e+06	2.77356e+06
Com_2413_pos	(1S,2S,3R,6S,1'S,2'S,3'R,6'S)-6,6'-Iminobis[4-(hydroxymethyl)-4-cyclohexene-1,2,3-triol]	C14 H23 N O8	333.142	11.63	Full match	No results	77494.3	78513.3	153940	74393.9	56499.1	165080	70804.8	66282.2	93304.5	97903.6	126308	139651	110068	95547	99997.2	79497.7	130156	65747.8	66716.8
Com_1361_pos	Anandamide (AEA)	C22 H37 N O2	347.279	13.961	No results	Invalid mass	336920	255818	305687	361997	319743	346517	367219	376865	259708	315875	295276	236374	480877	318989	329562	384351	357282	515450	426565
Com_1687_pos	5-(3-buten-1-ynyl)-2,2'-bithiophene	C12 H8 S2	216.006	10.855	Full match	Invalid mass	98921.5	76229.9	163002	116754	363995	229627	126865	185572	214623	193034	171782	294211	195605	236593	94474.9	216847	344466	143921	87966.2
Com_321_pos	Testosterone	C19 H28 O2	288.208	13.254	Full match	Full match	458695	348663	1.98704e+06	202182	1.56845e+06	1.2543e+06	1.02001e+06	4.74393e+06	1.33617e+06	1.6825e+06	1.81026e+06	2.72795e+06	2.19821e+06	2.36517e+06	1.45257e+06	2.01552e+06	2.31102e+06	1.79347e+06	617913
Com_940_pos	(R)-(-)-Falcarinol	C17 H24 O	244.182	12.397	Full match	Invalid mass	129281	100490	104193	114412	147990	117133	108417	154699	405585	350925	330456	346376	611653	370365	927855	798583	369935	652901	542601
Com_462_pos	Toluene	C7 H8	92.0626	12.35	Full match	No results	509391	265666	691821	341523	3.10731e+06	1.16594e+06	1.00301e+06	2.16644e+06	891263	894995	904597	553075	504932	869069	457952	611144	481672	266854	1.19541e+06
Com_1181_pos	Morusinol	C25 H26 O7	438.168	12.275	Full match	Invalid mass	86188.3	83933.6	174606	107551	773026	242869	105986	174759	166065	207800	268522	327176	169351	201299	138508	212362	330766	142301	114438
Com_2603_pos	(2S,3R,4R,5R,6S)-2-{[(2R,3R,4S,5S,6R)-4,5-Dihydroxy-6-(hydroxymethyl)-2-({(2S,4aR,5aS,7aR,7bR,8R,10S,11aS,12aS,12bS,14aR)-10-methoxy-1,1,7a,8,11a,12a-hexamethyl-10-[(1Z)-4-{[(2R,3R,4S,5S,6R)-3,4,5-trihydroxy-6-(hydroxymethyl)tetrahydro-2H-pyran-2-yl]oxy}-1-buten-1-yl]octadecahydrocyclopropa[1',8a']naphtho[2',1':4,5]indeno[2,1-b]pyran-2-yl}oxy)tetrahydro-2H-pyran-3-yl]oxy}-6-methyltetrahydro-2H-py…	C50 H82 O18	970.553	0.969	Full match	No results	86711.4	86549.2	42720.2	94183.9	96291.2	89283.9	68919.9	59086.1	122587	156367	87746.3	45797.4	92474.8	43854.6	69312.7	91674	78647	58338	93099.9
Com_3405_pos	Trimethyl (3aS,4S,7S,7aR)-3,5-dihexadecyl-3a-hydroxy-1-oxo-3a,4,7,7a-tetrahydro-1H-indene-2,4,7-tricarboxylate	C47 H80 O8	772.587	12.772	Full match	No results	72336.7	10419.6	29772.6	88795.3	45344.3	9966.57	10591.6	16723.2	16086.8	15184	13721	21708.1	31162.9	15563.9	21613.7	7849.51	6831.48	22909.8	20110.1
Com_1816_pos	4-(Iodomethyl)phenyl 2-methylpropanoate	C11 H13 I O2	303.996	1.002	Full match	No results	90327.4	151835	48521.7	277135	170550	296172	191210	198977	130792	105931	105511	23275.9	93004.1	54693.3	90436.9	109370	121812	177474	99803.5
Com_3113_pos	Militarinone A	C26 H37 N O6	459.262	12.516	Full match	No results	47761.5	26976.9	45835	53937.4	47251.2	46404.3	33177.3	70817.5	36265.2	72003.8	59210.6	42641.6	72019.1	43791	36805.8	102575	59744.3	55270.8	87976
Com_3203_pos	folinic acid	C20 H23 N7 O7	473.165	6.16	Full match	No results	30595.1	47042.7	12810	102497	77446.8	90709.2	48131.2	37610.2	49352.3	67245.1	66400.6	28033.2	48293.2	51321.1	44337.1	39724.1	46222.5	78483.5	80626.1
Com_4490_pos	Triptycene	C20 H14	254.11	7.819	Full match	No results	2987.38	7555.53	10638.6	5393.51	3140.81	9003.31	6889.54	25617.2	8357.17	11670.4	13382.5	2611.1	15605.4	18146.3	10984.5	16775.1	14780	7715.34	3019.43
Com_355_pos	D-PANTOTHENIC ACID	C9 H17 N O5	219.111	5.33	Full match	No results	2.59018e+06	2.39065e+06	2.06591e+06	1.79548e+06	2.0614e+06	2.45938e+06	3.67588e+06	2.74211e+06	2.69848e+06	2.71297e+06	2.68104e+06	3.53848e+06	3.08183e+06	2.79838e+06	3.09495e+06	2.66032e+06	2.51964e+06	2.27539e+06	1.84433e+06
Com_2024_pos	4-Oxocyclohexanecarboxylic acid	C7 H10 O3	142.063	8	Full match	No results	60652.6	46900.5	60847.8	73627.6	66610.6	45129.8	59961.1	47115.3	89474.4	75172	60794.3	225030	54249.4	45777.3	53609.2	46114.5	50143.6	46287.2	51761.1
Com_952_pos	Guaiacol	C7 H8 O2	124.052	11.629	Full match	No results	731029	493115	838584	627322	786758	806861	546967	614812	793737	661358	766184	804738	615371	815228	595807	533174	760164	501646	464176
Com_919_pos	1-Butyl-4-piperidinone	C9 H17 N O	155.131	14.924	Full match	Invalid mass	1.04186e+06	682264	789478	567301	746411	488355	393996	542297	488572	445733	595100	419349	627990	549523	511272	606283	618314	567065	642991
Com_1749_pos	6,6,6-Tris[3,5-bis(2-methyl-2-propanyl)phenyl]-1-(triisopropylsilyl)-1,4-hexadiyn-3-one	C57 H84 O Si	812.626	0.968	Full match	No results	319330	307083	212866	330086	376420	313423	323836	176519	201256	310777	283394	151718	242911	204144	245401	321392	279544	268386	135778
Com_2733_pos	oxymesterone	C20 H30 O3	318.219	11.889	Full match	No results	7456.93	8087.42	9323.67	11907.7	12108.9	7717.4	8193.1	11563.6	31914	33341.8	45621.8	45799.6	29324.3	37974.1	34819.1	108460	55104.1	130174	49358.1
Com_2596_pos	3-[3-(1-Acetyl-3-hydroxy-2-piperidinyl)-2-oxopropyl]-7-bromo-6-chloro-4(3H)-quinazolinone	C18 H19 Br Cl N3 O4	455.025	1.004	Full match	No results	56811.1	60493.9	32376.6	98241.4	59254.3	92553.8	60961.6	42666.1	38405.5	48589.7	37315.5	18556.9	21337.4	38450.9	42091.6	52414.8	33546.6	145169	58685.3
Com_452_pos	2-[(Pentafluorobenzoyl)amino]-5,6,7,8-tetrahydro-4H-cyclohepta[b]thiophene-3-carboxamide	C17 H13 F5 N2 O2 S	404.063	1.06	Full match	No results	521539	638791	479955	153780	124116	146692	455754	476269	630107	347244	485659	452602	349436	2.42238e+06	637104	441636	419311	359859	198261
Com_2259_pos	1-Naphthol	C10 H8 O	144.058	11.901	Full match	No results	10727.7	14025	17036.9	10785.2	17250.3	14518.8	11078.4	12789.3	59607.8	56626	74070	70814.2	74162.7	97637.1	111554	177592	106398	190738	118438
Com_4705_pos	Sorbic acid	C6 H8 O2	112.052	0.083	Full match	No results	3430.25	7607.04	2733.2	3981.55	4506.41	5086.38	5291.42	4512.28	7133.24	6031.44	8913.24	5679.92	135.008	1635.91	1482.52	2996.68	7436.86	6045.21	7321.74
Com_2582_pos	1-[(E)-1,2-Diphenylvinyl]-3-(methylsulfanyl)benzene	C21 H18 S	302.113	8.815	Full match	No results	59560.5	15635.2	128530	6025.69	16238.3	9706.01	72835.8	93958.6	53056.7	46123	59246	107139	72484.6	132591	45919.8	42704.6	38335.1	31391.3	13977.7
Com_893_pos	4-Chloro-4-(2,2,2-trichloroethyl)-2-oxetanone	C5 H4 Cl4 O2	235.897	0.931	Full match	No results	586920	638279	815404	718204	716792	660709	677501	1.10879e+06	730911	571456	679116	681438	885269	586827	683048	752162	673227	787463	631686
Com_2347_pos	4-Chloro-7-nitro-3-(2-phenylethoxy)-1H-isochromen-1-one	C17 H12 Cl N O5	345.039	1.148	Full match	No results	154680	101477	138584	142942	83200.8	28240.4	165070	195351	78259.8	50446.1	70766.4	81587.7	13724.7	27340.1	10486	11293.7	24525.3	49213	24550.4
Com_785_pos	Cinnamic acid	C9 H8 O2	148.052	11.762	Full match	Invalid mass	617866	411538	1.0557e+06	503627	633191	594360	497851	1.17308e+06	800163	764591	787903	1.16687e+06	580357	646931	404938	679753	723941	675430	431801
Com_4635_pos	Icosa-5,8,11,14-tetraenoic acid	C20 H32 O2	304.24	0.15	Full match	No results	2814.07	5244.31	1743.1	1160.2	2238.68	5613.8	446.594	5950.56	3246.99	3444.94	3738.97	7444.12	2337.2	12608.3	5185.98	8011.68	4951.9	7432.68	8441.25
Com_3873_pos	(2-Oxo-2,3-dihydro-1H-indol-3-yl)acetate	C10 H8 N O3	190.051	11.758	Full match	Invalid mass	38801.3	44409.8	50715.1	58145.9	62970.6	52595.3	23624.2	47263.5	55784.8	48628.4	45983.6	51128.9	53654	39317.8	43199.6	46416	48215.1	40513.8	26076.2
Com_77_pos	Asparagine	C4 H8 N2 O3	132.054	1.012	Full match	Full match	1.54187e+06	2.2351e+06	1.8923e+07	1.02939e+06	1.16023e+06	783984	5.26569e+06	1.72641e+07	1.1021e+07	1.11327e+07	9.80041e+06	3.26054e+07	1.37801e+07	2.23971e+07	9.30029e+06	1.90547e+07	2.44643e+07	1.65886e+06	665100
Com_279_pos	Ethyl 1-{[2-(2,3-dihydro-1-benzofuran-5-yl)-1,3-thiazol-4-yl]carbonyl}-3-piperidinecarboxylate	C20 H22 N2 O4 S	386.127	1.032	No match	Invalid mass	2.51518e+06	4.316e+06	3.7563e+06	4.7759e+06	2.40168e+06	5.43327e+06	4.49953e+06	3.39624e+06	4.4798e+06	4.4206e+06	3.57783e+06	3.27244e+06	2.87322e+06	3.12214e+06	3.28522e+06	3.27014e+06	2.81752e+06	4.50063e+06	3.037e+06
Com_3752_pos	15-(Chloromethyl)-8-ethyl-8-hydroxy-2,3-dihydro-11H-[1,4]dioxino[2,3-g]pyrano[3',4':6,7]indolizino[1,2-b]quinoline-9,12(8H,14H)-dione	C23 H19 Cl N2 O6	454.092	11.35	Full match	No results	64831.9	36203.5	40043.8	21027.4	19276.1	10350.3	15145	11305.6	40662.9	29158.9	27771.4	9504.23	59860.2	16691.4	31178.6	11759.6	40219.9	14181.1	34678.6
Com_450_pos	4-Indolecarbaldehyde	C9 H7 N O	145.053	5.783	Partial match	Full match	256062	361992	741194	833941	551462	396017	800015	928955	1.04836e+06	1.09905e+06	1.01482e+06	1.98985e+06	2.54993e+06	1.54131e+06	1.18049e+06	1.23265e+06	2.34541e+06	463117	554842
Com_371_pos	1,3,4,5-Tetrahydroxycyclohexanecarboxylic acid	C7 H12 O6	192.063	1.148	Full match	No results	3.16355e+06	2.07506e+06	2.4277e+06	999295	1.40517e+06	1.49608e+06	3.90921e+06	2.44411e+06	2.80489e+06	1.7761e+06	1.93074e+06	3.36486e+06	1.89419e+06	2.21771e+06	3.07715e+06	2.55529e+06	1.19671e+06	1.10191e+06	1.13392e+06
Com_96_pos	Phenyl sulfoxide	C12 H10 O S	202.045	1.055	Full match	Invalid mass	2.17039e+07	2.30887e+07	1.90209e+07	2.8447e+06	1.1357e+06	1.23826e+06	2.16227e+07	1.25844e+07	1.69187e+07	1.77612e+07	1.56073e+07	1.81825e+07	1.5103e+07	1.45827e+07	2.83711e+07	1.45335e+07	1.0351e+07	8.97028e+06	6.49249e+06
Com_529_pos	sulfadimidine	C12 H14 N4 O2 S	278.083	12.351	Full match	No results	331445	160249	550033	248978	2.5194e+06	1.01412e+06	843104	1.84704e+06	512619	768754	923748	505292	439351	794507	434743	580720	427412	254940	1.20654e+06
Com_4520_pos	Muscimol	C4 H6 N2 O2	114.043	0.166	Full match	Invalid mass	8255.07	14201.9	21296	6219.57	14979.4	13876.1	7593.06	6538.93	17544	11777.2	12717.9	5436.3	9284.55	19402.9	14189.4	15820	12086.4	9206.77	21020.5
Com_2279_pos	Aurin	C19 H14 O3	290.094	9.398	Full match	Invalid mass	110279	70018.9	51391.6	75738.2	170277	131782	210579	56052.3	94802.8	77923.3	86058.1	88643.6	86155.6	70191.2	81862.6	53820.9	102647	67133.2	83866.9
Com_149_pos	5-Hydroxymethyl-2-furaldehyde	C6 H6 O3	126.032	1.066	Partial match	Full match	1.08522e+07	1.35752e+07	1.0589e+07	2.27857e+06	1.45805e+06	1.87181e+06	1.44848e+07	1.02362e+07	8.57924e+06	8.46389e+06	6.6496e+06	1.23956e+07	5.99211e+06	1.1074e+07	1.11924e+07	5.78296e+06	5.57353e+06	3.82367e+06	2.74325e+06
Com_504_pos	(1S,2S,3aR,5S,5aR,8aR,9S,10R,11R,11aR)-10-(Acetoxymethyl)-3a,5,8a,9,10-pentahydroxy-2,5,7,7-tetramethyl-11-{[(2Z)-2-methyl-2-butenoyl]oxy}-4,8-dioxotetradecahydro-1H-dicyclopenta[a,e][9]annulen-1-yl benzoate	C34 H44 O13	660.28	10.572	Full match	No results	99604.6	113536	24225.5	540542	2.71746e+06	1.9519e+06	1.02334e+06	39885.2	557000	525079	471387	57862.1	74576.7	92344.8	134402	178091	84917.4	1.65231e+06	662873
Com_3516_pos	(2E)-3-(Carbamimidoylsulfanyl)acrylic acid	C4 H6 N2 O2 S	146.015	1.121	Full match	No results	57585.9	38291.9	60598.9	46002.1	54301	35127.3	71083.3	53614.8	87193.7	80368.5	43744.7	56605	53308.5	52705.8	55624	32489.3	31780	44081.4	40224.7
Com_449_pos	Rehmaionoside C	C19 H32 O8	388.209	8.126	Full match	Invalid mass	881950	813464	388466	2.63003e+06	3.21204e+06	2.14392e+06	1.20364e+06	507585	1.18884e+06	1.16724e+06	1.14813e+06	676241	525559	685310	708643	1.05182e+06	664864	1.26895e+06	1.83637e+06
Com_80_pos	4-(4-(2,4-Dichlorobenzyl)piperazin-1-yl)-6-ethylthieno[2,3-d]pyrimidine	C19 H20 Cl2 N4 S	406.079	1.039	Full match	No results	2.10474e+07	3.0816e+07	2.78296e+07	3.05505e+07	1.85743e+07	3.38945e+07	2.8237e+07	2.9461e+07	3.28901e+07	2.27773e+07	2.12851e+07	2.17659e+07	1.74754e+07	2.12056e+07	1.52225e+07	2.11564e+07	2.64169e+07	2.87894e+07	1.46911e+07
Com_1285_pos	(+)-Goniothalesdiol	C14 H18 O5	266.115	11.835	Full match	Invalid mass	305816	260990	307129	356357	354459	347631	369635	583361	320548	419416	423121	377031	396715	341795	391151	590525	372955	429714	515066
Com_2308_pos	2-(8,9,10,11,12,13,14,15-Octahydrodinaphtho[2,1-d:1',2'-f][1,3,2]dioxaphosphepin-4-yl)-1H-pyrrolo[2,3-b]pyridine	C27 H25 N2 O2 P	440.166	10.837	Full match	No results	25719	49380.4	45360.3	103403	164405	181874	157555	34174.9	75091.4	81605.4	115583	124075	97764.7	94700.5	93796.6	91544.7	87164.6	78441.1	157159
Com_362_pos	Tetralin	C10 H12	132.094	11.631	Full match	Invalid mass	3.20426e+06	2.58006e+06	3.72627e+06	2.40793e+06	2.60522e+06	3.45501e+06	2.20761e+06	2.61854e+06	3.26806e+06	2.92626e+06	2.82721e+06	3.49309e+06	2.69375e+06	2.82244e+06	2.53636e+06	2.31018e+06	3.22581e+06	2.21392e+06	2.09036e+06
Com_221_pos	D-(+)-Proline	C5 H9 N O2	115.063	1.08	Full match	Full match	2.30806e+06	3.52087e+06	3.93432e+06	8.30115e+06	6.73743e+06	5.94361e+06	4.49888e+06	3.77092e+06	4.9444e+06	4.83708e+06	4.45566e+06	4.97236e+06	7.07743e+06	4.4845e+06	8.02747e+06	2.82548e+06	4.62478e+06	1.66363e+06	4.88519e+06
Com_4171_pos	brusatol	C26 H32 O11	520.195	7.675	Full match	No results	29856.8	22084.7	15849	33627.8	27154.6	42576.7	31485.9	17149.6	27361.8	26092.4	26749.1	18843.4	23063.3	10028.5	18853.9	32504	13479.8	20769.5	29382.7
Com_807_pos	1alpha,5alpha-Epidithio-17a-oxa-D-homoandrostan-3,17-dione	C19 H26 O3 S2	366.131	9.518	Full match	Invalid mass	660767	556410	317060	656359	764187	897225	1.04609e+06	555920	671986	801030	850605	850563	1.03466e+06	878111	1.10247e+06	782593	1.01096e+06	1.00247e+06	1.25406e+06
Com_1874_pos	Docosahexaenoic acid	C22 H32 O2	345.264	14.006	No results	Invalid mass	236439	153755	168266	176750	215645	236952	225577	222857	168460	229199	245061	174211	199699	160279	183341	247033	212787	282031	231413
Com_3045_pos	Fraxetin	C10 H8 O5	208.037	7.729	Full match	Full match	23738.7	8874.08	6039.51	34540	112032	73026.7	9983.45	17370.3	42752	33336.1	49397	42651.1	21040.7	42122.7	23269.1	33232.7	100966	65436.7	48214.3
Com_169_pos	Malonylapiin	C29 H30 O17	650.148	10.085	Full match	Invalid mass	1.82498e+06	1.97506e+06	2.24654e+06	5.5867e+06	2.70381e+06	904510	2.80466e+06	1.62741e+06	3.35665e+06	2.17512e+06	2.68732e+06	1.07197e+07	3.42135e+06	4.67096e+06	1.27676e+06	1.74786e+06	888196	3.14068e+06	2.11775e+06
Com_3971_pos	Patellamide C	C37 H46 N8 O6 S2	762.297	13.122	Full match	No results	7213.74	5022.93	50920.5	7569.15	10369	19160.4	58448.9	7228.81	6753.07	5108.86	3624.61	4230.53	3845.03	8890.89	7727.07	13220.1	5452.42	3327.49	3725.48
Com_301_pos	Caffeine	C8 H10 N4 O2	194.08	7.4	Full match	Full match	233079	148464	153479	145743	128023	95845.5	133742	134708	732161	573331	550333	68094.4	62914.1	92706.5	4.96402e+06	3.78999e+06	129030	77656.2	77135.1
Com_1215_pos	Oxohongdenafil	C25 H32 N6 O4	480.255	8.545	No match	Invalid mass	354618	259600	314152	370225	354524	397674	382969	682900	298783	306709	412720	225289	236787	199437	178331	286350	329771	251537	216332
Com_1818_pos	L-threonyl-AMP	C14 H21 N6 O9 P	448.11	1.018	Full match	No results	125512	84700.9	57999.4	332391	224808	222854	127649	61301.8	134910	73213.2	134372	44897	86687.4	36687.6	101217	96331	75426.8	166260	262592
Com_2716_pos	Cyclopentanone	C5 H8 O	84.0574	0.415	Full match	No results	35489.4	16706.8	86953	21397.5	130744	100828	52012.4	88029.6	51340.4	71740.5	84307.8	81802.6	106724	119235	72323.7	68492.8	85366.5	96853.3	99674.6
Com_396_pos	benzoquinone	C6 H4 O2	108.021	1.207	Full match	Invalid mass	1.50832e+06	1.66984e+06	3.30776e+06	1.04238e+06	842076	895355	2.12973e+06	1.95074e+06	1.86913e+06	1.75661e+06	1.98011e+06	2.50173e+06	1.57527e+06	2.2471e+06	1.7977e+06	2.50521e+06	1.94522e+06	2.03138e+06	1.51348e+06
Com_1276_pos	(1S,2R,5S,6S,7S,8R,9R,12R)-12-Acetoxy-8-(butyryloxy)-2,6,10,10-tetramethyl-5-{[(2E)-3-phenyl-2-propenoyl]oxy}-11-oxatricyclo[7.2.1.0~1,6~]dodec-7-yl benzoate	C37 H44 O9	632.301	11.629	Full match	Invalid mass	142415	129258	398511	159827	135205	440797	132036	251738	176222	227023	299770	535900	303605	318184	190093	181235	277329	152169	134621
Com_48_pos	(10E,12Z)-10,12-Hexadecadienal	C16 H28 O	236.214	14.335	Full match	Invalid mass	4.54078e+07	2.64812e+07	2.5316e+07	3.22784e+07	3.32629e+07	3.25574e+07	3.05778e+07	3.23657e+07	3.42916e+07	3.1781e+07	2.93257e+07	1.367e+07	3.79023e+07	4.15883e+07	2.78307e+07	2.9925e+07	3.8868e+07	3.99639e+07	4.30731e+07
Com_1173_pos	3-oxoglycyrrhetinic acid	C30 H44 O4	468.324	11.087	Full match	Invalid mass	103694	210041	134054	267389	478339	149612	200589	185339	371291	355200	319911	610965	574127	515099	593659	325678	375735	227411	445071
Com_4028_pos	trans-geranic acid	C10 H16 O2	168.115	0.064	Full match	No results	8027.9	47045	21026.5	22292.4	26518.9	20746.2	16853.3	48080.8	30829.6	19029.6	18998.6	35483.6	5633.29	24164.2	23249.4	41956.5	15750.3	26656.7	36909.7
Com_4745_pos	1-hexadecanal	C16 H32 O	240.245	0.074	Full match	No results	1177.75	4173.26	859.129	402.304	901.621	1595.49	1391.85	323.473	1689.86	1512	1045.52	903.971	168.926	3160.14	348.066	982.819	1509.57	1707.53	3806.59
Com_1293_pos	Glycyl-L-methionine	C7 H14 N2 O3 S	206.073	1.062	Full match	No results	259365	293539	563038	113219	71102.5	78015.9	282080	426674	235222	158421	186130	460943	161256	236572	181339	124153	213626	56316.8	80529.2
Com_2686_pos	3-(2,6-Dichlorobenzyl)-N-(2-furylmethyl)-3H-purin-6-amine	C17 H13 Cl2 N5 O	373.048	1.015	Full match	No results	90772.1	54839.7	34650.3	59186	161867	53082.8	47462.2	50425.4	69090.1	63565.8	33976.1	35684.7	34347.5	57325.7	39797.6	28230.1	43512.8	47019.9	89961.1
Com_579_pos	S-(2-Fluorophenyl) 2,4-dideoxy-2-fluoro-5-S-methyl-1,5-dithiopentonate	C12 H14 F2 O2 S2	292.039	11.631	Full match	Invalid mass	1.54322e+06	1.43344e+06	1.89808e+06	1.42444e+06	1.4292e+06	1.48366e+06	1.35135e+06	1.34051e+06	1.70836e+06	1.37814e+06	1.31238e+06	991181	1.2733e+06	1.19138e+06	1.20111e+06	1.03929e+06	1.47152e+06	989643	984335
Com_3473_pos	desmethoxymajusculamide C	C49 H78 N8 O11	954.575	0.958	Full match	No results	84525.3	28359.4	14593.9	45779.8	56096.6	30185.7	36703.5	42021.7	47677.3	28535	52233.2	10127.7	18845.5	19957.5	50490.2	59087.1	24969.2	45579.5	42386.4
Com_351_pos	1-Hexadecanoyl-sn-glycero-3-phosphocholine	C24 H50 N O7 P	495.332	14.573	Full match	Invalid mass	2.11914e+06	2.87809e+06	3.75666e+06	1.88311e+06	1.88517e+06	3.04836e+06	1.64261e+06	3.49385e+06	2.92132e+06	2.48339e+06	1.95904e+06	1.77742e+06	3.68288e+06	2.4966e+06	3.55404e+06	3.09996e+06	2.47704e+06	1.80772e+06	2.18154e+06
Com_1419_pos	alpha-ribazole 5'-phosphate	C14 H19 N2 O7 P	358.092	11.634	Full match	No results	352702	180946	305814	321830	355591	354438	413404	294732	267730	459764	389643	347194	359021	359692	350019	302306	469175	256571	284853
Com_2488_pos	(2S)-1-[(6-Amino-6-deoxy-alpha-D-glucopyranosyl)oxy]-3-(palmitoyloxy)-2-propanyl docosanoate	C47 H91 N O9	813.672	0.97	Full match	No results	151414	70626.2	27306.9	87568	104557	118601	107200	37170.3	96800.9	137056	113399	29787.5	63264.6	50959.3	101368	163398	82794.8	73732.3	81725.2
Com_1227_pos	3-Amino-N-(2,2-diphenylethyl)-6-(4-pyridinyl)thieno[2,3-b]pyridine-2-carboxamide	C27 H22 N4 O S	450.15	9.643	Full match	Invalid mass	49689.6	174956	107392	611049	712123	600558	262840	186836	255851	348401	370040	263434	323457	293363	245497	320117	465642	521301	453156
Com_4558_pos	Aceturic acid	C4 H7 N O3	117.043	0.54	Full match	No results	21324.4	6651.85	7982.61	8518.56	11302.5	3332.07	9996.12	8893.52	11083.1	9039.6	10922.8	6230.28	6339.35	14094.6	6060.04	10487	6795.97	18910.4	8185.74
Com_456_pos	(6R)-6-Hydroxy-3-(2-hydroxyethyl)-2,4,4-trimethyl-2-cyclohexen-1-one	C11 H18 O3	198.126	11.323	Full match	No results	1.11969e+06	930679	1.37039e+06	2.30745e+06	1.96404e+06	1.17099e+06	1.65501e+06	1.54399e+06	1.49746e+06	1.58804e+06	1.6442e+06	909969	1.3894e+06	736559	1.15899e+06	1.88972e+06	1.59174e+06	2.19626e+06	2.76605e+06
Com_1040_pos	2-(4-Hydroxyphenyl)-4,5-dimethoxy-1H-isoindole-1,3(2H)-dione	C16 H13 N O5	299.08	1.036	Full match	No results	417106	569281	609809	627139	366760	688598	633922	676418	542475	673521	624691	569589	485819	538949	414856	409293	596534	784761	379251
Com_4000_pos	(14S,17Z,24R,31Z)-N-[3-({3-[(3-Amino-3-oxo-1-propen-2-yl)amino]-3-oxo-1-propen-2-yl}amino)-3-oxo-1-propen-2-yl]-31-ethylidene-14-[(1R)-1-hydroxyethyl]-17-(2-hydroxypropylidene)-24-methoxy-20,34-dimethyl-38,41-bis(methylene)-12,15,22,29,36,39-hexaoxo-19,33,43-trioxa-9,26-dithia-3,13,16,23,30,37,40,45,46,47,48,49-dodecaazaheptacyclo[40.2.1.1~8,11~.1~18,21~.1~25,28~.1~32,35~.0~2,7~]nonatetraconta-1(…	C54 H52 N16 O16 S2	1244.32	1.058	Full match	No results	19994.9	48500.6	26498.7	7423.27	5321.72	6658.02	15630.2	26448.7	12912	20442.9	10611.7	7600.5	6536.12	16283	6961.41	7019.85	7177.4	7253.98	6334.97
Com_1021_pos	Apigenin	C15 H10 O5	270.052	10.08	Partial match	Full match	163465	171686	213088	477691	262353	98242	231341	143031	287693	290399	277801	751323	272707	401983	163969	171538	109682	302606	168603
Com_2920_pos	4-Amino-2-{[N-(6-methyloctanoyl)glycyl]amino}butanoic acid	C15 H29 N3 O4	315.217	14.204	Full match	No results	85439.7	55867.9	42670.9	84057	92008	84107.6	65240.5	51189.9	60345.5	59167	79972.9	37361.9	42450.5	102106	54402.6	68344.6	108630	75882.3	100664
Com_1590_pos	1-(6-Methoxy-4-oxo-4H-pyran-2-yl)-2-propanesulfonic acid	C9 H12 O6 S	248.034	11.626	Full match	No results	234128	233745	321036	204237	241160	204671	216745	278567	187647	279185	273569	213040	256940	270198	201640	266093	380842	315104	185438
Com_4188_pos	N-(2-(2-((6-Chlorohexyl)oxy)ethoxy)ethyl)-6-(3,3,3-triphenylpropanamido)hexanamide	C37 H49 Cl N2 O4	620.338	12.356	Full match	Invalid mass	4169.02	2905.91	4175.72	3630.49	50603.2	5213.19	5185.25	22783.4	5827.3	4889.82	4524.27	3609.94	3500.84	4140.69	3463.7	3909.61	3455.15	3027.75	16413.4
Com_3978_pos	(1R,3R,4R,6R)-6-{(R)-Acetoxy[(1R,5R,8aR)-1-(3-furyl)-5-hydroxy-8a-methyl-3,6-dioxo-3,5,6,7,8,8a-hexahydro-1H-isochromen-5-yl]methyl}-3-(2-methoxy-2-oxoethyl)-2,2,4-trimethyl-5-oxocyclohexyl 2-methylbutanoate	C34 H44 O12	644.285	11.982	Full match	No results	17221	5647.65	5872.03	22209.6	61936	19354.2	13866.3	6689.67	9245.95	9212.8	9068.25	5734.12	5481.84	16788.5	5891.6	5984.11	5838.12	24364.8	11456.6
Com_3784_pos	oxydisulfoton	C8 H19 O3 P S3	290.024	11.935	Full match	Invalid mass	6336.61	5930.69	7097.51	6483.33	7112.98	6818.04	7118.92	6657.65	19151.3	10250.6	16152	12089.2	10194.6	40033.5	11971	36691.8	59795.2	40810.7	9036.53
Com_1380_pos	3-(4E,7E,10E-hexadeca-4,7,10-trienoyloxy)-2-hydroxypropyl icosanoate	C39 H70 O5	618.52	15.718	Full match	No results	249370	173690	217088	244971	601591	237698	187636	203356	217510	205098	206926	197159	185065	170453	239793	226900	211935	187170	204894
Com_2952_pos	5-[(6-O-Benzoyl-D-erythro-hexopyranosyl)oxy]-2-hydroxybenzoic acid	C20 H20 O10	420.106	7.65	Full match	No results	65665.1	44929.1	49747.3	93671.3	81015.7	76267	82687.5	66056.6	64391.3	62249.7	85735.1	53454.1	83044.9	57697.4	72372.5	66515.6	108200	72285.1	84628.6
Com_1365_pos	tert-Butyl(cyclopent-3-en-1-ylmethoxy)diphenylsilane	C22 H28 O Si	336.192	14.334	Full match	No results	441344	4288.52	261388	348372	365554	350683	361376	337521	286447	372027	354009	231047	377866	463021	361904	337055	442565	432675	487541
Com_1558_pos	2-Amino-4-{6-[(3-methyl-2-buten-1-yl)amino]-3H-purin-3-yl}butanoic acid	C14 H20 N6 O2	304.165	14.204	Full match	Invalid mass	9760.55	7889.98	8675.55	10278.4	11070	9320.77	9949.88	11140.3	12151.2	10597.5	10173.6	9449.98	380024	9442.23	8915.01	8040.49	8581.38	10139.4	13298.6
Com_2039_pos	20-{[6-O-Acetyl-alpha-D-glucopyranosyl-(1->2)-4-O-acetyl-alpha-D-xylopyranosyl-(1->2)-beta-D-xylopyranosyl]oxy}-2,16-dihydroxyhexacosanoic acid	C46 H82 O20	954.542	0.965	Full match	No results	146973	127437	193139	48263.8	129277	151172	57558.1	262427	143531	102021	70480.4	59018.3	118216	121104	95188.7	80243.1	159971	155741	92069.7
Com_835_pos	(+)-241d	C15 H31 N O	241.24	14.48	Full match	No results	1.14359e+06	1.07053e+06	769586	779268	875532	714313	635479	816475	847937	808336	747361	544111	894870	889553	806199	894995	738703	983976	872101
Com_137_pos	Spermidine	C7 H19 N3	145.157	0.865	Full match	Full match	1.00616e+07	6.71536e+06	1.60696e+07	1.01308e+07	3.3896e+06	5.94905e+06	1.24859e+07	1.19327e+07	9.24994e+06	9.57156e+06	9.02646e+06	1.19996e+07	1.05009e+07	1.12539e+07	1.06111e+07	1.20699e+07	8.66822e+06	6.53514e+06	4.1778e+06
Com_3152_pos	(Z)-2-[(1S,2S,4S)-1-Formyl-2-hydroxy-4-(hydroxymethyl)cyclohexyl]vinyl beta-L-glycero-hexopyranoside	C16 H26 O9	362.157	8.795	Full match	No results	16216.9	24687.8	7842.17	106789	39898.9	15490.3	23051.7	15166.2	23603	26142	28624.5	15226.1	17524.6	17409.3	26412.9	22351.1	13548.8	25341.5	42150.2
Com_2065_pos	protoporphyrinogen	C34 H40 N4 O4	568.307	8.988	Full match	Invalid mass	101808	135717	118903	164352	131878	165185	150969	254314	109537	127534	151614	107385	107232	102044	123132	147369	134496	127040	140840
Com_670_pos	3-({4-[(3,3-Dimethyl-2-butanyl)amino]-6-[(3-methylbenzyl)amino]-1,3,5-triazin-2-yl}amino)-N-methoxy-4-methylbenzamide	C26 H35 N7 O2	477.285	14.158	Full match	Invalid mass	1.00915e+06	746882	1.43412e+06	650694	690492	1.02498e+06	1.1288e+06	1.70429e+06	986837	954155	806160	1.04243e+06	1.20825e+06	1.06425e+06	926846	1.0613e+06	977769	693173	561485
Com_1000_pos	1-Naphthylmethanol	C11 H10 O	158.073	13.256	Full match	Invalid mass	142959	87097.8	377618	74626.5	251968	182337	218640	920462	215926	304849	350956	511762	351561	387261	215696	377079	429104	430951	89996.9
Com_3763_pos	1,5-Bis(2-pyridinaldehyd-5-oxy)pentane	C17 H18 N2 O4	314.128	11.903	Full match	No results	7688.54	9474.05	9330.25	7938.31	8338.99	7406.87	8229.57	8865.74	19346.5	20329.8	23367.1	16078.3	28117.7	27199.2	51403.2	58467.6	45134	62340.7	34429.9
Com_302_pos	4-Hydroxy-5-{[3-(hydroxymethyl)-2,5-dihydro-2-furanyl]amino}-5-oxo-2-({[(2S,3S,4R,5R)-2,3,4,5-tetrahydroxytetrahydro-2H-pyran-2-yl]methyl}amino)pentanoic acid	C16 H26 N2 O11	422.155	11.339	Full match	No results	3.85284e+06	2.41296e+06	2.26529e+06	1.16934e+06	1.29381e+06	1.13217e+06	1.26596e+06	552234	1.67267e+06	2.39512e+06	2.42896e+06	783567	4.334e+06	1.87495e+06	3.47468e+06	1.27714e+06	4.7407e+06	1.04652e+06	2.90007e+06
Com_1706_pos	[4-(Tritylsulfanyl)phenyl]acetic acid	C27 H22 O2 S	410.132	8.942	Full match	No results	189925	216513	188045	378496	183782	193155	226020	165935	227108	244094	228994	190377	153883	156496	252898	230627	168178	244710	325477
Com_3342_pos	Glycylglycylglycylglycylglycyl-N~6~-{5-[(3aS,4S,6aR)-2-oxohexahydro-1H-thieno[3,4-d]imidazol-4-yl]pentanoyl}-L-lysyl-L-leucine	C32 H54 N10 O10 S	770.372	13.015	Full match	No results	20560	37475.6	24386	15649.4	85272.1	12522.5	21618.4	19835.6	15758.8	12875	7557.23	9502.05	18848.4	15355.7	84235.9	15707.3	9819.13	7379.03	6840.01
Com_621_pos	2-{2-[4-(Trifluoromethyl)phenyl]ethyl}octanal	C17 H23 F3 O	300.17	12.179	Full match	Invalid mass	12753.3	10306.1	11849.7	12548	14655.6	11679	11978.2	21218.3	342150	411567	565029	362046	823463	407281	1.72612e+06	1.32509e+06	647330	919540	1.28281e+06
Com_971_pos	2,4-Dinitrophenyl beta-D-mannopyranoside	C12 H14 N2 O10	346.066	6.509	Full match	Invalid mass	7876.77	6773.93	6966.18	7391.27	8293	6677.65	7494.2	7528.05	169442	162425	111269	184592	197551	328727	98656.4	268867	336648	887110	231306
Com_108_pos	2,5-Bis(hydroxymethyl)furan	C6 H8 O3	128.047	1.041	Full match	Invalid mass	1.26627e+07	2.22849e+07	2.06951e+07	1.44979e+07	6.63507e+06	2.1333e+07	2.45787e+07	2.54334e+07	1.99476e+07	1.81562e+07	1.70435e+07	1.92772e+07	1.10671e+07	2.04426e+07	1.36931e+07	1.78042e+07	1.53162e+07	1.56141e+07	7.01719e+06
Com_2129_pos	(3S,4R,5S,7R,9S,10S,13S,14R,16S,19S,27S)-19-Methoxy-5,7,9,11,13-pentamethyl-13-vinyl-2-oxa-18-azahexacyclo[19.2.2.1~3,10~.1~16,19~.0~4,9~.0~14,27~]heptacosa-1(23),11,21,24-tetraene-15,17-dione	C33 H43 N O4	517.317	14.019	Full match	No results	83472.7	121118	122083	59195.2	53190.3	141629	123457	155811	115694	95825.6	105379	93520.9	204794	90608	89810.4	156955	126523	91167.8	74847.5
Com_2703_pos	Methyl 4-{(1E)-3-(methoxycarbonyl)-3-[(trifluoromethyl)sulfanyl]-1,4,5-hexatrien-1-yl}benzoate	C17 H15 F3 O4 S	372.064	1.005	Full match	No results	36521.5	30386.6	82841.8	15657	25057.7	19420.9	29999.9	74923.5	64422.1	85830.2	45872.8	84915.4	126868	97728.5	23566.8	55568.1	56556.4	17654.6	12164.4
Com_2190_pos	1,5-Diphenylpentane	C17 H20	224.156	13.95	Full match	No results	123224	21489	45084.6	24176.3	42046.2	28408.8	26173.1	220771	79153.4	58397.6	67466.4	136800	17444.9	65332.1	20008.4	59574.6	38204.3	35245.9	26024.2
Com_2635_pos	Betamipron	C10 H11 N O3	193.074	7.504	Full match	Invalid mass	21431.6	13574.2	19630	26642.8	21649.1	19066.6	25320.5	22198	27244.6	28388.5	28750.1	17355.4	14665.6	21080.1	17114.5	22427.6	17397.8	140495	77009.5
Com_295_pos	N-[4-(3-Amino-1-oxo-1,2,5,6,6a,7-hexahydroimidazo[1,5-f]pteridin-8-ium-8-yl)benzoyl]glutamic acid	C20 H22 N7 O6	456.163	9.958	Full match	No results	2.35033e+06	2.4566e+06	2.594e+06	5.69265e+06	4.9255e+06	4.48256e+06	3.83068e+06	1.97838e+06	3.2647e+06	3.72695e+06	3.83494e+06	3.3074e+06	2.76719e+06	2.98501e+06	3.66008e+06	2.99852e+06	4.57202e+06	4.77481e+06	3.91886e+06
Com_3589_pos	N-[(5aR,6aS,7S,9Z,10aS)-9-[Amino(hydroxy)methylene]-4,7-bis(dimethylamino)-1,10a,12-trihydroxy-8,10,11-trioxo-5,5a,6,6a,7,8,9,10,10a,11-decahydro-2-tetracenyl]-N~2~,N~2~-dimethylglycinamide	C27 H35 N5 O8	557.247	9.787	Full match	No results	23264.6	27383.8	47310.1	15491.6	84577.4	47425	17555.3	50132.2	49245.6	36577.4	37240.1	25692.1	49088.9	46500.7	47152.8	35955.1	43773.4	27879.2	42106.6
Com_3908_pos	farylhydrazone A	C12 H13 N3 O5	279.086	12.345	Full match	No results	11576.2	7854.52	11820.8	10391.8	62041.1	19047	29682.4	60906.2	15587.2	16747.2	23325.8	15130.2	14557.8	20232.3	11846.4	17007.6	13357.8	8492.89	34364.7
Com_347_pos	cyclohexenone	C6 H8 O	96.0575	12.349	Full match	No results	715546	342899	971288	466702	4.65961e+06	1.59189e+06	1.37298e+06	3.06362e+06	1.18391e+06	1.32495e+06	1.29049e+06	695488	672371	1.17495e+06	680987	858915	626743	380408	1.64826e+06
Com_4651_pos	(2R)-1-[(1R)-7,7-Dimethyl-1,3,4,5,6,7-hexahydro-2-benzofuran-1-yl]-2-propanol	C13 H22 O2	210.162	0.112	Full match	No results	2306.55	2073.88	7645.23	4869.54	2147.47	1619.99	3270.14	1454.9	5760.2	5510.83	7226.45	11975.1	10639.9	7373.14	9071.98	1479.16	5102.02	2640.74	2351.45
Com_1283_pos	fructoselysine 6-phosphate	C12 H25 N2 O10 P	388.125	1.033	Full match	No results	311052	500619	430591	552426	356914	508425	527407	396682	431686	478503	387882	532385	310529	368487	381592	358408	362368	508974	315352
Com_451_pos	3-Phenylpropanoic acid	C9 H10 O2	150.068	11.632	Full match	Invalid mass	2.17143e+06	1.79949e+06	2.71041e+06	1.74124e+06	1.937e+06	2.40731e+06	1.63262e+06	1.75814e+06	2.32171e+06	1.9792e+06	1.88122e+06	2.48246e+06	1.97436e+06	2.062e+06	1.73593e+06	1.68874e+06	2.13952e+06	1.48855e+06	1.43801e+06
Com_1639_pos	Indene	C9 H8	116.063	11.758	Full match	No results	225596	214234	258344	283386	343888	364631	256056	216540	284620	296298	284815	300146	278878	228958	236831	203336	292318	247439	238140
Com_831_pos	2-(beta-D-Galactopyranosyloxy)ethyl methacrylate	C12 H20 O8	292.116	11.63	Full match	Invalid mass	824846	687065	1.04355e+06	829621	793930	1.11102e+06	816064	963265	942257	822930	724206	827173	767693	727853	898821	898161	1.12043e+06	1.03724e+06	795936
Com_4512_pos	L-(+)-Cysteine	C3 H7 N O2 S	121.02	1.042	Full match	No results	10780.6	15383	22108	9743.61	7996.4	13717.8	8684.14	7947.57	8662.85	15368.4	8648.85	7129.57	6138.34	13366	15107.7	6378.06	8327.63	6371.08	10145.5
Com_2048_pos	Suberic acid	C8 H14 O4	174.089	8.011	Full match	No results	38592.7	32467.6	29785.2	35973	38743	27302.9	38768.1	35517.2	52365.3	41715.6	38123.9	218950	25089.4	26665	28954.8	26761.2	29286.7	28240.4	26092.2
Com_4172_pos	Cetirizine	C21 H25 Cl N2 O3	388.156	11.837	Full match	No results	12776.3	16408.7	15588.8	15386.5	19343.5	13687.2	20191.3	27666.1	17785.9	27033.5	33406.8	19740.5	26754.9	25290.8	24498.5	44580.8	22397.9	22933.6	26289.6
Com_2914_pos	(1S,4aS,7aS)-1-(D-Altropyranosyloxy)-7-[(benzoyloxy)methyl]-1,4a,5,7a-tetrahydrocyclopenta[c]pyran-4-carboxylic acid	C23 H26 O11	478.145	9.716	Full match	No results	31920.5	38081.6	26042.6	126135	113337	97539.9	59324.3	24809.5	61070	64599.8	76110.4	63177.3	39531.2	44113.8	54819.6	52223.7	65307.5	95118.1	95898.2
Com_2939_pos	Macrozamin	C13 H24 N2 O11	384.139	9.182	Full match	No results	39267.1	50983.1	41566.6	124039	89631.2	70340.5	53768.2	29994.2	66093.4	50752	61814.6	41522.2	33537.7	45880.7	33162.8	51999.4	60873.1	51114.6	58099
Com_898_pos	3-{[2-Hydroxy-3,3-dimethyl-4-(phosphonatooxy)butanoyl]amino}propanoate	C9 H15 N O8 P	296.055	12.353	Full match	No results	177225	103586	303662	123359	1.19053e+06	512247	467256	904368	319969	361537	459588	240039	244077	413737	252406	367820	225156	178626	572058
Com_3004_pos	5-(Chlorocarbonyl)-5-hexen-1-yl 4-chlorobenzoate	C14 H14 Cl2 O3	300.032	1.127	Full match	No results	116553	66704.1	80304.3	47382.7	63057.3	54672.1	89912.5	92150.1	110792	78942.4	75836	85893.1	67399.7	88696.4	89097.7	95852.5	59390.2	59507	48352.5
Com_2975_pos	(1R,2R,4R,7S,11S,12S,13R,14R,15R,16S,18R,20S)-18,20-Diacetoxy-2-(3-furyl)-8,9,14,15-tetrahydroxy-12-(2-methoxy-2-oxoethyl)-11,13-dimethyl-5-oxo-3,6-dioxaheptacyclo[12.3.2.1~8,11~.0~1,16~.0~4,16~.0~7,15~.0~9,13~]icos-19-yl propanoate	C34 H40 O16	704.229	8.166	Full match	No results	119206	46569.3	36835.7	74534.3	47662.4	54387.1	41571.7	40218.6	56142	51006.6	43813.3	41122.4	44519.3	24020.7	51224.3	54416	22897.4	47829.3	80531.4
Com_1791_pos	N-Succinyl Lysine	C10 H18 N2 O5	246.123	12.179	Full match	No results	23797.1	24780.4	47375.8	24685.6	37660.5	101339	32500.9	47994.1	48956.8	76346.2	92383	182320	81965.9	189707	34450.2	88208.5	304187	32516.3	62355.7
Com_1414_pos	Devazepide	C25 H20 N4 O2	408.157	12.457	Full match	No results	103146	98678	117026	138415	579221	200536	126014	192063	144056	191685	212947	288368	171373	192847	115558	196284	265202	95847.5	125548
Com_12_pos	Sedanolide	C12 H18 O2	194.131	12.35	Partial match	Full match	3.50826e+07	1.65471e+07	5.17418e+07	2.52066e+07	2.33048e+08	8.95766e+07	7.69679e+07	1.65566e+08	6.09811e+07	7.10536e+07	7.32382e+07	4.12142e+07	3.80517e+07	6.73687e+07	3.63127e+07	4.94185e+07	3.60684e+07	2.1787e+07	9.61509e+07
Com_3708_pos	(+)-Nootkatone	C15 H22 O	218.167	0.158	Full match	Not the top hit	14915.8	39815.5	17296.8	11023.2	13584.9	34531.4	16801.5	33484.6	23798.8	31880.7	21816.9	32733.7	21616.4	32433.3	10860	67523.2	33380	28290.8	39110.6
Com_775_pos	Lansoprazole	C16 H14 F3 N3 O2 S	369.075	1.078	Full match	No results	1.40185e+06	1.00065e+06	846671	278550	163164	159696	1.25817e+06	684829	893911	677456	632419	881325	323915	686828	749897	536464	694483	370280	405786
Com_1972_pos	13-apo-beta-carotenone	C18 H26 O	258.198	13.253	Full match	No results	44232.3	40958.3	141220	41602.1	137613	101470	101387	279567	122295	112625	164111	194320	212168	219465	131046	206379	198510	149341	62848.3
Com_151_pos	Perindopril	C19 H32 N2 O5	368.231	10.262	Full match	No results	299578	215076	263981	252520	307634	205375	179109	233974	1.2285e+06	1.16314e+06	1.07515e+06	1.3214e+07	228145	164481	246017	215177	237130	200957	265488
Com_232_pos	Myristamide	C14 H29 N O	227.225	14.163	Full match	No results	7.5348e+06	6.14568e+06	5.34628e+06	6.14887e+06	6.70515e+06	5.89029e+06	5.93612e+06	6.1464e+06	6.4902e+06	6.1728e+06	6.04973e+06	4.02141e+06	6.72479e+06	6.86247e+06	5.94888e+06	6.40934e+06	7.06841e+06	7.09817e+06	7.44603e+06
Com_1594_pos	5-Phenylcyclohexane-1,3-dione	C12 H12 O2	188.084	12.49	Partial match	Full match	57545.7	41211.6	66824.8	54573.6	57074.8	123731	47803.9	48571.7	139362	105976	141379	115325	92690.2	180530	96114.5	287344	378926	304143	175841
Com_422_pos	Cinnamaldehyde	C9 H8 O	132.057	11.631	Full match	Invalid mass	2.39605e+06	1.80431e+06	2.81276e+06	1.9025e+06	1.47803e+06	2.33797e+06	1.59058e+06	1.96187e+06	2.31615e+06	1.80566e+06	2.17255e+06	2.72463e+06	2.09243e+06	2.3436e+06	2.17964e+06	1.88173e+06	2.3493e+06	1.66047e+06	1.53679e+06
Com_976_pos	Ectocarpene	C11 H16	148.125	14.922	Full match	Invalid mass	829039	776437	620628	552192	875954	592343	507871	672601	706278	447219	652702	595633	634148	786494	691689	558704	624933	765443	570371
Com_931_pos	2-[(3-Hydroxy-1,4-dioxo-1,4-dihydro-2-naphthalenyl)oxy]-3-methyl-9,10-anthraquinone	C25 H14 O6	410.078	1.039	Full match	No results	536370	765456	877807	1.02749e+06	366416	862017	764563	838777	794001	846820	525342	621342	435932	565860	394894	525246	678885	581076	467104
Com_706_pos	2-[2-(4-Fluorophenyl)-4-penten-1-yl]-4,4,5,5-tetramethyl-1,3,2-dioxaborolane	C17 H24 B F O2	290.186	11.865	Full match	Invalid mass	15252.3	51413.1	35814.1	28792.4	51336.2	25243.3	35573.5	18853.5	275897	347405	276114	568388	283734	589060	480403	1.37017e+06	740595	1.41418e+06	434167
Com_309_pos	Cicutoxin	C17 H22 O2	258.162	11.901	Full match	Invalid mass	35153.5	29149.9	69812.2	39178.7	83979	43407.3	38107.6	115517	1.29884e+06	1.49105e+06	1.50082e+06	1.37814e+06	1.81927e+06	2.17005e+06	3.39216e+06	3.64185e+06	2.65335e+06	4.58567e+06	2.59131e+06
Com_1805_pos	Glutaric anhydride	C5 H6 O3	114.032	3.532	Full match	No results	39388.2	37099.3	41292.9	35271.4	34391.8	32845.1	37063.8	44605.7	42535.8	40819.1	24731	27873.8	27635.7	31044.2	41539.7	28717.1	298841	28214.9	28716.8
Com_3669_pos	4,4'-[(2,4,6-Trihydroxy-5-isobutyryl-1,3-phenylene)bis(2-methyl-1,1-propanediyl)]bis(5-hydroxy-2,2,6,6-tetramethyl-4-cyclohexene-1,3-dione)	C38 H52 O10	668.353	10.88	Full match	No results	7331.12	19261.2	8855.58	11983.4	28073.3	10236.9	26299.9	9508.43	21768.7	23982.5	30528	6006.3	63656.2	57871.6	39720.8	11250.6	30097.9	26493.9	36297.7
Com_2204_pos	N~2~-{4-[6-(3,4-Dihydro-1(2H)-quinolinylcarbonyl)-1H-benzimidazol-1-yl]-6-ethoxy-1,3,5-triazin-2-yl}-3-(2,2-dimethyl-4H-1,3-benzodioxin-6-yl)-N-methylalaninamide	C36 H38 N8 O5	662.296	11.201	Full match	No results	45607.2	48191.4	21112.1	33110.5	43109.2	35655.8	38019.9	20652.1	66771	50263.6	64944.9	44017.3	36006	35910.7	24411.9	93038.1	39513.8	197786	177363
Com_3870_pos	5-Phosphononorvaline	C5 H12 N O5 P	197.044	1.062	Full match	No results	18795.6	30814.8	31007.3	27874.4	14686	31958.3	29783.6	49277.5	43048.9	31426.3	47789.1	36297.1	46820.5	30473.7	29965.9	28225.8	38309.5	56641	25628.6
Com_552_pos	Jasmonic acid	C12 H18 O3	210.125	11.638	Full match	Invalid mass	1.21499e+06	1.19837e+06	1.84676e+06	1.29501e+06	1.37614e+06	1.69866e+06	1.14842e+06	1.34228e+06	1.31371e+06	1.54361e+06	1.62133e+06	1.86421e+06	1.55709e+06	1.59958e+06	1.52507e+06	1.46543e+06	1.70715e+06	1.3997e+06	1.42429e+06
Com_1269_pos	Isofraxidin	C11 H10 O5	222.053	8.55	Full match	No results	85533	49901.9	36488	43981.2	226227	323203	34549.2	63082.6	183872	173407	176100	177735	350867	200313	267628	265456	566319	390409	221212
Com_1075_pos	7-Methyl-5,6,7,8-tetrahydro-2,4-quinazolinediamine	C9 H14 N4	178.121	1.048	Full match	No results	635778	337476	349934	558569	900178	539467	585566	309830	608444	626103	538259	436851	557931	409475	582843	469920	554354	534878	770884
Com_3487_pos	(3R,4R,5R,7S,8R,10R,11R,13R,16S)-5,16-Diacetoxy-13-(3-furyl)-11-hydroxy-7-(2-methoxy-2-oxoethyl)-6,6,8,10-tetramethyl-17-methylene-9,15-dioxo-2,14-dioxatetracyclo[8.6.1.0~1,12~.0~3,8~]heptadec-4-yl (2E)-2-methyl-2-butenoate	C36 H44 O14	700.271	9.811	Full match	No results	41560.4	72268.6	35672.3	47305.3	49963.5	25211.5	46122.5	45102.2	40945	49711.7	61640.6	59797.3	37245.7	25896.9	15900.4	43576.4	19275.1	62112.8	44293.7
Com_1334_pos	4,8,12-trimethyltrideca 1,3,7,11-tetraene	C16 H26	218.203	14.336	Full match	Invalid mass	459022	300110	243027	341288	261338	319421	346483	291949	499060	383807	294513	248407	500363	415379	358722	294862	402809	495624	507900
Com_344_pos	(1R,2S,5aR,5bR,7aS,10R,12bR)-2-Hydroxy-10-isopropenyl-3,3,5a,5b,12b-pentamethyloctadecahydrodicyclopenta[a,i]phenanthrene-1,7a(1H)-dicarboxylic acid	C30 H46 O5	486.335	11.081	Partial match	Full match	54171.2	148762	117089	228035	762152	256286	402899	579946	825022	791277	873214	3.71174e+06	506934	2.43154e+06	3.04806e+06	1.75868e+06	470370	482913	672118
Com_1985_pos	Menadiol	C11 H10 O2	174.068	9.396	Full match	No results	198413	90097.2	90615.3	131012	209345	219732	279328	85774.7	137839	97217.7	162194	116888	119279	96466.6	127402	92731.3	177745	115711	135117
Com_900_pos	2-Amino-1,3,4-octadecanetriol	C18 H39 N O3	317.292	12.696	Full match	Full match	153587	117330	258601	96844.2	107046	65366.9	111565	157401	264746	338312	409740	618220	418071	560543	305168	1.03022e+06	318701	522399	592532
Com_1969_pos	(Z)-3-butylidenephthalide	C12 H12 O2	188.084	12.336	Full match	No results	53926.4	40962.5	68705.7	69211.4	102538	104768	83438.2	77942.3	138031	131853	114797	105400	93577.6	142464	94407.1	169067	248946	198400	143922
Com_2609_pos	Pranazepide	C26 H19 F N4 O2	438.15	10.415	Full match	No results	44032.6	26232.7	31225.3	34764.4	25914.9	22808.5	27564.6	26034.5	37704.3	48636.7	61110.2	38828.6	135991	78464.5	76677.8	25025	71593.3	35290.3	100749
Com_2677_pos	(1S,2R,3S,5S,6S,16E,18E,20R,21S)-11-Chloro-9-(beta-D-glucopyranosyl)-21-hydroxy-6-(isobutyryloxy)-12,20-dimethoxy-2,5,16-trimethyl-4,24-dioxa-9,22-diazatetracyclo[19.3.1.1~10,14~.0~3,5~]hexacosa-10(26),11,13,16,18-pentaene-8,23-dione	C37 H51 Cl N2 O14	782.303	12.716	Full match	No results	149789	53997.7	17809.3	18894.4	21626.8	28737	40547	119432	95272	71507	61438.3	46007.1	29878.3	39166.9	12715.8	40470.9	17329	9993.02	57071.7
Com_1274_pos	2-Hydroxyfelbamate	C11 H14 N2 O5	254.09	1.08	Full match	No results	169883	321080	246614	266106	162762	393772	270482	197162	248281	326428	262393	162062	168648	103924	563265	595700	144312	285552	112892
Com_1224_pos	bistratamide E	C25 H34 N6 O4 S2	546.208	11.081	Full match	No results	121445	80564.1	112578	82258.9	562756	602226	167950	81127.8	178333	226705	255556	218647	186208	329797	246111	262302	322428	134674	320656
Com_1319_pos	3-Oxalomalic acid	C6 H6 O8	206.007	0.996	Full match	Invalid mass	156493	171011	285808	72275.4	81254.6	91725.1	225786	361255	270759	251984	225005	358879	512265	248553	122623	290719	168403	38998	17013.3
Com_3713_pos	MC-207,110	C25 H30 N6 O2	446.243	14.473	Full match	No results	8423.91	6907.38	7581.09	8557.24	13685.7	64118.1	8359.15	7289.03	10280.3	15502.9	16297.6	12217.1	10189.5	19432.9	10593.6	19404.3	18319.5	28321.7	20444.1
Com_2687_pos	2-Iodo-6-methoxyphenol	C7 H7 I O2	249.949	1.171	Full match	No results	68559.9	62754.2	34487.6	114316	161864	86730	52975.2	40361.3	61666.8	92206.3	50868.7	39194.1	45289.2	67710	57016.5	61919	14903.9	63561.5	117117
Com_2569_pos	.beta.-Estradiol	C18 H24 O2	272.177	14.422	Full match	No results	71448.4	77870.8	67555	97416.2	177646	112474	81054.1	83453.5	96814.3	79581.2	75781.5	86893.9	77622.3	96726	73160.8	72759	85499.6	86139.6	109789
Com_767_pos	enofelast	C16 H15 F O	242.111	1.041	Full match	No results	51169.7	45866.3	36559	35974.9	27879.6	39141	46970.5	58896.4	326204	358436	267230	26581.9	34009	69451.3	1.13391e+06	1.32697e+06	81907.8	31497.5	20457.4
Com_74_pos	Scopoletin	C10 H8 O4	192.042	8.408	Full match	Full match	44525.7	36359.9	39348.3	39776.4	98285.7	83600.7	41672.8	48045	7.08346e+06	6.6303e+06	6.44236e+06	9.90499e+06	8.01884e+06	1.40197e+07	3.73278e+06	1.23456e+07	1.35622e+07	3.54201e+07	1.01972e+06
Com_370_pos	Indole	C8 H7 N	117.058	5.782	Full match	Full match	332205	442060	938893	1.07385e+06	726803	503207	932482	1.22982e+06	1.41049e+06	1.43404e+06	1.3729e+06	2.59016e+06	3.42485e+06	1.92744e+06	1.53227e+06	1.62823e+06	3.28866e+06	569529	745941
Com_896_pos	Norcapillene	C11 H8	140.063	13.25	Full match	Invalid mass	179803	112967	451351	79682.4	331402	273847	303587	1.09897e+06	316924	389359	465435	599534	429280	555774	316066	471821	562280	545675	255795
Com_27_pos	L-Pyroglutamic acid	C5 H7 N O3	129.043	1.019	Full match	Full match	1.49013e+07	1.68228e+07	5.04653e+07	1.23483e+07	1.58542e+07	1.40836e+07	1.75951e+07	4.97006e+07	2.82347e+07	2.9478e+07	2.59735e+07	6.89764e+07	5.01122e+07	4.09984e+07	1.67255e+07	2.6853e+07	2.45787e+07	8.48268e+06	1.05148e+07
Com_3779_pos	4-Phenyltoluene	C13 H12	168.094	11.899	Full match	No results	6911.42	7940.54	7820.02	10042.7	8461.29	6075.24	6897.5	7430.7	20162	13042.6	18985.3	26448.7	23332.7	28533.7	31685.4	61008.3	36130.3	61509.1	22193.1
Com_873_pos	Falcarindiol	C17 H24 O2	260.177	12.128	Full match	Invalid mass	35002.8	24780.2	28789.1	32965.7	39554.4	32582.6	33559.5	29865.8	247765	228749	277704	232836	492019	229551	1.05671e+06	765325	306792	595669	667375
Com_702_pos	HC Blue No. 1	C11 H17 N3 O4	255.122	1.19	Full match	No results	754789	586446	645873	611924	857358	732284	1.4123e+06	964680	933041	513971	690305	1.33034e+06	796454	959428	647082	940609	981102	919545	562909
Com_1140_pos	Propiolic acid	C3 H2 O2	70.0055	1.093	Full match	Invalid mass	340331	494317	468154	271577	152261	224656	496133	760613	358761	449123	341215	474007	277679	427267	407473	316166	236362	190175	158513
Com_2451_pos	Aeruginopeptin 917S-C	C51 H74 N8 O14	1022.53	0.965	Full match	No results	169469	100421	85216.9	144908	194647	140942	131545	103964	148460	157887	121947	83886.9	103961	86255.4	114009	113819	129614	149336	129416
Com_59_pos	p-Cresol	C7 H8 O	108.058	11.631	Full match	Invalid mass	3.31513e+07	2.75927e+07	4.02923e+07	2.57972e+07	2.78266e+07	3.82092e+07	2.61499e+07	2.84824e+07	3.24303e+07	3.32237e+07	3.07695e+07	3.90272e+07	2.94817e+07	3.274e+07	2.92384e+07	2.69821e+07	3.61643e+07	2.48099e+07	2.29394e+07
Com_1472_pos	5-Chloro THJ 018	C23 H21 Cl N2 O	376.138	8.115	No match	Invalid mass	51981.4	79298.2	300651	47879.8	97241.2	119752	159778	307395	147553	147747	176846	418590	203185	236715	105142	163454	131408	51024.1	73613.7
Com_142_pos	L-Norleucine	C6 H13 N O2	131.095	1.648	Not the top hit	Full match	3.25477e+06	5.49326e+06	5.42802e+06	7.62569e+06	9.5135e+06	6.86205e+06	6.98654e+06	5.45432e+06	7.18394e+06	9.1178e+06	6.83828e+06	8.40746e+06	1.47166e+07	8.94016e+06	9.28376e+06	3.66829e+06	1.18004e+07	1.51493e+06	5.40295e+06
Com_1118_pos	Tiglic acid	C5 H8 O2	100.052	0.155	Not the top hit	Full match	161112	671604	152854	107187	243525	384079	166837	362476	249913	437358	300070	549073	220314	416059	448588	495320	475749	469608	637781
Com_4685_pos	12-Methyl-11-tridecen-1-yne	C14 H24	192.188	0.143	Full match	No results	2390.98	6220.08	1626.43	784.117	1179.4	4117.18	428.239	6081.69	1589.82	1187.6	1834.95	4829.25	1895.93	9371.63	6662.12	9543.29	4018.57	5142.21	3515.14
Com_708_pos	4-(3,4-Dihydroxyphenyl)-7-methoxy-2-oxo-2H-chromen-5-yl 6-O-[3,4-dihydroxy-4-(hydroxymethyl)tetrahydro-2-furanyl]hexopyranoside	C27 H30 O15	594.158	9.494	Not the top hit	Full match	18701.9	126589	150943	328226	512734	234319	83355.2	69430.5	297784	285775	286626	85680.1	677830	253881	1.42402e+06	267155	223324	244358	111162
Com_551_pos	(3Z,6Z,9Z)-dodecatrienol	C12 H20 O	180.151	14.592	Full match	No results	1.91592e+06	1.65318e+06	1.53317e+06	1.67027e+06	1.68087e+06	1.84941e+06	1.93155e+06	1.57439e+06	1.75665e+06	1.42606e+06	1.35178e+06	997326	1.70246e+06	1.39274e+06	1.69199e+06	1.41275e+06	1.96286e+06	1.8039e+06	1.91914e+06
Com_2922_pos	frajunolide E	C28 H38 O11	550.239	12.031	Full match	No results	8232.45	7067.41	7297.97	7944.92	8296.96	7643.58	8097.39	7821.47	28130.2	35307.2	31802.2	32954.9	77369.6	25787.4	105068	117012	56464	38007.3	81556.1
Com_1904_pos	Tetraethyl [2-(3,5-di-tert-butyl-4-hydroxyphenyl)ethene-1,1-diyl]bis(phosphonate)	C24 H42 O7 P2	504.239	11.635	Full match	No results	189799	120319	274725	81565.8	244004	230256	134692	170586	134861	206757	232987	240311	171603	230357	163220	145159	262227	185842	149980
Com_4643_pos	6-Chloro-3-cyclopropyl-2-hydroxybenzoic acid	C10 H9 Cl O3	212.024	11.765	Full match	No results	8489.83	9202.75	5019.26	12039.5	13118.4	11633	9254.77	9816.59	8303.27	8200.86	11636.9	12460.1	12273.3	10989.6	11113	9380.29	7882.6	8459.35	12886.7
Com_3797_pos	(+)-Estrone	C18 H22 O2	270.162	11.822	Full match	Invalid mass	12419.2	13730.1	13196.1	14654.5	12902.1	11278.8	12617.2	13033.2	33149.9	27809.5	29763.3	56055	14655.6	54694.5	28624.2	43498.5	48118.5	34261.5	27660.3
Com_275_pos	cis-Cycothiamine	C13 H16 N4 O3 S	308.093	11.633	Full match	Invalid mass	4.67182e+06	3.41773e+06	5.7872e+06	4.03257e+06	4.17285e+06	5.00571e+06	4.07823e+06	4.14404e+06	3.52658e+06	5.0219e+06	4.88785e+06	5.0837e+06	4.35549e+06	4.89939e+06	2.98491e+06	4.46885e+06	4.96645e+06	3.95357e+06	4.10406e+06
Com_1054_pos	L-Theanine	C7 H14 N2 O3	174.1	1.078	Full match	No results	271863	174797	343526	115169	82067.6	99113.5	415844	350753	291834	408139	363472	719119	385936	549206	549523	626492	632948	245070	101342
Com_711_pos	6888	C3 H8 N O6 P	185.009	1.003	Full match	Invalid mass	612560	559239	370668	1.24033e+06	1.67636e+06	957978	604381	648063	612964	388306	562930	309977	438079	294122	453970	390164	388575	573042	1.07471e+06
Com_696_pos	2-PHENYLCYCLOHEXENE	C12 H14	158.11	12.348	Full match	Invalid mass	390250	190917	493243	260081	426298	909948	723911	1.58369e+06	647397	643404	681895	372004	366826	616301	339189	419917	331287	211901	864574
Com_2329_pos	Tofacitinib	C16 H20 N6 O	312.17	13.498	Full match	Invalid mass	34657.7	24714.5	23587.4	36937.6	35640.9	177799	23345.1	44235.2	58494.4	43883.8	70741.2	40524	88725.3	69938	131827	98365.1	133957	53986.4	77592.7
Com_3892_pos	5,7-Dihydroxy-3-oxo-6-[(4E)-3-oxo-4-tetradecen-1-yl]-4-isoindolinecarboxylic acid	C23 H31 N O6	417.215	11.831	Full match	No results	20419.1	28011.9	30546.6	32068.4	27934.5	25992.4	25808.9	49271	31948.5	41585	50379.3	32102.6	31802.8	30430.3	32239.7	57762.3	35435.4	47656.6	43405.1
Com_1016_pos	11-Ketotestosterone	C19 H26 O3	302.185	12.399	No match	Invalid mass	13987.9	11890.7	15295.8	13765.7	29546.5	20464.3	17017.2	22906.2	166753	250731	256605	229858	438006	256350	821201	594432	259464	487702	564071
Com_1323_pos	(-)-Nupharamine	C15 H25 N O2	251.188	11.624	Full match	No results	455411	380138	377704	436742	557927	422246	506192	508525	454533	469166	546230	425900	320235	361539	414803	467313	401397	401735	540425
Com_3693_pos	1,1,1-Trifluoro-2-(2-methoxyphenyl)-3,4-pentadien-2-ol	C12 H11 F3 O2	244.071	9.771	Full match	No results	11834.9	8298.86	11772.7	11792.9	12715.8	12070.1	17405.8	4340.23	26136.1	27510.1	33884.8	29080.7	26582.5	46735.4	45520	68218.5	64604.6	55086.5	30806.9
Com_3754_pos	glyoctamide	C16 H24 N2 O3 S	324.151	11.901	Full match	No results	10225.9	12185.8	12497.3	10496.4	11023.9	9623.5	10656.1	11307.2	16764.6	24617.8	27328.1	26961.4	21155.9	32606.5	30039.1	62716.9	35663.7	62946	23185.3
Com_2917_pos	dysoline	C16 H19 N O5	305.126	10.854	Full match	No results	41014.8	30011.2	54572.2	36078.2	119638	73504.1	52204.4	69252.3	62788.2	56651.6	66820.3	102147	65926.4	87674.5	55200.8	89073.3	111088	51089.6	32272.3
Com_2338_pos	5-(Methylsulfonyl)-1-(2-naphthyl)-1H-tetrazole	C12 H10 N4 O2 S	274.051	11.794	Full match	Invalid mass	77890.1	66514.4	99309.7	111071	121883	139672	93924.9	94729.5	92675.5	111024	138441	142071	98851.6	102376	90977.8	98934.9	174844	108536	133759
Com_1448_pos	5-hydroxyvaleric acid	C5 H10 O3	118.063	1.085	Full match	No results	274021	200528	255923	218702	248937	203856	375900	304586	267444	390589	313793	428473	292052	309030	354463	310528	301449	251112	201462
Com_1493_pos	3-O-(3-Methylbutanoyl)-beta-D-fructofuranosyl 2-O-acetyl-alpha-D-glucopyranoside	C19 H32 O13	468.182	11.631	Full match	Invalid mass	246344	233291	398385	176171	241027	278582	230707	259695	246624	287063	284549	404437	236364	296353	245985	277293	258518	185066	189844
Com_2794_pos	7-Hydroxy-3-(4-methoxyphenyl)-4-propylcoumarin	C19 H18 O4	310.12	8.588	Full match	No results	114617	76326.2	69918.9	138594	40462.6	70593.3	84184.7	68458.6	88638.6	82881.3	84359	72470	90306.5	55901.1	70640.9	60504.8	41000.3	86134.1	124073
Com_1555_pos	Carlinoside	C26 H28 O15	580.143	9.021	Full match	No results	31045.5	53705.6	88398	198148	61950.4	48218.2	32468.9	28077.9	129906	126027	115740	81124.6	159439	363997	306680	126610	46324.1	102679	45848.9
Com_992_pos	pentenylbenzene	C11 H14	146.11	14.585	Full match	Invalid mass	937454	708520	646623	734537	825111	577317	552743	721670	808211	625721	627997	469884	545106	721620	714992	661804	580028	772034	516114
Com_1169_pos	IN00103	C18 H16 O5	312.099	10.062	Full match	Invalid mass	7119.67	6203.74	6647.67	7432.85	10601.2	16355.6	12867.3	9858.11	153596	152332	135557	126466	190927	176187	138666	327176	412861	663072	77522.6
Com_4713_pos	Thymine	C5 H6 N2 O2	126.043	0.284	Full match	No results	3357.63	3096.13	7830.42	2447.45	1918.27	685.818	4106.86	1403.62	1512.55	1207.02	1312.77	2496.88	2902.88	6437.37	2586.64	1160.25	1214.82	3142.59	1993.32
Com_798_pos	Benzene	C6 H6	78.047	12.354	Full match	No results	234189	118856	330156	158402	1.46285e+06	554055	460148	1.06398e+06	388467	426487	435684	229631	219040	391542	249538	297718	197179	133896	585440
Com_3191_pos	Edaravone	C10 H10 N2 O	174.079	5.816	Full match	No results	18212.7	32336.6	48900.2	45471.4	38300.7	31255.2	43677.9	62014.5	46274.5	65955.9	52089.4	79578.8	60129.3	42953.5	58650.3	57142.9	91066	27649.4	45591.7
Com_368_pos	DL-Stachydrine	C7 H13 N O2	143.095	1.082	Not the top hit	Full match	396609	528565	474261	711327	2.94328e+06	3.61056e+06	466988	643777	571380	596126	602891	313142	371569	323269	203927	397794	316996	310556	285287
Com_4054_pos	4-Propylcyclohexanone	C9 H16 O	140.12	0.168	Full match	No results	41351.7	45518.5	8500.66	7716.26	34257.8	21714.5	14751.2	29661	21840.7	22357.5	24053.1	15769.4	36030.8	32584.8	3771.54	34012.2	32520.6	8588.36	32102.6
Com_1031_pos	crucigasterin A	C14 H25 N O	223.194	14.591	Full match	Invalid mass	871740	565278	432653	587038	397329	540101	493814	540169	641976	592936	397814	362078	659795	606103	570160	532720	662063	619921	683957
Com_3781_pos	(1R,2R,3R,4S,6S,9S,10S,11S,13S,14R)-14-{2-[(1R,2R,3R,4S,6S,9S,10S,11S,13R,14S)-3-Acetoxy-2,6-dihydroxy-5,5,9-trimethyl-16-oxo-12-oxapentacyclo[11.2.1.1~11,14~.0~1,10~.0~4,9~]heptadec-13-yl]ethyl}-2,6,11-trihydroxy-5,5,9-trimethyl-15-oxotetracyclo[11.2.1.0~1,10~.0~4,9~]hexadec-3-yl acetate	C44 H64 O12	784.439	13.071	Full match	No results	16833.9	14655.4	6596.32	68031.5	19656.3	37636.8	11615.1	16618.5	13789.8	11992.8	18422.3	14261.5	21967	5044.03	5927.31	11821.3	21119.2	20069.9	5196.77
Com_3318_pos	Thymol	C10 H14 O	150.104	0.162	Full match	Invalid mass	57653.6	74423.9	47145.3	22499.3	73347.1	58385.1	45693.7	67482.6	83518.2	54359.7	43766.6	36529	58116.7	76175.1	53542.3	58692.9	57257.3	18267.2	86297.3
Com_523_pos	6-Methylquinoline	C10 H9 N	143.074	5.786	Partial match	Full match	284160	371744	692895	658241	538466	352125	748419	1.00501e+06	937404	1.03073e+06	997858	1.53839e+06	2.04003e+06	1.34825e+06	1.11698e+06	1.09671e+06	2.09744e+06	650344	731055
Com_679_pos	(3S,5R,8S,8aS)-3-Butyl-5-propyloctahydro-8-indolizinol	C15 H29 N O	239.225	14.92	Full match	Invalid mass	1.2625e+06	1.23129e+06	984390	1.08071e+06	895494	968574	820129	1.08154e+06	833432	980554	1.00132e+06	926516	1.23354e+06	875975	1.23406e+06	1.17258e+06	999082	1.51787e+06	788964
Com_3401_pos	Mallotochromene	C24 H26 O8	442.161	9.549	Full match	No results	9825.77	8435.27	8962.67	9638.72	10883.6	8909.58	10122	10175.9	10679.8	12699.6	10102.6	74784.9	8834.8	8529.31	9251.51	9846.71	9600.72	9956.19	10218.1
Com_1501_pos	tectoridin	C22 H22 O11	462.116	9.717	Full match	No results	6812.91	26866	14575.5	46149.1	40400.1	75216.5	30686.6	16182.4	48074.6	57060.7	66838.6	32447.2	7802.39	389227	24411.6	11673.2	149297	59914.8	6754.85
Com_1251_pos	1-[(2R)-6-Hepten-2-yl]-4-methylbenzene	C14 H20	188.156	14.572	Full match	Invalid mass	161209	266657	234936	317564	265822	331897	263219	294910	201867	267494	158902	190664	295709	534865	279156	356017	335086	427608	225206
Com_101_pos	4-Oxobutanenitrile	C4 H5 N O	83.037	1.023	Full match	No results	8.78907e+06	8.93742e+06	1.99239e+07	1.72848e+07	1.74566e+07	1.54999e+07	1.2424e+07	2.06861e+07	1.64429e+07	1.26833e+07	1.04298e+07	2.41306e+07	2.03334e+07	1.79548e+07	1.56889e+07	1.17979e+07	1.51292e+07	6.37282e+06	1.36801e+07
Com_3166_pos	Retinyl propionate	C23 H34 O2	342.256	15.163	Full match	No results	65747.9	49550.5	44443.7	27225	113252	47210.6	22009.2	34508.5	56255.2	39889.9	47092.9	43487.5	37415	34726.4	39194	33772.5	75380.2	48805.3	33395.1
Com_3756_pos	Oxytetracycline	C22 H24 N2 O9	460.15	12.062	Full match	No results	15799.6	25235	38241.6	20626.7	74976.9	36349.8	31209.7	31670.5	28783.9	25892.5	36810	38025.7	31983.5	29834	18115	24215.1	44138.8	26611.4	19830.7
Com_2948_pos	Cyclohexene	C6 H10	82.0782	0.316	Full match	Invalid mass	58254.9	39002.8	13906.2	53056.1	19987.5	19028.4	48906.4	105558	41969.6	58217.1	85695.9	46444.7	42179.9	100089	87683.5	27687.8	60913.8	89827.3	102124
Com_1981_pos	(3aS,7R,11aS,11bS)-2-[(1S,4R,8aS)-4-Acetoxy-1-formyl-1-hydroxy-5,5,8a-trimethyl-1,4,4a,5,6,7,8,8a-octahydro-2-naphthalenyl]-5-methoxy-8,8,11a-trimethyl-5,7,7a,8,9,10,11,11a-octahydronaphtho[1',2':3,4]furo[2,3-d][1,3]dioxol-7-yl acetate	C35 H50 O10	630.339	11.636	Full match	Invalid mass	147924	139998	206668	91055.1	159027	177065	113942	154974	135113	119082	182196	224080	132852	226709	112357	97933.3	230581	78650.6	75026.5
Com_624_pos	Pipecolic acid	C6 H11 N O2	129.079	1.088	Not the top hit	Full match	359263	476476	957893	232637	218271	197222	1.32031e+06	783879	623935	579371	631052	1.58306e+06	912290	959616	505565	723565	632847	265732	176193
Com_1853_pos	Chlorodenafil	C19 H21 Cl N4 O3	388.134	7.508	No results	Invalid mass	86267	68273.9	52602.6	322221	180100	78847.4	99517.1	102731	116514	131058	130415	55135.8	114171	86006.8	165490	111526	118316	151254	256811
Com_2193_pos	Tolycaine	C15 H22 N2 O3	278.163	8.228	Partial match	Full match	33725.5	164608	59238.7	39439	41980.3	144745	62945.8	184165	88642.7	117468	116032	31362.6	189962	75992.7	192203	201207	87784	95419.4	71400.1
Com_3246_pos	TRIMETHAPHAN	C22 H25 N2 O S	365.168	9.08	Full match	No results	11760.5	15350	10548.8	99362.7	55043.1	18948.7	21382.5	11262.5	22725.7	24958.2	29293.4	7071.84	18476.1	9096.45	19756.7	19774.8	13642.4	46612	54296.3
Com_3056_pos	5,6-Dioxo-1,3-cyclohexadiene-1-carboxylic acid	C7 H4 O4	152.011	8.312	Full match	No results	16249.3	13880.5	9836.74	24769	54521.2	47503.9	25968	29451.9	31477.4	27958	24463.7	16616.1	97047.9	19716.6	12841.2	11234.9	32908.6	17517.2	14063
Com_2383_pos	(2E)-5-[(2R)-2-{(1R,2R,3S,4aS,6R,8R,8aS)-3,6-Dihydroxy-1-[(2Z)-3-hydroxy-2-propenoyl]-1,3,6,8-tetramethyl-4-oxodecahydro-2-naphthalenyl}butoxy]-3-methyl-5-oxo-2-pentenoic acid	C27 H40 O9	508.269	12.165	Full match	No results	16810.7	14135.4	15358.9	17295.2	205651	33098.3	16509.9	16552.9	19637.5	16080.5	14925.4	14899.8	13892	13781	14986.1	15198.1	15679.5	15267	15594.6
Com_3727_pos	Benzyl {(10S)-2,2,12,15-tetramethyl-4,11,16-trioxo-20-[(3aR,4R,6aS)-2-oxohexahydro-1H-thieno[3,4-d]imidazol-4-yl]-3-oxa-5,12,15-triazaicosan-10-yl}carbamate	C33 H52 N6 O7 S	676.364	14.192	Full match	No results	9469.82	14549.7	28298.2	10400.1	9585.41	7697.29	9196.48	19483.5	20054.1	17297.1	14416	9506.96	33275.9	42728.7	65073.5	28519.7	18440.8	8740.36	19761.3
Com_1677_pos	tetraacetylchitotetraose	C32 H54 N4 O21	830.332	13.008	Full match	No results	12755.4	7364.64	11117.6	21007.7	6154.4	23469.5	16243.8	27411.5	12286.9	24863.9	16479.5	9285.68	16565.4	3096.71	3423.76	367089	15574.7	3593.08	26542
Com_3554_pos	4-(Trifluoromethyl)benzaldehyde	C8 H5 F3 O	174.028	1.105	Full match	No results	45443	39095.2	44437.5	60819.5	38555.3	71544.6	39743.8	60806.7	60655.7	45162.3	43623.6	34727.9	30576.4	63755.5	24101.3	43658	50983.3	46759.1	35065.3
Com_2215_pos	2-(3,4-Dihydroxyphenyl)-5,7-dihydroxy-4-oxo-4H-chromen-3-yl 2-O-D-xylopyranosyl-alpha-D-ribopyranoside	C25 H26 O15	566.127	8.309	Full match	No results	10571.1	15366.6	9732.86	32439.8	98652.6	56430	15932.9	42165.3	42299	52700.9	43612.9	19578	185470	26209.3	17469.6	11538.1	70808.6	28949.3	10795
Com_858_pos	Olivetol	C11 H16 O2	180.115	12.263	Full match	Invalid mass	635018	361628	539496	1.193e+06	1.25363e+06	434223	684117	403178	547739	561428	580199	383110	299452	222321	248651	291194	399949	863974	1.04057e+06
Com_1957_pos	Bisphenol A ethoxylate diacrylate	C25 H28 O6	424.188	9.553	Full match	No results	11774.4	10422.9	10763	11550.3	13042	10676.5	12129.4	12194	21782.4	30687.4	29954.8	240007	10586.9	10220.9	15875.3	11799.5	11504.7	11930.7	12244.6
Com_3210_pos	2-{[3-(2-Methoxyphenyl)-4-Oxo-3,4,5,6,7,8-Hexahydroquinazolin-2-Yl]sulfanyl}-N-Quinoxalin-6-Ylacetamide	C25 H23 N5 O3 S	473.153	7.111	Full match	No results	58544.4	44839.1	51048.1	43521.8	23775.7	54080.9	67214.5	62937.4	31035.3	53699.9	57348.2	63153.4	51997.8	82884.8	44138.7	54364.6	47385.7	55802.9	43040.7
Com_3748_pos	Scoparone	C11 H10 O4	206.058	8.845	Full match	No results	22432.3	26363.4	17003.4	41874.1	75490.7	40146.5	37197.6	21935.4	43626.4	31936.6	36027.9	33916.1	30444.9	26303.4	20467.3	43242.3	31636.3	34441.9	41188.7
Com_23_pos	L-Glutamic acid	C5 H9 N O4	147.053	1.027	Full match	Full match	4.76603e+07	5.18488e+07	8.44422e+07	5.25657e+07	6.2389e+07	5.60036e+07	4.62674e+07	8.84928e+07	6.43938e+07	6.44742e+07	5.80207e+07	9.4639e+07	6.65742e+07	6.69145e+07	4.95316e+07	4.5858e+07	5.56533e+07	3.5467e+07	5.1945e+07
Com_11_pos	Trihexyphenidyl	C20 H31 N O	301.238	14.584	No results	Invalid mass	1.72068e+07	1.48525e+08	1.12808e+08	1.81134e+08	1.49157e+08	1.49121e+08	1.18289e+08	1.47611e+08	1.19068e+08	1.31466e+08	1.52799e+08	8.9112e+07	1.72732e+08	2.81631e+07	9.37396e+06	1.44956e+08	1.66409e+08	2.02987e+08	1.89179e+08
Com_3412_pos	Biacetyl	C4 H6 O2	86.0368	0.315	Full match	Invalid mass	69520.8	61020	28688.5	57693.1	46878.8	31820.3	54576.7	70088.6	48467.1	71382.2	71839.3	47538.1	73325.9	69329.7	74308.5	65515.9	48824.5	79744	83100.2
Com_1971_pos	1-(4-(tert-Butyl)phenyl)-2-(4-methoxyphenyl)-3-phenyl-4-(4-(trifluoromethyl)phenyl)-9,10-dihydrotribenzo[a,c,e][8]annulene	C50 H41 F3 O	714.313	13.691	Full match	No results	29629.4	61962.5	63158.6	17865	30021.8	56547.4	34342.9	119751	53418.6	67264.2	60985.2	36859.1	99649.9	229131	173403	111647	50400.1	46160.9	28056.2
Com_1158_pos	Febrifugine	C16 H19 N3 O3	301.144	14.615	Full match	Invalid mass	596307	448421	393062	475547	533142	497706	427313	491439	448517	471071	525572	321497	540514	599911	513475	488527	203060	671141	636298
Com_1940_pos	DICLOFOP-METHYL	C16 H14 Cl2 O4	340.027	1.061	Full match	No results	236862	247111	221444	64532.1	57546.5	72575.9	228283	231730	238224	249359	159898	162088	166430	236103	179255	172384	195185	142430	91682.3
Com_656_pos	malonylgenistin	C24 H22 O13	518.106	10.23	Full match	Invalid mass	58197.1	69164.2	58920.1	118754	117780	65106	208644	95198	262202	231824	219133	1.47982e+06	65947.6	730595	79187.7	103591	256995	120750	49260.9
Com_4553_pos	(9Z,11E)-9,11-Tetradecadien-1-ol	C14 H26 O	210.198	0.106	Full match	No results	7235.51	3717.17	9992.39	16782.2	5682.83	2705.37	6850.68	5138.64	12272.6	12744.7	20056	13830.3	12109.4	11897.4	6148.85	4202.45	1679.44	2580.62	14350.9
Com_537_pos	IN00260	C20 H20 O8	388.116	1.039	Full match	No results	1.24416e+06	1.57829e+06	1.58921e+06	1.83525e+06	1.154e+06	2.04368e+06	1.46273e+06	1.57316e+06	1.91262e+06	1.2033e+06	1.22386e+06	1.11462e+06	973486	1.1515e+06	830986	1.41105e+06	1.39873e+06	1.5002e+06	898773
Com_1900_pos	capsaicin	C18 H27 N O3	305.199	12.251	Full match	No results	28246.6	24131.2	21357.1	25984.2	27037.1	19205.6	32312.3	25225.5	35870.2	28449.2	27974.2	20648.5	19380.1	24329.9	24393	23002.7	268042	23019.9	23433.4
Com_744_pos	Isoquinoline	C9 H7 N	129.058	5.783	Not the top hit	Full match	202476	219154	424261	505731	401822	284229	484677	554288	568393	727283	633856	988435	1.26305e+06	846293	626554	655136	1.20575e+06	292788	378257
Com_962_pos	2,5-dichloro-4'-biphenylol	C12 H8 Cl2 O	237.996	1.078	Full match	Invalid mass	988166	667202	684282	253307	243451	215448	575922	487831	821850	666491	689700	570429	487852	583154	604339	494157	483037	480990	470094
Com_691_pos	4-(3,5-Dimethyl-1-piperidinyl)-1-(4-methoxyphenyl)-1H-pyrazolo[3,4-d]pyrimidine	C19 H23 N5 O	337.191	14.917	Full match	Invalid mass	1.31357e+06	1.21044e+06	889078	1.07867e+06	794436	902518	669707	1.1756e+06	1.26292e+06	827296	1.09345e+06	860144	1.11723e+06	1.09491e+06	1.18284e+06	1.1796e+06	1.27923e+06	1.46406e+06	1.16688e+06
Com_856_pos	Triflusal	C10 H7 F3 O4	248.03	1.059	Full match	No results	619687	624568	339867	1.19789e+06	965683	455884	852530	476648	957189	735690	649160	515148	528786	458826	854129	729852	549265	712727	1.08398e+06
Com_638_pos	(1alpha,9xi,10xi,14alpha,16beta)-8,14-Dihydroxy-1,16-dimethoxy-4-(methoxymethyl)aconitan-19-one	C22 H33 N O6	407.231	9.552	Full match	No results	49453.5	35378.6	30963.1	46020.1	54742.1	60156.2	45761.5	48784.4	135803	148705	134842	1.54372e+06	49421.4	50722.2	55597.3	52601.5	50281.1	50723.1	62208.2
Com_3637_pos	(2''Z)-2''-(3-Oxo-1,3-dihydro-2H-indol-2-ylidene)-3a,4,5,6,7,7a-hexahydro-1'H,2''H,3H-2,2':3',3''-terindol-3-one	C32 H24 N4 O2	496.192	11.393	Full match	No results	18393.1	11698.3	13843.6	22944.2	48270	47468.5	31144.5	21667.4	24010	28130.6	28615.1	29428.7	33675.6	27849.3	18045.2	42639.7	57769.7	49013.2	71502.9
Com_3909_pos	2-[2-(2-Azidoethoxy)ethoxy]ethyl 3-{[2-({[(2-methyl-2-propanyl)oxy]carbonyl}amino)ethyl]carbamoyl}benzenesulfonate	C20 H31 N5 O8 S	501.187	11.179	Full match	No results	32450	24666.7	23261.6	11625.7	36501.9	27197.4	28700	31889.8	26867.4	36348.8	38604.8	51522.3	33678.2	33253.8	24816.3	34395.9	41409.4	25157.6	36150.4
Com_2960_pos	sulcatone	C8 H14 O	126.104	0.464	Full match	Invalid mass	58822.8	32322.3	88526.6	67275.1	89697.7	68629.1	88719.1	111836	40316.3	52907.8	57105.9	69652.7	73090.2	88630.3	67025.6	44122.3	74596.2	109942	59819.4
Com_188_pos	(4E)-3-Methylene-1,4-octadiene	C9 H14	122.109	14.595	Full match	No results	1.00226e+07	6.707e+06	5.79429e+06	6.24751e+06	7.12716e+06	5.61118e+06	5.2733e+06	7.26725e+06	6.73724e+06	6.68277e+06	5.95062e+06	3.92528e+06	7.82942e+06	6.8083e+06	7.18542e+06	7.22033e+06	6.38697e+06	9.84337e+06	7.35467e+06
Com_411_pos	L-alpha-Glycerylphosphorylcholine	C8 H20 N O6 P	257.102	1.027	Full match	No results	212033	478206	478912	332198	768252	514414	591098	418272	1.1468e+06	1.34175e+06	1.0358e+06	2.66821e+06	1.40671e+06	2.72423e+06	1.01607e+06	1.18806e+06	1.98598e+06	1.45667e+06	1.24751e+06
Com_2361_pos	6 beta hydroxy testosterone	C19 H28 O3	304.203	11.898	Full match	Invalid mass	9975.96	10510.1	9379.68	6956.1	8337.82	8578.48	7211.32	7768.78	52165.1	64695.5	48937.5	65220.3	70459.6	75182.2	130148	158091	93167.3	176139	92993.4
Com_1711_pos	3-Methyl-5-(5,5,8a-trimethyl-2-methylene-7-oxodecahydro-1-naphthalenyl)pentyl acetate	C22 H36 O3	348.266	14.869	Partial match	Full match	55067.9	106994	94987.5	98432.6	96907.1	200086	81807	130806	142258	118241	118867	65643.7	243198	125162	290153	350420	113991	153761	128559
Com_201_pos	2-(14,15-Epoxyeicosatrienoyl) glycerol	C23 H38 O5	376.258	14.577	No results	Invalid mass	642294	770860	2.21397e+06	279921	582373	1.0499e+06	1.19151e+06	2.97027e+06	1.79091e+06	2.1889e+06	2.24743e+06	4.00113e+06	2.98794e+06	3.61414e+06	2.92822e+06	9.53902e+06	2.52991e+06	4.05445e+06	577782
Com_587_pos	Phenylacetylene	C8 H6	102.047	11.703	Full match	Invalid mass	771310	1.2187e+06	1.28762e+06	1.35845e+06	1.34747e+06	1.44214e+06	1.41051e+06	1.98699e+06	1.41692e+06	1.53615e+06	1.70154e+06	600789	537533	1.54961e+06	1.50908e+06	1.92935e+06	1.53301e+06	1.54246e+06	1.5628e+06
Com_1683_pos	2-(hydroxymethyl)-5-[6-[(4-hydroxyphenyl)methylamino]purin-9-yl]tetrahydrofuran-3,4-diol	C17 H19 N5 O5	373.137	7.568	Full match	Invalid mass	41907.9	204306	25248.1	372653	421685	274581	130358	24114.7	146728	105474	122721	52562.1	117561	36893.1	76126.6	54396.7	52506.7	107993	107076
Com_2434_pos	hydrobenzoin	C14 H14 O2	214.099	10.073	Full match	No results	61763.5	47723.5	166281	56945.9	59368	35597.3	130003	129264	54855.1	46485.9	49692.3	58749.5	61836.3	36717.2	17443	18858.8	15947.6	9454.68	9346.24
Com_4391_pos	[(3,4-Dimethyl-3-vinyl-1-cyclohexen-1-yl)oxy](isopropyl)dimethylsilane	C15 H28 O Si	252.192	11.605	Full match	No results	16558.4	25978.7	17717.9	22804.4	15630	29325.5	14791.6	10348.3	13065.7	19799.5	19682.2	11312	15467.1	13152	10237.1	25361.3	12033.7	12120.3	13871.6
Com_393_pos	tameridone	C22 H26 N6 O2	406.211	12.947	Full match	Invalid mass	1.41509e+06	1.34293e+06	1.45961e+06	2.2005e+06	3.95669e+06	2.29756e+06	1.08917e+06	1.34151e+06	1.41693e+06	1.91036e+06	2.90974e+06	2.13273e+06	1.16582e+06	1.57896e+06	1.80885e+06	1.9411e+06	3.05296e+06	1.90919e+06	2.10302e+06
Com_114_pos	2-Oxobutyric acid	C4 H6 O3	102.032	1.056	Full match	Invalid mass	1.70801e+07	2.11071e+07	1.87941e+07	6.50217e+06	3.78582e+06	7.89785e+06	2.07523e+07	2.02557e+07	1.7653e+07	1.4163e+07	1.30626e+07	1.9229e+07	1.05429e+07	1.78663e+07	1.70013e+07	1.11925e+07	1.11322e+07	8.76622e+06	5.23813e+06
Com_1046_pos	6-Methylindole	C9 H9 N	131.073	5.775	Not the top hit	Full match	89662.8	84592.6	165876	207720	149597	105660	190330	263424	261914	272668	283064	570698	739828	413012	319163	336932	691454	116809	156986
Com_441_pos	Cibarian	C12 H18 N2 O12	382.087	1.043	Full match	No results	709035	2.29941e+06	1.1449e+06	1.23768e+06	772262	1.10445e+06	3.07607e+06	2.22523e+06	1.18647e+06	1.16083e+06	1.16817e+06	1.41464e+06	610944	1.79003e+06	1.4018e+06	1.24694e+06	643247	1.1241e+06	638913
Com_4113_pos	S-[(2S)-2,3-Bis(palmitoyloxy)propyl]-N-[(9H-fluoren-9-ylmethoxy)carbonyl]-L-cysteine	C53 H83 N O8 S	893.58	0.945	Full match	No results	12568.9	10840.7	19048.7	16615.4	18692.9	15456.3	9817.76	50570.4	19967.6	17613.6	11307.8	17807.9	14314.3	12859.7	11550.6	4103.67	17281.4	16067.1	13758.8
Com_3422_pos	Methyl (3S,4R)-3-acetoxy-4-[(1R,3aS,5R,6S,7R,7aR)-6-(formyloxy)-3a-hydroxy-7-(3-hydroxy-4-methyl-2-oxohexyl)-1-(5-hydroxy-2-oxo-2,5-dihydro-3-furanyl)-7a-methyl-4-methylene-3-oxooctahydro-1H-inden-5-yl]-4-[(2S,3R)-2-(hydroxymethyl)-2-methyl-5-oxotetrahydro-3-furanyl]pentanoate	C37 H50 O16	750.312	10.914	Full match	No results	8858.44	17328.1	14529.4	26178.8	29216.5	10936.7	21720.3	8800.75	24629.9	28332.8	31079	19199.5	75000.4	27333.4	28752.1	17845.9	28615.1	26281.6	38056.7
Com_350_pos	dimethylformamide	C3 H7 N O	73.0527	0.087	Full match	No results	812151	2.20799e+06	1.52201e+06	622896	836908	660745	1.90623e+06	201481	1.81203e+06	1.55715e+06	2.32962e+06	1.77855e+06	3.69125e+06	1.72723e+06	588596	1.60009e+06	765096	1.66703e+06	1.90751e+06
Com_1261_pos	5-Chloro-4-ethoxy-2-phenyl-3(2H)-pyridazinone	C12 H11 Cl N2 O2	250.05	12.348	Full match	No results	112045	49888.6	87381.6	91530.1	701969	237225	278397	560427	159146	231871	237007	161939	113685	187366	95870.7	145247	142819	65654.6	293405
Com_733_pos	(2E)-3-Phenyl-1-(2-thienyl)-2-propen-1-one	C13 H10 O S	214.045	1.145	Full match	Invalid mass	1.23534e+06	399938	1.21943e+06	537605	606679	643721	1.34331e+06	851159	1.03875e+06	735402	723904	1.2526e+06	865750	969976	1.07065e+06	1.11959e+06	523579	472064	279860
Com_4711_pos	Cyclododecyne	C12 H20	164.156	0.071	Full match	No results	2062.41	6800.1	5134.99	1474.4	2907.02	2686.93	3621.1	1893.22	4199.6	2458.53	3150.17	2490.05	347.724	2574.11	5489.67	3772.94	2842.11	3724.9	8164.28
Com_647_pos	Andrographolide	C20 H30 O5	332.196	13.099	No results	Invalid mass	1.00284e+06	778484	941578	1.10198e+06	873139	1.00603e+06	713395	806031	781142	1.41837e+06	1.07117e+06	1.25665e+06	1.20917e+06	1.44271e+06	1.54346e+06	1.64587e+06	784215	1.42582e+06	1.69425e+06
Com_2760_pos	(1S,2R,11S,15S,16S,17S)-2,7,15,17-Tetrahydroxy-5-methoxy-11-methyl-10,19-dioxatricyclo[14.2.1.0~3,8~]nonadeca-3,5,7-trien-9-one	C19 H26 O8	382.162	11.348	Full match	No results	140483	79979.7	69338.7	38413.6	51359.7	34940.5	38234.4	17125.9	67686.8	53649.3	65757.5	25952.3	119663	54029.3	80852.1	28160.9	122105	34418.5	84028.3
Com_2858_pos	Etretinate	C23 H30 O3	354.219	14.024	Full match	No results	19520.2	22288.7	38311.8	52029.7	39990.8	108934	40346.6	22199.1	53363.4	53125.5	59208.3	42098.2	56838.2	43677.1	37412.3	53956	116572	38371.7	54926.2
Com_2059_pos	2-Amino-5-(4-amino-1-cyclopentyl-1H-pyrazolo[3,4-d]pyrimidin-3-yl)phenol	C16 H18 N6 O	310.154	11.826	Full match	No results	20197.8	23418.7	23984.2	20162.5	31928.3	18806.8	21584.7	21511.2	75418	82533.3	75357.4	171219	34525.7	210004	65545.1	116800	164917	104323	92967.8
Com_1864_pos	sinularectin	C20 H25 Cl O10	460.115	1.065	Full match	No results	285697	271104	228537	98022.9	29675	72931.2	288808	150998	239446	219930	190454	223986	119907	258605	175717	184701	213958	87290.8	81493.8
Com_1272_pos	tert-Butyl 2-(methoxy(methyl)carbamoyl)pyrrolidine-1-carboxylate	C12 H22 N2 O4	258.159	14.383	Full match	Invalid mass	59574	77274.1	167407	44663.7	84028.4	101193	124020	82935	146595	163879	183037	103815	99136	146701	583332	179020	203865	144021	117175
Com_650_pos	beta-Ionone	C13 H20 O	192.151	14.595	Full match	Invalid mass	1.71835e+06	1.25655e+06	990527	1.05446e+06	1.31744e+06	1.15971e+06	872009	1.19813e+06	1.32489e+06	1.3435e+06	1.05122e+06	1.03341e+06	1.35455e+06	1.45631e+06	1.05971e+06	1.04765e+06	1.4169e+06	1.29725e+06	1.49219e+06
Com_2117_pos	2-(6'-methylthio)hexylmalic acid	C11 H20 O5 S	264.103	12.351	Full match	Invalid mass	53569.4	25169.6	102364	39823.6	262452	147700	121163	231311	77800	100331	116706	63766.2	75834	108722	67959.7	87179.4	81986.3	40499.9	115013
Com_1952_pos	6-Deoxyjacareubin	C18 H14 O5	310.084	9.539	Full match	No results	78177.2	26586.2	130141	25398	62298.7	157819	232238	284153	103532	119247	96145.2	135750	71444.7	104835	55117.4	110662	64492.3	23828.3	38266.4
Com_3064_pos	Chalcone, 4'-bromo-	C15 H11 Br O	285.999	1.01	Full match	No results	31478.5	20638.4	41009.6	28845.7	43115.9	31984	24725.4	49512.8	35306.2	47240.8	23030.9	94979.7	33598.4	83215.3	22052.4	60318	63659	33248.4	36846.2
Com_466_pos	Hexylresorcinol	C12 H18 O2	194.131	12.103	Full match	Invalid mass	84547.4	80496.4	135577	104017	238476	319130	160885	226004	562219	549361	539691	949458	199481	2.34173e+06	743443	495840	1.19885e+06	618338	166165
Com_1479_pos	Betonicine	C7 H13 N O3	159.089	1.077	Full match	Invalid mass	271326	191135	246876	176050	234199	205644	362790	281803	241515	372060	307672	414859	315650	292600	354087	335070	281136	245249	193482
Com_1755_pos	(3S)-2'-(Methylsulfanyl)-4'H-spiro[indole-3,5'-[1,3]thiazol]-2(1H)-one	C11 H10 N2 O S2	250.023	0.965	Full match	No results	153799	117174	213169	133513	149129	127980	128208	154154	206300	224184	131759	182072	305906	173210	224883	91860.5	231621	46089.5	128655
Com_1597_pos	(2E)-2,5-Dichloro-4-oxo-2-hexenedioic acid	C6 H4 Cl2 O5	225.944	0.852	Full match	No results	358392	279214	384720	223616	358039	214687	258340	420424	372659	280857	245589	336324	365556	292930	272586	366253	344504	337583	237118
Com_894_pos	(+)-cucurbic acid	C12 H20 O3	212.141	12.264	Full match	Invalid mass	553970	322787	482404	1.08647e+06	1.07033e+06	387031	662819	339434	426997	511870	639285	363445	308775	351775	241199	321517	352078	883944	1.04511e+06
Com_723_pos	4,4'-(1,2,4,5-Tetrazine-3,6-diyl)di(2-pyridinecarbaldehyde)	C14 H8 N6 O2	292.071	12.173	Full match	Invalid mass	138292	198187	267617	171174	1.63734e+06	625309	300277	457530	363108	473365	591405	674726	810980	589220	233102	288472	769885	278107	387081
Com_212_pos	iodoanisole	C7 H7 I O	233.954	0.897	Full match	No results	5.40436e+06	5.46357e+06	4.86015e+06	9.63511e+06	6.05019e+06	5.57493e+06	6.41081e+06	3.76191e+06	5.77316e+06	4.30559e+06	6.07779e+06	5.56321e+06	5.46837e+06	4.77856e+06	7.31802e+06	6.39694e+06	4.44182e+06	4.78498e+06	8.48459e+06
Com_111_pos	Megestrol acetate	C24 H32 O4	384.229	11.634	Full match	Invalid mass	1.50106e+07	1.21218e+07	1.86065e+07	1.2562e+07	1.36244e+07	1.98892e+07	1.21809e+07	1.54772e+07	1.33505e+07	1.78158e+07	1.85764e+07	2.11293e+07	1.57016e+07	1.8581e+07	1.86353e+07	1.36965e+07	2.08148e+07	1.39949e+07	1.32163e+07
Com_2020_pos	noradrenaline	C8 H11 N O3	169.074	1.09	Full match	No results	127671	93653.9	117987	36547.9	91646.2	87458.6	204975	156187	134784	203857	155619	225963	158121	113200	150693	141862	126737	101468	81348.7
Com_1944_pos	Pirimicarb	C11 H18 N4 O2	238.143	14.6	Full match	Invalid mass	127142	90700.4	48784.6	84272.8	89493.4	88635.7	49471.2	94811	88702.6	83212.6	84734.5	64524.5	247638	175418	98784	78779.6	96747.5	104314	100143
Com_1593_pos	butylene bis(3-(3-pyridyl)urea)	C16 H20 N6 O2	328.165	10.444	Full match	Invalid mass	6865.7	5820.23	6229.01	7891	7241.09	6142.16	7203.54	7154.44	42685.2	63621.6	52705.6	73979.3	28236.3	112979	42547.5	187271	88601.2	387422	47856.2
Com_2729_pos	Pemirolast	C10 H8 N6 O	228.076	10.598	Full match	No results	10369.9	10449.4	13546.5	12668.8	16389.7	9175.13	10464.8	13762.8	26511.8	42331.7	39254.1	23258.9	38073.6	51180.7	42070.4	93576.3	65609.8	130756	34759
Com_1073_pos	7-(3-Amino-3-carboxypropyl)-4,6-dimethyl-3-(beta-D-ribofuranosyl)-3,4-dihydro-9H-imidazo[1,2-a]purin-9-one	C18 H24 N6 O7	436.171	11.892	Full match	Invalid mass	210248	213478	198438	283414	309916	421870	395445	390165	253225	376799	372657	456002	302115	553980	246657	237309	401454	540107	786573
Com_282_pos	1-Deoxy-5-O-phosphonopent-2-ulose	C5 H11 O7 P	214.024	8.416	Full match	No results	6407.57	5700.92	5780.78	8036.72	13498.9	9460.63	6634.42	6685.44	693952	842524	955857	1.39766e+06	1.14521e+06	1.94372e+06	499270	1.67103e+06	1.94642e+06	5.42964e+06	131350
Com_512_pos	Argininosuccinic acid	C10 H18 N4 O6	290.122	1.025	Full match	Full match	351784	717297	926778	634379	431280	1.26969e+06	1.24646e+06	745878	1.04399e+06	966871	880730	2.08311e+06	874836	1.60252e+06	436790	686886	678779	708951	840817
Com_3597_pos	3,3,3-Trifluoro-2-methoxy-N-(4-oxo-3-tridecanyl)-2-phenylpropanamide	C23 H34 F3 N O3	429.248	11.865	Full match	No results	19116.2	61874.4	66828.3	20296.5	24884.9	28949.7	20389.8	29665.1	20114.6	24622.5	34063.4	27651.8	37400.8	43434.9	21892.7	72784.1	20304.5	33618.4	27627.9
Com_1525_pos	(E)-parinaric acid	C18 H28 O2	276.209	13.417	Full match	Invalid mass	240523	181763	180082	137336	161981	205381	177789	291255	192215	209292	236733	161527	288684	285236	424319	372895	221195	235984	153482
Com_779_pos	Sulfacytine	C12 H14 N4 O3 S	294.077	11.627	Full match	Invalid mass	886424	895118	876563	835121	1.07605e+06	1.11415e+06	926913	897604	657181	1.02955e+06	1.1669e+06	1.17402e+06	910757	1.06044e+06	1.02249e+06	928576	1.17333e+06	712707	789106
Com_1186_pos	Aminolevulinic acid	C5 H9 N O3	131.058	1.019	Full match	No results	152383	133468	409460	66143.6	83696.7	88494.1	225927	435110	215146	237889	178760	600141	195345	443088	241512	203841	193183	112774	54135.8
Com_2312_pos	Cycloheptene	C7 H12	96.0938	14.911	Full match	Invalid mass	172185	173706	88615.5	155281	179282	144098	141626	124175	152181	128211	133991	128239	164445	143195	152894	135926	149019	182064	178290
Com_2557_pos	3-(4,4-Dimethylpentyl)-1,1,1,3,5,5,5-heptamethyltrisiloxane	C14 H36 O2 Si3	320.203	0.545	Full match	No results	119590	52290.1	116868	116045	76873.6	79923.9	70737.3	69419.5	115058	162231	80876.9	63826.1	54333.9	19573	60081.5	66487.1	43647.6	62202.5	67029
Com_324_pos	(3E)-3-(Hydroxymethyl)-2-oxo-5-[(1S,8aS)-5,5,8a-trimethyl-2-methylenedecahydro-1-naphthalenyl]-3-pentenoic acid	C20 H30 O4	334.211	13.042	No results	Invalid mass	1.62655e+06	1.52736e+06	1.77099e+06	1.80698e+06	2.18165e+06	2.03322e+06	2.20445e+06	2.36506e+06	1.53993e+06	2.46565e+06	2.54744e+06	1.91769e+06	2.59293e+06	771773	2.57185e+06	4.42746e+06	2.44294e+06	3.44674e+06	2.18928e+06
Com_732_pos	4-tert-octylphenol	C14 H22 O	206.167	14.595	Full match	Invalid mass	1.2259e+06	1.03505e+06	842766	1.02634e+06	869487	967840	817451	1.11065e+06	967546	1.11938e+06	675135	685088	1.07854e+06	1.21426e+06	1.03298e+06	1.02345e+06	1.18018e+06	1.19932e+06	1.05975e+06
Com_1489_pos	Gly-l-pro	C7 H12 N2 O3	172.085	1.083	Full match	Invalid mass	161437	180851	211641	83347.4	126674	147805	247374	245004	227004	267163	165215	409575	285029	315485	173010	232880	205315	153832	98074.4
Com_1307_pos	Dimethyl 4,4'-ethyne-1,2-diyldibenzoate	C18 H14 O4	294.088	1.029	Full match	No results	105387	398964	221860	611069	244616	489357	326287	219310	305337	521702	375622	168035	211640	231704	185257	287013	265099	293463	215286
Com_2363_pos	Linoleoyl Ethanolamide	C20 H37 N O2	323.282	14.482	Full match	No results	95693.1	92787.6	108018	94890.1	105430	95531.3	35611.9	143753	89476.3	125330	107849	126448	133956	109064	132276	181125	116695	144970	127285
Com_3661_pos	Fluocinolone	C21 H26 F2 O6	412.17	8.962	Full match	No results	58180.7	11422.3	26578.4	20917.6	73118.1	65840.7	40404.3	33519.3	46409	38130.3	47770	35122.7	23873.3	3945.79	44214.2	69841.1	61892.8	46079.4	60293.6
Com_2224_pos	3951	C5 H8 Br N O4	224.963	0.995	Full match	No results	91807.6	81694.5	69143.5	216006	182552	143487	82016.4	93703.7	100330	86206.1	61625.7	44689.3	65042.8	33384.4	64925	61589.9	55194.1	73092	106725
Com_4203_pos	Quinalphos	C12 H15 N2 O3 P S	298.054	0.018	Full match	No results	16082	4884.08	28109.4	32271.8	17485	11873.3	27866.3	27202.6	30028.4	24098.9	18399.4	21335.7	25416.2	30030	16745.1	4907.13	40710.5	14717.7	18951.4
Com_2902_pos	Cyanopyrazine	C5 H3 N3	105.033	0.883	Full match	No results	86401.3	55357.1	91173.8	67364.8	132045	61302.5	106264	75554.7	81732.3	51760.2	63896.3	93329.9	86603.3	102155	83806.5	71294.4	99834.4	115343	65710.7
Com_2905_pos	1-[(4-Chlorophenyl)sulfonyl]-4-(4-fluorophenyl)piperazine	C16 H16 Cl F N2 O2 S	354.062	0.423	Full match	Invalid mass	9796.39	17799.8	26048.9	19284.3	72734.4	67111.8	44260.2	35322.5	31104.5	34929.9	55634.7	71884	103095	103832	21835.3	30484.2	67770.6	80318.8	84488.3
Com_1399_pos	marinomycin A	C58 H76 O14	996.52	0.964	Full match	No results	448157	465804	368152	467633	530711	478193	428411	366082	411800	286790	394439	253380	443886	201495	382038	268343	397200	422807	437346
Com_4388_pos	2-Ethyl-3,5,6,8-tetrahydroxy-7-methyl-1,4-naphthoquinone	C13 H12 O6	264.062	9.847	Full match	No results	12620.8	9261.67	28804.9	6872.53	13834.5	8217.71	15324.7	32909.6	14108.8	22511.8	17753.3	15222.1	26337.6	18427.4	14354.5	19520.5	23569.2	9876.9	8851.32
Com_2548_pos	[(2S,9aR,9bS)-4-Hexyldecahydro-4H-pyrrolo[3,2,1-ij]quinolin-2-yl]methanol	C18 H33 N O	279.256	12.461	Full match	No results	83187.3	80062.4	105674	54265.2	56259.9	36226.8	96116.1	87694.3	113198	100255	113161	139787	132552	136460	121261	155421	88295.4	94560.7	98873.6
Com_99_pos	2-Deoxyhexopyranose	C6 H12 O5	164.068	1.042	Full match	Invalid mass	1.38801e+07	2.40902e+07	2.39395e+07	1.79057e+07	7.46765e+06	2.36849e+07	2.95921e+07	2.88022e+07	2.2892e+07	2.02188e+07	1.81071e+07	2.18703e+07	1.1904e+07	2.24294e+07	1.47364e+07	1.90705e+07	1.76983e+07	1.88683e+07	7.14699e+06
Com_247_pos	1-(sn-glycero-3-phospho)-1D-myo-inositol	C9 H19 O11 P	334.066	1.157	Full match	Invalid mass	2.85918e+06	4.46255e+06	5.54261e+06	1.5685e+06	2.01125e+06	1.99455e+06	6.8755e+06	5.90201e+06	4.59294e+06	2.95635e+06	4.00796e+06	6.54047e+06	5.50531e+06	5.79331e+06	4.51271e+06	2.84824e+06	4.39525e+06	3.36593e+06	2.39064e+06
Com_613_pos	(5S)-5-(7-Hydroxy-6-methyloctyl)-2(5H)-furanone	C13 H22 O3	226.157	8.119	Full match	Invalid mass	525823	471515	227542	1.63158e+06	2.05951e+06	1.35794e+06	675218	335591	705246	713513	665271	398207	313856	410625	405403	535646	367289	761904	938342
Com_4465_pos	Malondialdehyde	C3 H4 O2	72.0211	0.073	Full match	Invalid mass	4423.11	23472.2	6892.25	5934.56	13541.8	10534.8	10560.5	8265.07	13175.7	11056.4	17084.3	21191.9	1706.11	20209	4380.94	14589.1	14543.1	19461.4	22973.8
Com_2768_pos	(+/-)-pantetheine	C11 H22 N2 O4 S	278.13	7.038	Full match	Invalid mass	81297.7	62908.1	85931.2	53187.6	40548.6	42414.8	142177	90444.1	64418.2	58066.1	63158.3	88814.7	47267.2	16012.7	23704.8	39337.2	49081.2	61791.7	37982.8
Com_1066_pos	N-[3-(3,4-Dihydro-2(1H)-isoquinolinyl)-2-hydroxypropyl]-6-(3-oxetanylamino)-4-pyrimidinecarboxamide	C20 H25 N5 O3	383.196	14.924	Full match	No results	604903	459458	534472	617174	673741	388397	408415	585645	491016	611330	661823	443634	501579	686934	466438	568516	545395	486479	570086
Com_3024_pos	(+/-)-Muscone	C16 H30 O	238.229	0.158	Full match	No results	32983.7	93702.7	29026.9	24248	52714.1	52226.3	22541.4	46444.2	53662.9	49248.7	33552.2	53121.6	31609.4	71883.8	83217.4	108272	57407.4	57866.1	77784.8
Com_1301_pos	Anatalline	C15 H17 N3	239.142	8.193	Full match	No results	7032.1	237493	559839	100992	17650	6218.68	46490.1	58070.2	79993.8	80275.3	64725.8	15058.7	8484.35	7098.73	28176.2	10417.1	25261.7	128544	20402.9
Com_3767_pos	Cinnamyl alcohol	C9 H10 O	134.073	0.14	Full match	Invalid mass	21083.9	48200.9	20761.1	17441.9	41159.2	35394.2	6839.86	36639.3	13405.5	20311.6	19215.1	52081.7	18459.9	49305.6	62899.9	45880.5	42146.8	55001.4	44565
Com_1815_pos	4,5,6-Trihydroxy-2-oxo-7-(phosphonatooxy)heptanoate	C7 H10 O10 P	285.002	1.042	Full match	Invalid mass	143556	98977.1	98142.4	285867	257889	296290	144143	124141	160300	214690	155908	103875	159776	152540	160460	181260	216737	225192	248662
Com_689_pos	4-Heptyloxyphenol	C13 H20 O2	208.146	12.35	Full match	Invalid mass	379548	178387	449879	269398	1.74902e+06	660048	598886	1.17727e+06	514344	535080	577335	370472	342734	651729	331381	386680	354244	208025	721811
Com_3904_pos	Bumadizone	C19 H22 N2 O3	326.164	12.356	Full match	No results	5408.53	3769.87	10809.6	4709.89	66241.7	11140.7	7614.3	31190.8	7559.83	14513.1	12078.3	5554.89	4541.69	10047.3	4493.5	5071.99	4482.42	3927.94	16816.4
Com_4032_pos	(Z)-1-Propene-1,2,3-tricarboxylate	C6 H3 O6	170.995	1.002	Full match	No results	15722.3	10420.6	22878.3	8108.26	6578.01	9466.55	19227.7	26066.2	37497.6	43113.9	34628.1	24647.9	16952.5	26095.4	34283.9	51089.3	38784.9	15595.6	7127.43
Com_293_pos	S-(2,5-Dihydroxy-3-octanyl)-N-methyl-N-(3-methylbutanoyl)cysteine	C17 H33 N O5 S	363.208	14.596	Full match	No results	4.45935e+06	3.28621e+06	3.03137e+06	3.17291e+06	3.73814e+06	3.57418e+06	3.17972e+06	3.8991e+06	2.73925e+06	3.06882e+06	3.10206e+06	2.11073e+06	4.6806e+06	4.34828e+06	3.59066e+06	3.92563e+06	4.1088e+06	4.54339e+06	5.44275e+06
Com_345_pos	Coumarone	C8 H6 O	118.042	11.631	Full match	Invalid mass	3.07307e+06	2.20848e+06	3.86395e+06	2.52324e+06	2.6332e+06	3.51046e+06	2.37594e+06	922384	2.9921e+06	2.98774e+06	2.64601e+06	3.6523e+06	2.58397e+06	3.05876e+06	2.54404e+06	2.27731e+06	2.95662e+06	2.09751e+06	2.08482e+06
Com_41_pos	1-Dodecyl-2-pyrrolidinone	C16 H31 N O	253.24	14.335	No results	Full match	5.00033e+07	3.12229e+07	2.93184e+07	3.78158e+07	3.80604e+07	3.75585e+07	3.55408e+07	3.93668e+07	3.81372e+07	3.68312e+07	3.68274e+07	1.58177e+07	4.37389e+07	4.83101e+07	2.84512e+07	3.65645e+07	4.58956e+07	4.75844e+07	5.12035e+07
Com_2398_pos	1-Iodo-3-(trifluoromethoxy)benzene	C7 H4 F3 I O	287.927	0.852	Full match	No results	141796	146763	129946	167525	154999	143184	189222	96304.9	197943	110464	133418	117453	120521	108522	121583	138079	147582	129346	133681
Com_4066_pos	Penicillin A	C16 H26 N2 O4 S	342.161	11.896	Full match	No results	5481	7529.45	5194.29	6059.74	7169.15	7289.93	9002.05	4954.05	13739.5	13048.1	17866.5	16469.4	19235.6	19836	48042.4	33646.8	27225.1	37643.3	36377.8
Com_3959_pos	LEPTOMYCIN	C33 H48 O6	540.345	12.022	Full match	No results	7526.71	14819.2	8121.92	18359.5	27308.1	7444.51	13810.1	7023.03	19163	23865	17905.2	11661.2	50159.6	33840.2	26368.2	13837.6	16765.8	9178.58	30342.9
Com_2595_pos	oxiracetam	C6 H10 N2 O3	158.069	1.024	Full match	Invalid mass	115166	89733.4	115335	115746	137825	74626.5	77830.6	98540.9	86415.4	136995	92192.2	127781	79189.3	131146	79901.4	117506	97783.7	74443.9	87631.1
Com_3675_pos	carglumic acid	C6 H10 N2 O5	190.059	1.027	Full match	No results	49328.3	23329.2	59122.5	26081.4	25325.1	43643.7	57238.6	45314.1	45418.2	38031	57952.7	62133.2	60261.3	50909.1	32622	51160.4	54422.1	29339.3	11909.2
Com_2155_pos	hydroxyacetone phosphate	C3 H7 O5 P	154.003	1.246	Full match	No results	82140.4	86029.2	138247	56941	89032.2	98851.9	186759	154995	98517.6	143094	120361	179652	124777	188558	141078	143761	139612	131806	80494
Com_3356_pos	Dimethylthioacetamide	C4 H9 N S	103.046	1.171	Full match	No results	31323.3	30325.1	68956.2	23685.1	34992	35589.7	62306.8	88307.6	35465.1	46263.2	50178.8	42998.3	55787	74525.9	36589.3	38246.5	38071.3	17613.6	11962.4
Com_1045_pos	5-(4-amino-1-cyclopentyl-pyrazolo[3,4-d]pyrimidin-3-yl)-2-fluoro-phenol	C16 H16 F N5 O	313.134	9.985	Full match	Invalid mass	386855	531579	104764	866392	576793	324724	345807	92939	409889	384046	440500	229203	182315	176879	778399	328717	460261	289226	660430
Com_404_pos	7-{[(6E)-5,8-Dioxo-6-octenoyl]oxy}-4-hydroxy-N,N,N-trimethyl-10-oxo-3,5,9-trioxa-4-phosphapentacosan-1-aminium 4-oxide	C32 H59 N O10 P	648.387	11.085	Full match	No results	78249.1	167819	125097	240873	570748	197933	284655	412462	741034	767341	635700	2.91031e+06	532750	1.3771e+06	2.34582e+06	968133	415312	338550	563800
Com_3261_pos	2,3-Dihydroxyolean-12-ene-23,28-dioic acid	C30 H46 O6	502.33	10.616	Full match	No results	5714.42	5002.93	5577.72	5908.32	12606.2	7000.67	9396.68	5951.13	38400.3	22991.8	20008.6	35620.7	8832.21	67201.6	89503.3	42421.1	10831.5	20627.1	18919.6
Com_2560_pos	3,5-Dihydroxy-2-(4-hydroxyphenyl)-8-(3-methyl-2-buten-1-yl)-4-oxo-4H-chromen-7-yl 6-O-acetyl-beta-D-glucopyranoside	C28 H30 O12	558.173	8.591	Full match	Invalid mass	164665	84971.1	97830.4	154507	60524.1	96180.6	113917	92094.3	125122	102325	116206	57578.6	120150	74331.8	73838.6	65480.9	67100.9	130137	126140
Com_2066_pos	Bis(pinacolato)diboron	C12 H24 B2 O4	254.185	12.218	Full match	No results	43772.9	42098.3	60217.5	55130.9	37432	58861.4	75609.1	85510.7	93453	114902	140183	151305	115030	56061.8	116781	64472.3	87526.7	230443	113661
Com_2717_pos	N,N-Dimethylacetamide	C4 H9 N O	87.0684	0.105	Full match	No results	15409.3	21109	89828.6	78942.3	37523.5	9378.46	43146.8	26110.9	52059.7	91252.6	77144.1	123106	80060.4	105807	91846.6	16080.5	37889.1	21337.4	15811.4
Com_536_pos	Diphenyl 3-[(triisopropylsilyl)oxy]-4-vinyl-1,1-cyclopentanedicarboxylate	C30 H40 O5 Si	508.265	13.354	Full match	No results	503309	703382	1.26362e+06	350157	275984	800991	590288	1.64212e+06	813281	942334	935566	564553	1.37748e+06	1.8713e+06	2.06452e+06	1.48065e+06	574891	348938	260691
Com_2209_pos	coumatetralyl	C19 H16 O3	292.109	7.969	Full match	No results	94660.4	102058	91580.5	87688.1	85674.1	105819	195088	105785	123807	112374	174096	142796	186340	151911	162104	117884	163784	120760	117376
Com_3707_pos	Propyl (3-chlorophenyl)acetate	C11 H13 Cl O2	212.06	11.831	Full match	No results	27594.6	33251.3	22729.2	33549.3	31218	33415.5	37541.9	71923.7	28098.2	44212.3	50477.6	35718	35115.6	30576.5	46667	64896.5	28611.1	52203.5	38154.1
Com_1043_pos	(2E,4E)-N-[(2R,3S,5R,9R,10S)-7,9-Dibromo-10-hydroxy-2-methoxy-8-oxo-1-oxaspiro[4.5]dec-6-en-3-yl]-4,6-dimethyl-2,4-dodecadienamide	C24 H35 Br2 N O5	575.091	1.086	Full match	No results	861452	564219	461200	154155	509979	134248	687843	774781	395639	465743	413520	416923	193653	349921	415545	129731	235276	186717	178344
Com_20_pos	3-Methoxy-2-(m-tolyl)thiophene	C12 H12 O S	204.061	1.022	Full match	Invalid mass	7.48617e+07	1.02925e+08	1.0018e+07	8.97214e+07	4.22419e+07	1.05269e+08	1.36867e+08	4.85321e+07	9.95885e+07	1.00875e+08	8.66533e+07	6.69721e+07	8.90298e+06	4.1131e+07	5.33957e+07	1.12795e+08	8.53527e+07	9.29219e+07	4.74371e+07
Com_2358_pos	(3,4-Dihydroxy-5-methoxybenzylidene)malononitrile	C11 H8 N2 O3	216.053	12.341	Full match	Invalid mass	40118.7	12933.5	44743.8	25476.2	94172.3	101346	85837.3	194029	62638.5	71289.6	88510.2	56307.6	46945.5	75547.1	46743.2	57184.3	56940.9	29061.6	104386
Com_521_pos	bikaverin	C20 H14 O8	382.07	1.086	Full match	No results	1.73528e+06	1.72469e+06	1.31642e+06	1.07296e+06	739511	669224	2.44226e+06	1.56305e+06	1.48673e+06	1.21893e+06	1.83728e+06	1.30028e+06	850727	1.56589e+06	1.84222e+06	1.37199e+06	1.54853e+06	1.00027e+06	1.20397e+06
Com_1506_pos	(2R,3aS,6aS,9aS)-9a-Methyl-2-propyldecahydro-2H-[1,3]oxazino[2,3,4-de]quinolizine	C15 H27 N O	237.209	14.589	Full match	No results	472309	318160	269337	297858	311282	232193	270868	279623	285128	326044	198053	225039	309096	336471	253687	304337	292219	335767	321447
Com_1802_pos	etamiphylline	C13 H21 N5 O2	279.17	14.594	Full match	Invalid mass	337254	215612	48784.6	211101	226969	211327	49471.2	225065	220037	214687	201145	153170	247638	175418	234496	187009	229662	247622	238994
Com_1510_pos	Butylphthalide	C12 H14 O2	190.099	14.563	Full match	No results	84174.3	71556.8	112980	168369	176572	420648	129581	92607.9	183163	180269	152383	231015	190178	163727	105338	157988	223890	179371	167808
Com_1217_pos	4-(p-Tolyl)cyclohexan-1-one	C13 H16 O	188.12	7.977	Full match	Invalid mass	222058	189745	130743	684178	617776	530522	307506	124122	276913	267818	230020	154149	65479.9	136969	148294	193209	185175	80334.2	366641
Com_1778_pos	Z-Phosphamidon	C10 H19 Cl N O5 P	299.07	1.059	Full match	No results	347212	230827	238074	110889	24976.9	51044.9	216538	217215	276586	307585	199609	247032	266889	195015	245988	240910	176664	243748	165194
Com_2144_pos	(6R,7R)-1-[(7E)-4-Acetoxy-5-methyl-8-phenyl-7-octen-1-yl]-4,7-dihydroxy-6-(octanoyloxy)-2,8-dioxabicyclo[3.2.1]octane-3,4,5-tricarboxylic acid	C34 H46 O14	678.289	9.808	Full match	No results	119341	200329	127361	174292	139565	105497	124277	139949	144146	142510	169655	152175	75562.3	75560.6	49213.1	110829	46724	193745	176285
Com_4259_pos	Nonanoic acid	C9 H18 O2	158.131	0.318	Full match	Invalid mass	16771.1	16265.4	10035.4	17020.5	13828.8	9268.66	15195.8	33848.4	10848.8	17801.6	16708.9	13872.8	23235.1	34641.8	29359.6	16217.7	10601.4	27327.1	28951.9
Com_2446_pos	BRUCEANTIN	C28 H36 O11	548.223	11.694	Full match	No results	28072.5	21984.5	26184.5	21429.8	26807.7	25048	21637.8	20475.4	49178	51319.6	41460.1	26599.5	45656.6	57021.7	165717	61875.9	120979	51308.7	65520.8
Com_4301_pos	2,4,6-Trimethylphenol	C9 H12 O	136.089	0.168	Full match	Invalid mass	26770.8	32693.9	17963.7	11457.3	19788.8	25414.4	14288.1	9792.15	18019.3	16276.7	23129.5	11878.4	21992.5	22715.5	14083.6	36409.4	26070	14313.6	22995.6
Com_580_pos	Imperatorin	C16 H14 O4	270.089	12.173	Full match	Full match	208450	285933	375720	241997	2.24531e+06	862473	409388	620114	536707	642162	774240	929748	1.07813e+06	785458	316873	376044	1.01846e+06	374110	524966
Com_2174_pos	Hexose	C6 H12 O6	180.063	1.092	Full match	No results	90089.1	90638	76469.9	121355	245183	126647	68940.6	69233.5	107777	126995	112744	76924	81405.6	77151.1	62578.5	79273.9	56903.3	161171	155964
Com_1064_pos	9-[2-(phosphonomethoxy)ethyl]guanine	C8 H12 N5 O5 P	289.057	1.063	Full match	No results	678603	695928	616144	383090	276611	442465	415102	543887	749980	659775	664657	564925	424025	688859	569405	643627	407848	375014	432801
Com_291_pos	Quinuclidine	C7 H13 N	111.104	0.87	Full match	Invalid mass	2.79019e+06	2.26381e+06	5.30474e+06	3.05899e+06	1.90256e+06	1.92797e+06	4.48069e+06	4.42105e+06	2.95407e+06	3.18386e+06	3.16945e+06	4.61483e+06	3.34394e+06	3.73087e+06	3.62982e+06	3.42763e+06	3.11014e+06	2.09946e+06	1.68185e+06
Com_3116_pos	Ethyl myristate	C16 H32 O2	256.24	0.411	Partial match	Full match	70642.2	19798	89148.3	18302.5	86788.6	97710	38053.2	56779.7	35802.2	33852	56048.8	69273.5	65094.8	56100.6	45724.3	22439.8	45602.4	61827.8	53674.2
Com_1030_pos	N-Acetyl-b-D-glucosamine	C8 H15 N O6	221.09	1.084	Full match	No results	359451	244796	298468	544082	946777	529752	290138	272372	341450	366900	400816	294890	404293	359131	358035	339695	273447	516511	388772
Com_1837_pos	1-O-Phosphonopentitol	C5 H13 O8 P	232.035	1.094	Full match	Invalid mass	134611	81923.6	31019.8	174905	245153	182114	138352	52527	95597.7	110174	106808	32284.8	72383.4	53071.2	86095	91193.4	71419.2	127913	307048
Com_2185_pos	Leu-Leu	C12 H24 N2 O3	244.178	7.522	Full match	No results	34949.2	120088	75060.4	31340	32379	123780	62541.6	209897	95210.8	107057	108520	28914.5	190259	56686.2	184540	209153	76621.7	89536.1	42588.1
Com_1212_pos	Roxane	C19 H28 N2 O4	348.206	15.518	Full match	No results	175425	36360.9	489137	7080.67	15832.2	8533.36	457256	281863	70731.2	74238.6	96618.2	580748	9766.87	5852.05	9366.75	8444.29	7973.68	18441	9888.22
Com_3163_pos	2-Aminoethyl (2S)-2,3-bis{[(3R,7R,11R)-3,7,11,15-tetramethylhexadecyl]oxy}propyl hydrogen phosphate	C45 H94 N O6 P	775.681	13.013	Full match	No results	21875.6	14366.7	24541.7	6221.02	22807.9	12483.3	23264.7	29729.4	32751.4	20845.5	25704.6	7911.95	5047.42	3195.45	14690.8	98666.2	4212.46	7496	30214.7
Com_2913_pos	(1R,3Z,6R,7R,10S,11S,14S,15S,17R,19S)-12-Acetoxy-6-(3-furyl)-16,17-dihydroxy-3-(1-hydroxyethylidene)-19-(2-methoxy-2-oxoethyl)-7,11,14-trimethyl-4-oxo-5,18-dioxahexacyclo[8.7.1.1~11,14~.0~1,10~.0~2,7~.0~12,16~]nonadec-15-yl (2E)-2-methyl-2-butenoate	C36 H44 O13	684.277	11.204	Full match	No results	27668.6	42639.7	18137.9	31815	30238.2	25998.7	26431.6	16964.7	44442.1	29511.6	44322.7	30939.4	23339.3	46657.6	19083.1	62917.8	18546.4	113883	89286
Com_423_pos	(2E)-4,6-Dibromo-3,7-dimethyl-2,7-octadienal	C10 H14 Br2 O	307.941	1.216	Full match	Invalid mass	1.45782e+06	2.01447e+06	2.93033e+06	1.65682e+06	1.54827e+06	2.1454e+06	1.84134e+06	2.31099e+06	2.99711e+06	1.52369e+06	1.93242e+06	1.71017e+06	1.96792e+06	1.50566e+06	2.00508e+06	2.05349e+06	1.89679e+06	1.45533e+06	1.3043e+06
Com_458_pos	(1S,2S,4R,9beta,16alpha,23S)-1,20-Dihydroxy-9,10,14-trimethyl-11-oxo-16,23-epoxy-4,9-cyclo-9,10-secocholesta-5,24-dien-2-yl alpha-D-glucopyranoside	C36 H56 O10	648.387	10.907	Full match	Invalid mass	194473	756051	457758	1.08954e+06	1.64294e+06	223737	398411	239666	783592	637897	696771	350344	2.51034e+06	800185	826162	368624	1.4172e+06	747845	2.00024e+06
Com_2514_pos	2-Aminoadenosine	C10 H14 N6 O4	282.108	8.53	Full match	No results	41283.7	61080.7	36198.9	59404.3	57332.3	82236.6	107365	37067.6	58208	74072.9	74254.3	144224	53198.6	63532.7	57678.5	92471.9	70275.6	93550.5	54401.2
Com_3439_pos	8-Quinolinecarbaldehyde	C10 H7 N O	157.053	5.766	Full match	No results	14403.1	9370.84	20916.3	19520.9	18048.7	19578.4	31284.8	29464.1	25740.1	19245.2	17542.7	59792.5	74258.8	50269.9	32016.7	36231	75499.3	20777.4	13540
Com_1980_pos	Cannabioxepane	C21 H22 O2	306.161	5.97	Full match	No results	162526	132551	85152	228605	234013	205171	213363	148935	135467	142928	144886	100116	93133.1	62840.1	254543	189034	89848.3	123506	122253
Com_1109_pos	4-Ethylbenzaldehyde	C9 H10 O	134.073	12.454	Partial match	Full match	75604.1	65556.6	68194.4	75431.8	856526	70505.1	76766.8	535260	88682.6	159774	177608	174188	67184.5	78081.4	194840	324255	200465	74819.6	66268.1
Com_4073_pos	Carteolol	C16 H24 N2 O3	292.178	11.87	Full match	Invalid mass	9120.14	19640.3	21153.2	9797.97	15758.8	6200.61	11968.2	10695.1	7876.78	6532.01	7727.06	8227.61	13199.7	17464.4	9714	48986.3	8386.54	14100.5	11013.7
Com_1852_pos	Atagabalin	C10 H19 N O2	185.142	8.938	Full match	No results	221269	107445	150884	200132	204884	213850	206563	209405	182580	214020	225590	124007	186263	262403	212286	168010	204966	196354	285387
Com_2814_pos	Methyl (2S,3R,4S)-2-(beta-D-erythro-hexopyranosyloxy)-4-(2-{[(2E)-2-methyl-2-butenoyl]oxy}ethyl)-3-vinyl-3,4-dihydro-2H-pyran-5-carboxylate	C22 H32 O11	472.192	9.39	Full match	No results	31741.8	24709.1	49065.5	63992	72643.3	121390	66869.7	46582.4	36038.2	61332.1	60307.5	60668	54041.5	45224.3	44999.2	42792.2	39060.2	40409.4	58347.6
Com_1835_pos	Caprolactam	C6 H11 N O	96.0575	0.151	No match	Invalid mass	109598	257106	114205	52032.9	88324.4	196491	23195.6	258421	105069	188446	161395	274606	119305	230392	284674	300129	238082	221821	272369
Com_2060_pos	Raltegravir	C20 H21 F N6 O5	444.154	7.972	Not the top hit	Full match	95307.1	109601	65855	54794.9	117882	108665	247760	138708	114568	134341	200160	216405	168247	190310	234328	176206	214819	170808	142647
Com_1022_pos	N~2~-(3-Chloro-4-methoxyphenyl)-N-(2,6-difluorophenyl)-N~2~-(methylsulfonyl)glycinamide	C16 H15 Cl F2 N2 O4 S	404.043	1.069	Full match	No results	884045	501453	564203	94553.4	60327.1	41093.6	494564	305902	493510	417372	411961	469865	501415	368497	786710	310995	278485	207094	198595
Com_885_pos	Sulfadiazine	C10 H10 N4 O2 S	250.054	1.027	Full match	No results	338789	269223	332789	832814	1.22123e+06	608961	289903	309853	396779	441871	359349	317342	310010	207286	352106	427675	363723	580185	574260
Com_4132_pos	(6aR,6bS,14R,14aR,14bS)-14-Hydroxy-4,4,6a,6b,11,11,14b-heptamethyl-1,4a,5,6,6a,6b,7,9,10,11,12,14,14a,14b-tetradecahydro-3,8(2H,4H)-picenedione	C29 H42 O3	438.313	10.91	Full match	No results	6644.22	14557.7	9633.23	15849.5	37084.5	6197.77	6672.32	11165.9	21136.5	23126.5	19083.7	9371.79	42757.3	18513.8	21412.7	15559.2	24117.9	13835	30596.5
Com_1547_pos	2-Aminooctadec-4-yne-1,3-diol	C18 H35 N O2	297.266	12.465	Partial match	Full match	210705	178349	241223	129111	109173	93208.4	241400	218938	219299	251422	279094	338730	319172	327041	277295	422427	240014	226115	253613
Com_1887_pos	(2E)-3-(3,4-Dioxo-1,5-cyclohexadien-1-yl)acrylate	C9 H5 O4	177.019	8.406	Full match	Invalid mass	8033.78	9661.79	14305.4	8885.57	19487.3	8963.74	17264.4	15167.2	61382.4	53601.9	49593	68822.4	69366.4	110341	35683.5	104212	96529.2	278986	19987.2
Com_541_pos	Choline O-Sulfate	C5 H13 N O4 S	183.056	1.031	Full match	Invalid mass	138746	169213	135243	250764	2.44986e+06	210443	120357	125772	138339	132940	151116	101532	112520	184019	106885	143744	123523	132829	151219
Com_2456_pos	(2S,7aR,8R,12aS,12bS,14S,14aR)-2-(2,6-Dimethylphenoxy)-14-hydroxy-1,1,7a,8,12a-pentamethylhexadecahydrocyclopropa[1',8a']naphtho[2',1':4,5]indeno[2,1-b]pyran-10(2H)-one	C34 H48 O4	520.355	14.685	Full match	No results	25213.6	46414.1	25580.6	78574.1	104328	107026	10796.1	17625.8	48994.9	46081.3	33665	44785.6	46089.4	29688.9	27321.2	32382.9	43010.8	55813.3	169828
Com_978_pos	2-Methyl-4-oxo-4H-pyran-3-yl (5xi)-beta-D-xylo-hexopyranoside	C12 H16 O8	288.084	1.07	Full match	No results	596861	612268	665559	81931.4	89167.9	62945.4	793245	549536	389824	386507	376158	661186	387117	500297	874884	297119	314943	189630	105861
Com_513_pos	Hemibrevetoxin B	C28 H42 O7	490.292	9.233	Full match	No results	1.27808e+06	1.36559e+06	1.39748e+06	1.81773e+06	1.57222e+06	1.32636e+06	2.50081e+06	2.17987e+06	1.42138e+06	1.4657e+06	1.80409e+06	2.06611e+06	1.35164e+06	1.281e+06	1.82069e+06	1.92809e+06	1.89922e+06	1.56918e+06	1.35427e+06
Com_22_pos	Palmitamide	C16 H33 N O	255.256	14.787	Full match	No results	9.36082e+07	9.88062e+07	6.64402e+07	5.35564e+07	6.52532e+07	4.71611e+07	3.61865e+07	5.15111e+07	5.9755e+07	5.66621e+07	5.2303e+07	4.60081e+07	5.88321e+07	5.95478e+07	6.35474e+07	6.7611e+07	5.08968e+07	7.18136e+07	5.74626e+07
Com_1765_pos	casuarine	C8 H15 N O5	205.095	1.233	Full match	No results	126741	127257	128456	108943	107965	119122	234967	169536	164111	166727	230089	237949	197474	197745	322948	173351	170238	187106	137566
Com_1722_pos	Ammoresinol	C24 H30 O4	382.214	14.024	Full match	Invalid mass	46278.9	31295.6	67959.3	111572	126066	232782	71680.8	58069.7	69981.2	120772	120047	126297	133821	105822	84874.1	134340	323593	162108	98464.8
Com_4080_pos	2-[(2R,8Z)-2-Hydroxy-8-heptadecen-1-yl]-1,4-benzenediol	C23 H38 O3	362.282	15.651	Full match	No results	13421.7	26353.3	15438	12089.5	19866.3	43385.6	16260.4	22325.8	24105.7	31082.1	21443.8	25160.5	22354.1	42549.1	29661.6	34027.1	21023.2	25786.6	13263.2
Com_593_pos	Phosphonoacetate	C2 H5 O5 P	139.988	1.205	Full match	Invalid mass	602408	729644	1.2673e+06	316700	300204	485285	1.38981e+06	1.35192e+06	887390	877551	962606	1.70299e+06	1.33852e+06	1.62281e+06	1.11792e+06	1.22494e+06	1.11468e+06	670019	566065
Com_4530_pos	(+/-)-Eucalyptol	C10 H18 O	154.136	0.168	Full match	No results	23377.6	17779.2	1793.87	2578.6	11379.2	11879.6	4534.9	3059.14	14740.3	7302	11603.2	3381.98	12670.6	16182.1	2932.48	14667.9	12050.9	4378.12	12984.3
Com_1557_pos	Di-n-Amyl phthalate	C18 H26 O4	306.183	10.438	Full match	Invalid mass	19780.7	17024.4	21127.8	16228.6	17969.3	15896.2	21734.7	16320.5	54407.6	63585.2	64914.8	84781.8	36459.4	93417.1	51955.7	144467	80277.4	402350	44306.7
Com_1097_pos	CGH2466	C14 H9 Cl2 N3 S	320.99	1.072	Full match	No results	427159	332869	398113	103274	59895.6	59309.1	372509	322239	391243	454256	413735	378765	466918	379579	735679	279516	278862	241596	172335
Com_1580_pos	S-Adenosyl-L-methionine	C15 H22 N6 O5 S	398.137	1.014	Full match	No results	153534	182841	397788	112839	104253	130009	163654	285316	226431	311759	218628	332759	270083	298610	267009	166250	183051	67289.9	130353
Com_1063_pos	3-(6-{Methyl[4-(trifluoromethoxy)phenyl]amino}-4-pyrimidinyl)benzamide	C19 H15 F3 N4 O2	388.113	9.516	Full match	Invalid mass	380594	327827	203090	370233	463803	534832	616414	329738	425073	473750	545038	523228	628505	555085	709527	482359	616900	628640	797341
Com_2100_pos	Loxoprofen	C15 H18 O3	246.126	10.077	Full match	No results	88074	82958.6	225324	77151.2	98112	79879.3	168515	184405	94188.8	74861.3	66499.5	98716.9	112756	71820.8	34294.2	35138.7	30143.5	20271.5	21582.9
Com_1163_pos	farnesoic acid	C15 H24 O2	236.177	14.381	Full match	Invalid mass	90974.5	133966	219108	68816.6	124181	137897	158208	119268	202388	222394	218895	142251	149879	187497	676656	223323	255204	183735	156900
Com_1473_pos	(-)-Podophyllotoxin	C22 H22 O8	414.131	13.441	Full match	Invalid mass	241370	197111	208946	266125	304709	282540	331434	331996	185293	377874	395333	323593	349028	326603	339832	348218	360682	358495	467592
Com_3732_pos	Cypionic acid	C8 H14 O2	142.099	0.167	Full match	No results	55723.7	56905.6	13742.8	13549.8	44891.7	34330.6	24511.9	37258	41324.1	32774	54717.9	28174.7	40953	57764	7657.24	48575	43626.4	16595.7	53719.6
Com_4458_pos	(1S)-1-Isopropyl-4,7-dimethyl-1,2-dihydronaphthalene	C15 H20	200.157	0.143	Full match	Invalid mass	6664.71	16377.9	9102.37	6648.81	6557.18	14604.1	1226.91	14110.5	4733.42	6319.2	4000.2	15567.3	3162.02	12772.7	25504.2	12820	12359.7	14581.2	13000
Com_3478_pos	8-{3-Oxo-2-[(2E)-2-penten-1-yl]cyclopentyl}octanoate	C18 H29 O3	293.212	14.786	Full match	No results	59653.6	63255.4	45000.6	63074.7	82799.6	46553.2	33343.2	54903.9	46039.2	60645.8	64650	43189	72712.5	62057.2	43167.7	73077.2	45089.4	74471.2	59571.1
Com_2619_pos	lawsone	C10 H6 O3	174.032	11.42	Full match	No results	10544.9	8640.76	12231	18602.9	26895	21781.1	10416.1	14736.3	33249.9	32707.2	36017.8	36540	20253.4	57667.9	37290.5	80534.7	138510	53170.2	24415.2
Com_3692_pos	Mitomycin	C15 H18 N4 O5	334.129	13.81	Full match	Invalid mass	42346.8	26230.3	57607.5	39835.5	61084.4	54599.5	55126.8	39476.5	52710	58282.4	57589	48484.1	60480.1	59531	41507.4	63824.5	59461.2	63437.3	65885.3
Com_4280_pos	4a,7a-Dihydrothieno[2,3-d]pyrimidin-4(1H)-one	C6 H6 N2 O S	154.021	1.132	Full match	No results	40754.9	21875.4	15031.1	14524.7	24988	8848.19	24067.4	21444.8	31857.9	26466.9	19921.4	26045.6	15769.8	24137	27014.6	23551.5	13032.7	14851.1	16759.1
Com_1943_pos	Vigabatrin	C6 H11 N O2	129.079	1.009	Full match	Invalid mass	54742.2	69834.5	103461	132122	86925.5	62669.1	84604.7	99272.5	95759.5	114553	106780	119342	247941	135799	122164	38371.1	143606	37163.6	54202.7
Com_1331_pos	calyxamine A	C12 H21 N O	195.162	14.602	Full match	Invalid mass	584619	375576	251124	429369	400030	442621	352143	338731	410983	345280	278577	171524	440026	451578	462146	345854	448254	493298	473516
Com_85_pos	Phosphoric acid	H3 O4 P	97.9769	1.502	Full match	Invalid mass	2.56143e+07	3.04596e+07	1.50974e+07	2.65072e+07	2.81101e+07	2.3512e+07	3.15085e+07	2.65224e+07	3.33289e+07	2.4133e+07	3.28614e+07	2.96258e+07	1.10452e+07	2.48423e+07	2.59724e+07	2.63319e+07	2.73096e+07	1.76758e+07	2.48556e+07
Com_583_pos	FAMPHUR	C10 H16 N O5 P S2	325.022	1.066	Full match	No results	1.45753e+06	1.30695e+06	1.56353e+06	630188	297755	350872	1.31437e+06	1.44726e+06	1.62363e+06	1.33971e+06	1.6077e+06	1.49797e+06	1.76377e+06	1.07975e+06	1.89232e+06	1.4198e+06	1.21266e+06	1.35419e+06	1.05335e+06
Com_917_pos	LysoPC(18:3(9Z,12Z,15Z))	C26 H48 N O7 P	517.314	14.572	Full match	No results	445342	697256	858333	361534	405507	701046	342890	805451	565546	607183	467448	383199	899459	701783	870308	692037	601893	398953	549345
Com_2435_pos	2-amino-5-chloro-cis,cis-muconic 6-semialdehyde	C6 H6 Cl N O3	175.003	1.076	Full match	No results	106947	110256	102505	50306.6	59598.7	87939.1	145176	95557	105686	132098	102549	84592.1	74034.9	148810	64584.6	109082	101492	66160.6	77242.5
Com_1833_pos	Methylenesuccinate	C5 H4 O4	128.011	1.092	Invalid mass	No results	158584	169306	207983	95197.8	83159.7	111645	164406	202441	172546	266344	137062	223311	147643	266189	154165	150306	129114	109099	86114.9
Com_118_pos	Tris[2-(4-methylphenyl)ethyl]silane	C27 H34 Si	386.241	9.552	Full match	No results	324465	234215	285845	181937	284347	238005	317237	308920	1.72498e+06	1.52803e+06	1.36996e+06	1.89791e+07	256734	237643	269739	305372	302322	297707	232932
Com_1848_pos	Lincomycin	C18 H34 N2 O6 S	406.211	12.569	No match	Invalid mass	145524	137227	81366.1	165330	294775	167749	85552.7	89614.5	96051.2	174290	186076	182581	113414	131118	192349	180372	285662	185101	161455
Com_326_pos	halisphingosine A	C18 H37 N O3	315.277	12.466	Full match	No results	2.02627e+06	2.03485e+06	2.60996e+06	1.12361e+06	870699	878318	2.51555e+06	2.4728e+06	2.14504e+06	2.68764e+06	2.6927e+06	3.7178e+06	3.46934e+06	3.57418e+06	2.9786e+06	4.4053e+06	3.03309e+06	2.39068e+06	2.9711e+06
Com_1093_pos	Adifoline	C22 H20 N2 O7	424.128	11.843	Full match	No results	342458	329431	328522	426794	386435	397812	457387	740481	333376	517538	643838	429802	468423	412471	501983	754443	527715	590054	691008
Com_766_pos	Biphenyl	C12 H10	154.078	13.254	Full match	Invalid mass	236224	123178	576850	84068.9	426559	407886	286173	1.41254e+06	402391	470309	509507	815958	720650	693165	400017	648856	732152	599376	212009
Com_1123_pos	Uracil	C4 H4 N2 O2	112.027	1.218	Full match	No results	137439	242332	352757	91454.6	122159	232762	182842	755708	355879	198478	290574	149598	632994	248758	712977	669148	255198	171701	110869
Com_158_pos	Adipic acid	C6 H10 O4	146.058	1.042	Full match	Invalid mass	6.36319e+06	1.23822e+07	1.06439e+07	8.01103e+06	3.97208e+06	1.16183e+07	1.26901e+07	1.27093e+07	9.91624e+06	1.12084e+07	8.80027e+06	1.07399e+07	5.41209e+06	1.1239e+07	7.64536e+06	9.64444e+06	8.23682e+06	8.83811e+06	3.51077e+06
Com_1640_pos	1-Tridecen-12-yne	C13 H22	178.172	14.591	Full match	No results	406264	271634	270647	264824	322098	275109	200232	253996	312906	246271	267599	127296	306691	276802	262243	303364	295848	306117	305834
Com_1422_pos	Ginsenoside B2	C48 H82 O18	946.555	0.968	Full match	No results	214770	222580	385686	355241	431770	292858	292800	525193	280400	243791	194550	249803	266676	223161	163230	179665	331793	295309	218640
Com_2753_pos	2-Hexyl-3-methylenesuccinic acid	C11 H18 O4	214.12	9.886	Full match	No results	4406.33	4549.74	103915	4638.77	6048.25	6519.42	5073.33	7601.66	3576.61	6380.95	7108.16	119494	9486.21	6335.57	6224.44	8695.65	4623.44	7861.88	8844.21
Com_4573_pos	Vanillin	C8 H8 O3	152.047	0.148	Full match	Invalid mass	6843	6942.84	10166.5	4578.4	4314.61	14416.3	1415.32	12689.9	4312.68	6859.18	4200.24	16913.2	5479.71	16584.9	17099.5	9492.03	11164.2	17126.6	16675.4
Com_3331_pos	Diphosphoric acid, mono[(2Z,6E,10Z,14Z)-3,7,11,15,19-pentamethyl-2,6,10,14,18-eicosapentaen-1-yl] ester, ion(3-)	C25 H41 O7 P2	515.232	14.291	Full match	Invalid mass	54955.2	37294.9	82007.6	26923.6	38501.9	59457.1	47831.7	54709.4	47645.7	44410.9	46558.9	47057.3	76863.3	57784.9	56140.2	58907.4	82178	43097.7	41518.2
Com_3130_pos	5-Bromo-2,3-dimethyl-1H-indole	C10 H10 Br N	223.001	12.171	Full match	No results	12257.8	17309.2	22912.7	18355.3	116844	57054.7	23451.8	47928.2	30285.2	53271.7	44622.6	79209.9	65942.9	56219.2	20152.7	34234.6	75916.7	26354	36642.9
Com_4721_pos	2-Methyl-2-propanyl [2-({[1-(2-pentanyl)-4-piperidinyl]amino}methyl)phenyl]carbamate	C22 H37 N3 O2	375.29	15.991	Full match	No results	1635.23	1160.18	1197.54	1192.38	2353.62	1522.13	7991.16	1114.15	2140.39	1034.32	1681.52	2469.71	2738.15	1320.47	1203.65	2666.52	1536.61	1278.7	2942.52
Com_786_pos	Isopropyl 4-ethyl-5-methyl-2-[(pentafluorobenzoyl)amino]-3-thiophenecarboxylate	C18 H16 F5 N O3 S	421.075	1.037	Full match	No results	605404	816539	705566	1.12064e+06	530812	957266	833061	1.10919e+06	839966	1.24423e+06	1.0673e+06	916907	695288	894860	929553	899198	1.22418e+06	1.24966e+06	994203
Com_107_pos	methylpropiolate	C4 H4 O2	84.0211	1.053	Full match	Invalid mass	1.75851e+07	2.23006e+07	1.98128e+07	6.99044e+06	3.81093e+06	8.5831e+06	2.22183e+07	2.15659e+07	1.86187e+07	1.48288e+07	1.39497e+07	2.03259e+07	1.08172e+07	1.91643e+07	1.77969e+07	1.17672e+07	1.13974e+07	9.33943e+06	5.44573e+06
Com_517_pos	4-Nitroaniline	C6 H6 N2 O2	138.043	1.096	Full match	Invalid mass	648421	513571	198915	813996	468137	966588	394632	2.43155e+06	459034	452218	495347	138534	201332	191811	162636	201517	284118	413103	205852
Com_1095_pos	acetic acid geranyl ester	C12 H20 O2	196.146	12.467	Full match	Invalid mass	294959	213646	399529	256403	870074	574603	267989	740157	307786	383549	431161	350512	251482	374382	218023	425906	364917	168861	378335
Com_3377_pos	(1alpha,3beta,9beta)-1,24,25-Trihydroxy-24-(hydroxymethyl)-3-(beta-D-xylopyranosyloxy)-9,19-cyclolanostan-28-oic acid	C36 H60 O11	668.411	13.91	Full match	No results	12101.8	10143.6	14530.3	15360	12287.4	9554.01	10648.8	10927.5	14170.7	16937	17815.2	8754.13	11705	12336	82769.1	53879.4	19580.9	12060.5	23007.3
Com_850_pos	(2E)-1,3-Bis(4-bromophenyl)-2-propen-1-one	C15 H10 Br2 O	363.911	0.906	Full match	No results	778304	764392	762148	988216	894999	962126	831633	385661	891754	790969	621650	1.03203e+06	873958	685795	949324	916087	662059	801824	1.10719e+06
Com_1168_pos	7-Isoquinolinyl trifluoromethanesulfonate	C10 H6 F3 N O3 S	277.001	1.046	Full match	No results	447327	357664	355054	698471	638183	654412	357135	358805	593812	433862	349663	291017	322894	247638	256749	333073	377395	528432	512110
Com_3005_pos	Cyclo(L-lysyl-L-prolyl-L-prolyl-L-valyl-L-tyrosyl-L-prolyl-L-tyrosyl)	C44 H60 N8 O9	844.451	12.846	Full match	No results	28517.2	54003.8	76329.7	30638	12377	13306.3	33350.4	25042	16287.1	14268.2	16278.3	98637.9	9704.25	9187.64	9827.62	16158.7	40303.9	14356.7	14574.6
Com_1553_pos	Epithienamycin F	C13 H18 N2 O8 S2	394.05	1.036	Full match	No results	243137	266355	215105	449150	264497	276567	249649	209261	257192	277546	333383	187101	247347	276785	277533	404310	288259	324701	312721
Com_3888_pos	2-Hydroxy-3-(2-methylenecyclopropyl)succinate	C8 H8 O5	184.039	1.105	Full match	No results	58440.8	45474.7	42059.8	10265.5	7889.96	16821.9	62790	19085	52833.6	57849.5	37186.9	44947.4	21429.4	42770.5	16256.7	16911.6	25037.1	10618.2	37776
Com_4641_pos	(-)-geosmin	C12 H22 O	182.167	0.54	Full match	No results	14770.9	1919.79	5976.64	5787.26	3775.4	8097.13	9057.24	5161.56	7132.14	5915.66	3912.44	2364.77	1808.43	10818.1	2095.09	8049.15	1517.3	4646.75	3734.87
Com_3893_pos	bisphenol c	C17 H20 O2	256.146	11.223	Full match	No results	9467.96	4717.8	7289.16	5638.77	9166.49	7438.55	5516.28	5837.19	18857.2	14788.4	15402.7	7144.77	21428.4	9718.26	26548	30236.9	13111.5	22969.8	58217.8
Com_3243_pos	(-)-Prostaglandin E2	C20 H32 O5	352.227	0.549	Full match	No results	41179.6	6655.04	72987.2	19121.3	50680.9	58458	11859	75490.8	42333.3	42767.9	23505.3	16368.7	76481.3	11984.1	64956.7	92674.2	8213.83	76563	82425.1
Com_4157_pos	2-(1,2-Dihydroxyethyl)-4-hydroxy-5-oxo-2,5-dihydrofuran-2-id-3-olate	C6 H6 O6	174.018	1.085	Full match	No results	11718.2	11710	24870	10062.6	10193.8	15929.9	12884.3	25985	32051.6	26199.1	29591.3	39148.5	39246.3	20858.2	14694	42172.1	42852.2	28239.7	7146.36
Com_778_pos	2-Methyl-2-propanyl (2E)-1-(5-methyl-1-hexen-3-yl)-2-(2-pyridinylmethylene)hydrazinecarboxylate	C18 H27 N3 O2	317.211	14.605	Full match	No results	792188	768977	706738	823162	1.12263e+06	939123	801707	674140	519643	1.00347e+06	1.047e+06	611338	848792	1.1307e+06	1.1063e+06	1.01768e+06	1.14875e+06	1.26152e+06	1.22024e+06
Com_154_pos	gamma-Aminobutyric acid	C4 H9 N O2	103.063	1.011	Full match	Invalid mass	3.53991e+06	5.58129e+06	1.36782e+07	4.0475e+06	3.27601e+06	5.19351e+06	5.92376e+06	1.47836e+07	8.86976e+06	8.05168e+06	5.94555e+06	7.62042e+06	1.30277e+07	9.90236e+06	9.04522e+06	9.89749e+06	7.51503e+06	4.07678e+06	3.4127e+06
Com_1914_pos	Acetoxymethyl 3'-(acetoxymethoxy)-3-oxo-6'-(4,4,5,5-tetramethyl-1,3,2-dioxaborolan-2-yl)-3H-spiro[2-benzofuran-1,9'-xanthene]-6-carboxylate	C33 H31 B O12	630.191	9.28	Full match	Invalid mass	190474	100755	118926	202222	212471	266272	134415	110471	166402	150412	122004	85945.8	79489.6	96518.1	112081	88656.8	91550.2	174735	152680
Com_666_pos	UNII:OUT5YHB7BO	C18 H35 N O2	297.266	13.92	Full match	No results	1.44967e+06	975905	1.01294e+06	1.32534e+06	1.37023e+06	1.23442e+06	1.36828e+06	1.43084e+06	1.20494e+06	1.26507e+06	1.39489e+06	916059	1.32101e+06	1.40288e+06	1.17931e+06	1.40687e+06	1.30929e+06	1.42542e+06	1.60186e+06
Com_2445_pos	Diphenyl ether	C12 H10 O	170.073	11.895	Full match	No results	11118	10095.1	11638.3	13493	16417.6	8865.52	8798.07	11445.5	48298.8	56411.1	48182.9	58508	60763.1	73781.5	90283.4	144156	74392.9	163863	69083.3
Com_1578_pos	2-(2-Phenyl-2-butanyl)furan	C14 H16 O	200.12	13.257	Full match	No results	84241.8	55868.9	165210	58389.6	121398	105781	132423	434626	121566	129555	186164	217259	157782	209550	139355	149130	177018	119921	73449.6
Com_2559_pos	2-(Diphenylphosphino)-1-(2-methoxyphenyl)-1H-imidazole	C22 H19 N2 O P	358.124	7.763	Full match	No results	69882.5	57747.2	99484.5	19704.9	31601.3	80365.1	103328	111998	91455.9	70713.9	79835.7	119081	118409	135065	54525.2	84965.5	71849.3	32905.9	31715.2
Com_1485_pos	2-Butylazacyclotridecane	C16 H33 N	239.261	14.92	Full match	Invalid mass	484599	362851	274896	282291	299643	242292	229921	258313	300619	290388	227999	223423	330669	284100	324682	345264	252571	307354	267848
Com_1371_pos	6-Decylubiquinol	C19 H32 O4	324.23	13.352	Full match	No results	193984	210602	347240	156525	114828	201352	205853	537513	269067	236751	227880	197582	352754	395774	514942	340122	216871	127470	124607
Com_1263_pos	2-(tert-Butyl)-4,5-dichloropyridazin-3(2H)-one	C8 H10 Cl2 N2 O	220.018	1.068	Full match	No results	498112	516958	474603	152440	51428.2	70352.7	590358	565064	490974	631633	520395	363391	384462	373628	583026	432664	320783	304908	216560
Com_1635_pos	glutaral	C5 H8 O2	100.052	0.286	Full match	No results	290916	266530	373036	318787	143959	24388.3	388887	67717.4	48834.4	59738.5	74131.9	278558	278427	285340	226045	100881	152485	275675	190626
Com_1074_pos	18-(Methoxycarbonyl)-3,4-didehydroibogamin-6-ium	C21 H25 N2 O2	337.192	14.337	Full match	No results	569602	290899	285807	368308	369512	358751	504612	372811	414655	340154	441453	240649	451896	680246	343068	456431	424529	460514	675032
Com_4710_pos	Pyrazolidine	C3 H8 N2	72.0691	0.144	Full match	No results	1594.05	6418.91	954.565	569.749	870.889	4592.2	284.022	4971.77	698.391	784.315	913.373	5273.44	909.702	7112.6	5243.46	4757.58	6757.98	4324.61	4531
Com_1865_pos	irisflorentin	C20 H18 O8	386.1	1.06	Full match	No results	315344	238169	226657	125245	67246.6	63541.5	182230	227502	233953	258611	199705	202514	193141	187359	232196	167840	207776	160526	188491
Com_224_pos	Retinyl acetate	C22 H32 O2	328.24	14.431	Full match	No results	2.31574e+06	2.78386e+06	3.09674e+06	5.15775e+06	9.34352e+06	6.34282e+06	2.79102e+06	3.20131e+06	4.20971e+06	4.54269e+06	3.77491e+06	6.62952e+06	4.29198e+06	4.21661e+06	2.4673e+06	4.26181e+06	4.75413e+06	3.89994e+06	5.51378e+06
Com_1053_pos	Myxopyronin B	C24 H33 N O6	431.23	12.516	Full match	Invalid mass	451666	429223	451044	418785	412558	374466	487830	711768	427179	510471	527101	436216	482386	266358	485231	803159	453579	583045	457730
Com_2429_pos	dichlorophen	C13 H10 Cl2 O2	268.006	1.131	Full match	No results	182153	102980	104982	63503	72921.8	54587.2	143193	117307	149351	113615	121607	145126	101423	122068	124113	109409	76478.2	84075.1	63249.3
Com_1804_pos	D-Erythrose 4-phosphate	C4 H9 O7 P	200.009	1.111	Full match	Invalid mass	129650	91845.2	50236.1	187093	254537	139706	137861	71395.8	99923.9	144479	129539	44461.8	73824.2	74724.2	93809.6	93478	63087.1	119696	319038
Com_13_pos	FARNESYL ACETONE	C18 H30 O	262.229	14.584	Full match	Invalid mass	1.82421e+07	1.66693e+08	1.40025e+08	1.51755e+08	1.70202e+08	1.44765e+08	1.19455e+08	1.51022e+08	1.72075e+08	1.49782e+08	1.3677e+08	9.87797e+07	1.70227e+08	1.74194e+08	1.61039e+08	1.50253e+08	1.86069e+08	1.90026e+08	1.83397e+08
Com_2158_pos	(2S)-2-{(2R,5S)-6-[(2E,6E)-4,6-Dimethyl-5-oxo-2,6-octadien-2-yl]-2-hydroxy-5-methyltetrahydro-2H-pyran-2-yl}-2-hydroxy-N-[(4aR,7S,10R,16aR,19R,22S,23S)-6-hydroxy-19-[(1S)-1-hydroxyethyl]-22-isopropyl-7-(methoxymethyl)-9,10-dimethyl-5,8,11,17,20,24-hexaoxodocosahydro-13H,22H-dipyridazino[6,1-f:6',1'-o][1,4,7,10,13,16]oxapentaazacyclononadecin-23-yl]butanamide	C48 H78 N8 O15	1006.56	0.965	Full match	No results	228946	122521	38427.1	74976.5	127769	105979	153816	50139.4	125676	118213	103665	21482.7	77380.1	55989.9	87347.1	87803.7	58442.1	100228	102659
Com_389_pos	afegostat	C6 H13 N O3	147.089	1.093	Full match	Invalid mass	921234	1.20402e+06	1.84826e+06	728689	319886	426495	2.09832e+06	1.95698e+06	1.31259e+06	1.23751e+06	1.31307e+06	3.18908e+06	1.37057e+06	1.84285e+06	1.14071e+06	1.66536e+06	1.56782e+06	612801	517908
Com_31_pos	L-Iditol	C6 H14 O6	182.079	1.042	Full match	Full match	3.62212e+07	6.37533e+07	6.11803e+07	4.42024e+07	2.06442e+07	6.09864e+07	7.11993e+07	7.28107e+07	5.72962e+07	5.00837e+07	4.49079e+07	5.555e+07	2.99107e+07	5.50104e+07	3.72418e+07	4.87968e+07	4.50423e+07	4.9222e+07	1.89446e+07
Com_322_pos	Allantoic acid	C4 H8 N4 O4	176.055	1.08	Full match	No results	270529	292707	2.308e+06	397281	672603	119036	1.44856e+06	971710	1.44616e+06	1.23341e+06	1.32395e+06	3.99702e+06	2.36422e+06	2.3767e+06	830047	1.94902e+06	2.77145e+06	557425	325271
Com_879_pos	actodigin	C29 H44 O9	536.296	13.93	Full match	No results	192166	205244	468396	116951	81323.7	379466	265110	554830	333265	302994	251519	267178	548554	931363	655094	527533	317472	200097	104806
Com_3123_pos	Northienamycin	C10 H14 N2 O4 S	258.068	1.083	Full match	No results	52937.8	51164.7	44636.1	109231	77292.6	71786.1	66370.7	71930.1	70659.8	98999.4	58591.6	44968.9	61523.7	76385.8	36752.2	71802	43925.6	84687.5	81239.2
Com_162_pos	3-[4-(4-Chlorophenyl)-4-{[dimethyl(2-methyl-2-propanyl)silyl]oxy}butyl]-4,4-dimethylcyclohexanone	C24 H39 Cl O2 Si	422.239	10.257	Full match	No results	203982	109953	138169	178213	157169	123984	176604	168534	722481	758315	881550	1.1853e+07	164728	131222	152956	194327	190215	117579	182303
Com_1426_pos	L-Histidine	C6 H9 N3 O2	155.069	1.006	Full match	Full match	114875	128969	231030	138574	120646	88546.5	158359	246296	213146	200699	191548	271253	449661	280358	202110	127365	314425	56552.4	80412.2
Com_2314_pos	N-(2,3-dihydroxyhexacosanoyl)-(4S)-hydroxysphinganine	C44 H89 N O6	727.666	0.966	Full match	No results	127989	173172	63999.9	141627	162227	117117	147964	110982	113557	137141	111245	51484.1	95501.1	52917.1	112361	111383	117441	162545	119401
Com_2822_pos	auripyrone A	C33 H50 O7	558.356	12.023	Full match	No results	11959	17169.1	15820.7	36628.7	66748	13190.3	24603.2	21257.9	38486.6	36961.7	34685.2	27390.9	115584	51412	45764	22526.9	26988.4	20342.3	65851.1
Com_959_pos	1,1,1-Trifluoro-2-(3-furyl)-4-penten-2-ol	C9 H9 F3 O2	206.056	8.696	Full match	Invalid mass	591042	657173	422095	598553	349648	507355	394632	664861	359888	521460	542614	442938	566643	509224	558137	928993	472192	279201	463299
Com_140_pos	Bis(4-ethylbenzylidene)sorbitol	C24 H30 O6	414.204	12.522	Partial match	Full match	7.44211e+06	7.03285e+06	7.8725e+06	7.97742e+06	7.84579e+06	7.2048e+06	8.43351e+06	1.33265e+07	7.59554e+06	9.65961e+06	1.06771e+07	8.91548e+06	9.69998e+06	7.77602e+06	9.90519e+06	1.62625e+07	9.37852e+06	1.11777e+07	1.22976e+07
Com_3134_pos	Metamizole	C13 H17 N3 O4 S	311.093	12.349	Full match	No results	20690.5	12926.9	31226.1	21657.7	110006	46615	57050.6	107209	34347.9	45676.3	51918.6	26989.9	24537.4	35640.6	17608.5	41804.2	27333.4	17063.2	56301.3
Com_3917_pos	Azanidazole	C10 H10 N6 O2	246.086	11.281	Full match	No results	25576.1	19011.2	15519.3	30047.6	29840.2	28248.5	24021.2	27610.1	25376.7	27497.7	27711	51039.8	26776.2	45993.8	26332.3	29707.9	45161.4	27273.8	27195.2
Com_2177_pos	Osthol	C15 H16 O3	244.11	9.516	Full match	No results	170895	112615	94087.7	160007	172225	183305	193268	125383	179388	144589	130965	166944	173605	157788	202335	118017	200724	186113	212626
Com_190_pos	Nicotinic acid	C6 H5 N O2	123.032	1.084	Full match	Full match	3.58412e+06	3.67503e+06	4.44138e+06	798247	983866	1.58303e+06	9.73419e+06	5.32588e+06	4.052e+06	5.069e+06	4.13343e+06	9.02063e+06	6.2671e+06	6.29946e+06	6.35564e+06	4.76536e+06	378426	2.22649e+06	1.97338e+06
Com_1512_pos	5,7-Dihydroxy-2-(4-hydroxyphenyl)-4-oxo-4H-chromen-3-yl (4xi)-6-O-[(4xi)-6-deoxy-D-ribo-hexopyranosyl]-2-O-[(2E)-3-(4-hydroxy-3-methoxyphenyl)-2-propenoyl]-alpha-L-xylo-hexopyranoside	C37 H38 O18	770.205	10.004	Full match	No results	39307.7	66116.1	13337.2	379284	507620	104966	106753	18943.6	98628.2	100308	97915.1	10086.2	21222.7	37286.9	80104.3	69605.3	42062.7	116777	94099.5
Com_2356_pos	2-Bromo-N-propylacetamide	C5 H10 Br N O	178.995	0.996	Full match	No results	10413.5	6425.28	62921.1	6279.78	5415.28	6263.54	6843.02	56153.3	24731.3	37250.2	27884.3	164333	55262.6	89816.7	21314.1	78387.3	115707	5870.23	6250.78
Com_2142_pos	4'-Methoxy-3-(trifluoromethyl)biphenyl	C14 H11 F3 O	252.076	11.424	Full match	No results	6914.95	5539.7	10286.9	10676.3	22297.8	20704.6	6658.81	7762.21	26876.7	44444.8	53789.4	40888.3	22402.1	83604.6	58999.5	120192	207395	108430	28557
Com_3643_pos	1-(3-{[(2R,3S)-2-(3,4-Dihydroxyphenyl)-3,5,7-trihydroxy-3,4-dihydro-2H-chromen-8-yl]methyl}-2,4-dihydroxy-6-methoxy-5-methylphenyl)ethanone	C26 H26 O10	498.153	10.675	Full match	No results	8249.54	20255.5	5957.49	45745.5	49365.9	20971.5	18844.3	6144.96	12575.4	18707.2	26422.1	9594.49	7267.34	10174.2	21848.2	9199.71	23656.5	34766	71286.5
Com_3250_pos	4-[(Z)-{4-Oxo-2-thioxo-3-[4-(trifluoromethyl)phenyl]-1,3-thiazolidin-5-ylidene}methyl]benzoic acid	C18 H10 F3 N O3 S2	409.006	1.093	Full match	No results	29589.7	33142.8	27574.8	64899.9	66383.4	88043.9	59595.8	57112.6	64351.9	67576.2	39079.4	42357.2	47646.4	39195.5	34469.8	52613.3	58655.7	58448.2	66071.7
Com_1180_pos	2-(4-Ethylbenzyl)furan	C13 H14 O	186.104	13.249	Full match	Invalid mass	92892.4	79216.6	219037	55250.3	214954	155604	135446	713995	194738	220736	292020	341517	345727	364329	178038	329874	366543	291588	90264.4
Com_341_pos	5-Methoxy-6-oxa-benzo[def]chrysen-3-one	C20 H12 O3	300.078	1.038	Full match	No results	2.75725e+06	3.80139e+06	1.98787e+06	3.66091e+06	1.41242e+06	3.76349e+06	3.95873e+06	3.38494e+06	4.02259e+06	4.05677e+06	3.06402e+06	1.88656e+06	2.2167e+06	2.53061e+06	1.97746e+06	2.40933e+06	1.9532e+06	3.96497e+06	1.20362e+06
Com_1766_pos	6-(Allylthio)purine	C8 H8 N4 S	192.047	1.038	Full match	No results	142776	200145	205720	353291	135788	293100	231917	126732	252481	197826	225405	177010	125532	129488	175117	147081	128173	160033	172390
Com_1132_pos	4-Aminobenzoic acid	C7 H7 N O2	137.048	1.074	Full match	No results	202214	238388	196148	157273	351160	308452	778456	253606	277940	268844	206810	251970	226304	227994	174317	208812	238471	216730	184883
Com_3795_pos	(2E)-3-(4-Bromophenyl)acrylaldehyde	C9 H7 Br O	209.968	0.981	Full match	No results	15825.9	19310.1	45261.4	20111.6	17257.6	18253.1	24153.9	26141.9	27375.7	24342	14754.4	55478.2	57544.1	38524.4	15140.6	33899.4	25679.8	7381.68	8005.06
Com_3916_pos	lecimibide	C34 H40 F2 N4 O S	590.288	8.998	Full match	No results	29076.3	50851.2	40995	39860.7	37616.7	44910.3	39149.7	59001.3	41996.2	47284.8	55740.4	45705.2	29471.4	39201.3	32286.7	44969.1	41238.9	33576.1	47449.8
Com_196_pos	6-Bromo-2,4-dihydroxy-3-methylbenzaldehyde	C8 H7 Br O3	229.959	0.894	Full match	No results	6.8071e+06	7.66957e+06	6.3543e+06	9.32757e+06	9.27058e+06	8.0694e+06	7.57444e+06	4.61423e+06	8.88029e+06	6.28801e+06	7.26984e+06	7.20086e+06	6.96145e+06	4.69021e+06	9.5638e+06	7.8571e+06	5.39441e+06	6.04359e+06	9.8076e+06
Com_32_pos	3-Methoxybenzaldehyde	C8 H8 O2	136.052	11.63	Not the top hit	Full match	5.0641e+07	3.9838e+07	6.1966e+07	4.00303e+07	4.21402e+07	5.65581e+07	3.85694e+07	4.19615e+07	5.21671e+07	4.80805e+07	4.55248e+07	5.74117e+07	4.2217e+07	4.85565e+07	4.29533e+07	3.66895e+07	5.3196e+07	3.48882e+07	3.37498e+07
Com_1513_pos	N-{1-Oxo-1-[(2-oxoethyl)amino]-2-propanyl}dodecanamide	C17 H32 N2 O3	312.242	15.081	Full match	No results	84830.6	95748.3	240292	70676.8	172780	206929	93308.4	362499	187599	217650	222843	283026	403131	291278	141177	139268	295610	272691	129251
Com_3251_pos	Acetophenone	C8 H8 O	120.057	0.164	Full match	Invalid mass	61677.4	64745	18849	18742.3	75955.3	60861.8	38996.5	61160.8	68930.1	70584.6	63840.4	36258.7	58128.2	75251.7	13445.6	78489.9	56897.7	26009.3	92989.9
Com_553_pos	3-(4-Methylbenzylidene)camphor	C18 H22 O	254.167	11.89	Full match	Invalid mass	28900.6	33950.2	38615.2	40009.3	88252.9	24633.4	31822.4	36064.5	441420	525733	554170	699541	420686	815584	674158	1.83551e+06	989828	1.99769e+06	636593
Com_1077_pos	Nor-9-carboxy-d9-THC	C21 H28 O4	344.196	13.067	No match	Invalid mass	53761.2	40209	45728.6	49430.2	48029.5	43074.1	41401.9	42925.1	123336	174176	215850	171780	437178	234043	760405	763058	184233	155376	425796
Com_703_pos	1,5-Diaminonaphthalene	C10 H10 N2	158.084	5.808	Full match	Invalid mass	149997	174776	380091	449147	282512	219741	371877	533683	582663	590616	522350	1.00001e+06	1.34749e+06	793411	608728	641597	1.31641e+06	232298	296977
Com_296_pos	Pumiliotoxin 251D	C16 H29 N O	251.225	14.04	Full match	Invalid mass	4.4308e+06	2.2169e+06	2.24199e+06	3.1002e+06	4.03206e+06	4.34366e+06	3.72441e+06	3.44416e+06	3.66508e+06	4.31249e+06	2.51111e+06	2.43808e+06	3.77373e+06	4.58778e+06	2.99148e+06	2.77935e+06	4.21644e+06	3.68109e+06	4.6352e+06
Com_361_pos	Maltitol	C12 H24 O11	344.131	1.039	Full match	Full match	876842	3.36438e+06	1.55557e+06	1.56034e+06	957499	1.51771e+06	4.20189e+06	2.9989e+06	1.60682e+06	1.65959e+06	1.61437e+06	2.13653e+06	1.0014e+06	2.37058e+06	1.93794e+06	1.29418e+06	981416	1.45934e+06	930001
Com_4306_pos	Hexakis{(Z)-[(2-methoxy-2-methylpropyl)imino]methyl}technetium	C36 H72 N6 O6 Tc	782.455	13.403	Full match	No results	6008.94	33255.6	6438.79	5624.35	5060.31	4523.03	5096.1	6867.48	6617.15	6760.44	9116.45	4381.5	5655.98	3026.72	16221.1	3657.58	3515.95	6965.94	4130.58
Com_19_pos	Choline	C5 H13 N O	103.1	0.998	No results	Full match	1.12027e+08	9.47176e+07	1.40371e+08	7.41971e+07	8.19689e+07	8.64601e+07	1.03348e+08	1.33594e+08	1.28191e+08	1.14927e+08	1.16537e+08	1.16103e+08	1.18915e+08	1.13238e+08	1.07763e+08	1.091e+08	1.15942e+08	8.67351e+07	7.75926e+07
Com_907_pos	5-aminoimidazole ribotide	C8 H14 N3 O7 P	295.058	1.011	Full match	No results	98798.1	197601	167305	161074	476113	248569	313132	165324	576803	477777	463135	794312	433153	881550	496923	545207	851169	758795	736578
Com_2888_pos	Clotrimazole	C22 H17 Cl N2	344.108	6.605	Full match	No results	54363.1	52215.4	51126	18905.4	24553.1	47270.5	107503	73192	56218.1	59916.4	52429	41543.3	95983.2	75840.7	54049.1	20076.8	113896	13529.7	23222.2
Com_3155_pos	2-Oxo-3-(phosphonatooxy)propanoate	C3 H2 O7 P	180.956	0.983	Full match	No results	15072.7	10128.4	45847.1	9279.96	9266.49	8003.21	26910.8	43727.4	58278.8	70382.5	39367.3	84674.6	56508.9	86551.1	43075.4	87542.4	63421.5	14466.1	9031.53
Com_787_pos	(4-Chloro-3-nitrophenyl){4-[3-(trifluoromethyl)phenyl]-1-piperazinyl}methanone	C18 H15 Cl F3 N3 O3	413.075	1.046	Full match	No results	738704	865077	996279	1.15211e+06	234563	1.23162e+06	840842	971270	976248	863884	1.03242e+06	828398	632000	647397	754691	861118	1.02114e+06	1.17327e+06	911263
Com_3681_pos	(4E)-5-Methyl-4-[(2-methylphenyl)hydrazono]-2-(4-phenyl-1,3-thiazol-2-yl)-2,4-dihydro-3H-pyrazol-3-one	C20 H17 N5 O S	375.117	11.851	Full match	No results	14013.5	27351.7	66884.9	15328.5	21136.4	17639.6	25920.4	19752	14220.4	21765.9	17347.1	12477.9	33404.3	24501.8	17989.2	56181	18707.3	24577.5	26746.8
Com_648_pos	6-(alpha-D-glucosaminyl)-1D-myo-inositol	C12 H23 N O10	341.132	1.064	Full match	No results	1.23969e+06	1.53737e+06	1.29857e+06	260408	256299	141680	1.24195e+06	1.3123e+06	883259	664899	685088	1.21873e+06	674655	1.0013e+06	1.42399e+06	357471	442465	294806	181696
Com_4290_pos	Chamazulene	C14 H16	184.125	14.241	Full match	Invalid mass	6058.06	5713.24	10873.4	5895.32	11746.4	9932.87	6105.78	39561.1	19638.4	10182.7	12861.9	12443.4	9462.62	11893.2	12178.5	11216.6	13012.9	16619.5	4640.84
Com_168_pos	Glycerophosphoglycerol	C6 H15 O8 P	246.05	1.2	Full match	Invalid mass	4.36473e+06	5.26922e+06	9.11137e+06	1.69963e+06	1.75675e+06	2.21725e+06	1.03887e+07	9.63951e+06	5.99078e+06	4.32852e+06	6.54116e+06	1.09803e+07	7.25123e+06	9.41808e+06	5.9256e+06	5.28929e+06	6.90151e+06	3.64563e+06	2.63278e+06
Com_1863_pos	saccharopine	C11 H20 N2 O6	276.133	9.325	Full match	Not the top hit	164690	182300	186088	224687	194273	180685	211845	315698	148750	202296	277723	44154.4	209768	189218	236783	210545	248839	228650	245540
Com_1527_pos	2-Methyl-2-propanyl 8-nonen-1-ylcarbamate	C14 H27 N O2	241.204	11.889	Full match	No results	267749	155105	178776	247032	150567	244657	246070	252343	237675	265209	286828	194077	242602	298198	245419	218310	291026	285810	435921
Com_2005_pos	2-(Difluoromethyl)-9,9-dimethyl-9H-fluorene	C16 H14 F2	244.107	12.185	Full match	Invalid mass	14908.4	9620.4	17045.3	30820.3	108618	55175.9	30140.8	32421.3	54579	93071.2	88440.1	124609	79798.6	156044	66644.1	206215	229755	244504	181593
Com_1277_pos	4,5-Dichloro-2-(2-chlorophenyl)-3(2H)-pyridazinone	C10 H5 Cl3 N2 O	273.948	0.855	Full match	No results	523651	481980	399092	576112	686276	363492	470322	428985	551856	346679	365942	450510	398948	350356	387688	318148	406747	441861	503255
Com_1759_pos	emodin-3-O-sulphate	C15 H10 O8 S	350.011	1.083	Full match	No results	353864	275437	244534	54221.5	88137.1	52933.5	297802	210332	235950	311146	177180	171299	173757	125913	320053	130046	165231	103066	101612
Com_289_pos	Drofenine	C20 H31 N O2	317.233	13.539	No results	Invalid mass	3.1529e+06	1.56132e+06	2.5304e+06	3.21793e+06	2.7881e+06	3.30476e+06	3.369e+06	4.40714e+06	2.51014e+06	2.17432e+06	3.39613e+06	2.55798e+06	3.49277e+06	3.90352e+06	1.91426e+06	4.01726e+06	3.54362e+06	4.10144e+06	5.51453e+06
Com_3324_pos	3-(imidazol-4-yl)-2-oxopropyl dihydrogen phosphate	C6 H9 N2 O5 P	220.026	1.124	Full match	No results	17328.2	21676.7	25928.7	56451.8	100404	52861.1	15950.8	34200.3	29983.5	41157.3	35810	27283.9	18911.3	30670.8	33884.6	29992.8	21495.9	31338.1	41357
Com_1645_pos	Ethylenediaminetetraacetic acid	C10 H16 N2 O8	292.09	1.252	Full match	No results	187283	100369	133100	128154	439189	195476	276757	114475	244539	193446	245815	189898	57681.4	65734.5	50727.7	99983.1	104018	134985	115038
Com_39_pos	Sucrose	C12 H22 O11	342.116	1.09	Full match	Invalid mass	5.53655e+07	4.49614e+07	3.66624e+07	2.24856e+07	1.5376e+07	1.45889e+07	6.29503e+07	3.95246e+07	3.91372e+07	2.84048e+07	4.07718e+07	3.77588e+07	2.22369e+07	3.19627e+07	5.1943e+07	3.45181e+07	3.77537e+07	2.00278e+07	2.56233e+07
Com_4686_pos	9,12-Octadecadienal	C18 H32 O	264.245	0.146	Full match	No results	1735.9	5631.41	1468.07	1358.06	1012.99	3154.72	280.522	6405.16	1051.37	1378.97	1312.77	3347.91	1289.97	9331.78	3417.98	6050.63	4270.35	5299.41	3933.02
Com_237_pos	1,3,5-Tris(2-methyl-2-propanyl)benzene	C18 H30	246.234	14.921	Full match	Invalid mass	7.35632e+06	6.6795e+06	7.25396e+06	6.20035e+06	5.94748e+06	5.91932e+06	4.64449e+06	6.23452e+06	5.60757e+06	5.00372e+06	5.60037e+06	4.72472e+06	6.8687e+06	6.71972e+06	5.75811e+06	5.03184e+06	6.12835e+06	7.47179e+06	6.72453e+06
Com_4469_pos	Isopropyl palmitate	C19 H38 O2	298.287	0.317	Full match	Invalid mass	13625.2	23208.2	16634.5	9303.48	21639.6	4097.47	9121.48	18986.9	7820.22	11137.5	8161.63	4911.92	8261.89	16963.4	21929.2	8470.72	9288.85	21212	20302
Com_1135_pos	Kojic acid	C6 H6 O4	142.027	3.532	Full match	No results	64439.3	50310.8	67085	50015.6	50286.5	42029.7	56190.6	57208.6	72799.7	72848.1	44320.4	55856.8	49429.5	45744.1	53605	43257.7	678227	38600.2	47717.7
Com_2506_pos	(3R,4aR,5S,6R,6aR,10R,10aS,10bR)-10-(Benzoyloxy)-5-hydroxy-4a,6a,7,10b-tetramethyl-5'-oxo-1,2,4',4a,5,5',6,6a,9,10,10a,10b-dodecahydrospiro[benzo[f]chromene-3,3'-furan]-6-yl nicotinate	C33 H37 N O8	575.251	14.316	Full match	No results	71855.5	100696	157336	56372.7	68148.7	75202.5	95137.6	164074	119887	101107	88950.5	102905	46576.5	120713	123053	100417	135167	97941.5	87678.2
Com_743_pos	Piracetam	C6 H10 N2 O2	142.074	1.083	Full match	No results	347029	230293	404328	216425	769846	1.31983e+06	517579	480571	468860	617818	561986	828295	470585	572857	559684	629248	725454	281171	216516
Com_3090_pos	3-(Hexopyranuronosyloxy)olean-12-en-28-oate	C36 H54 O9	630.376	10.906	Full match	No results	5838.74	24505.5	17782.6	37870.3	42668.8	15302.1	14243.3	17059.6	36282.6	22057.2	26679.8	7944.62	95483	42385.7	36801.6	19254.8	37217.9	15818.6	58359.1
Com_2273_pos	Kaur-16-ene	C20 H32	272.25	15.083	Full match	No results	69044.9	86945.7	129874	45295.8	102005	113752	61620.9	171554	126843	93193.5	99738.5	123369	179278	133044	80087.8	72607.4	141378	125950	73708.4
Com_2742_pos	alpha-ketoadipic acid	C6 H8 O5	160.037	3.529	Full match	No results	6685.65	9979.71	7580.24	8187.31	9398.89	6006.15	7849.05	8835.43	12414.5	12518.6	7450.39	6951.18	5835.74	8898.88	10469.9	6615.8	126257	6097.22	7051.54
Com_716_pos	DL-Arginine	C6 H14 N4 O2	174.112	1.003	Full match	No results	253644	263667	717127	408357	450251	268109	360206	457869	578549	498726	401582	775102	1.32504e+06	607731	784938	256701	662024	112718	338340
Com_1171_pos	MDL-72527 FREE BASE	C12 H20 N2	192.163	11.637	Full match	Invalid mass	371276	403988	658538	419207	464893	629938	307722	566271	487599	472372	473576	461027	270959	595391	288276	342582	619036	396329	149274
Com_4168_pos	[(7aS,10S,11aR)-5,10,11-Trihydroxy-2-(4-methoxyphenyl)-4,6-dimethyl-1,9,10,11,11a,12a-hexahydro-2H,7aH-pyrano[2',3':2,3][1,4]dioxepino[5,6,7-de]chromen-9-yl]methyl acetate	C26 H30 O10	502.184	9.082	Full match	No results	24978.5	18533.9	10080.2	18915.4	51793.9	41064.7	30197.1	8636.22	22629.4	30121.4	24960.9	8354.9	12507.4	10001.7	22449	21115.6	18763.7	19013.1	18819
Com_1191_pos	Pivagabine	C9 H17 N O3	187.121	1.087	Full match	No results	362348	312649	173470	490795	765224	582060	315081	209836	403993	384974	439838	233007	320212	218060	357886	302560	267272	372452	608369
Com_4187_pos	9-Hydroxy-4-methoxy-7H-furo[3,2-g]chromen-7-one	C12 H8 O5	232.037	1.101	Full match	No results	19749.4	30680.6	38757.5	10634.8	11045	6330.32	40227.5	46670.7	23904.9	31768.6	16742.7	35363.2	10475.2	17927.1	7645.74	7088.52	7731.59	10727.6	6720.56
Com_4261_pos	Hexanal	C6 H12 O	100.089	0.162	Full match	Invalid mass	11913	30452.3	7924	6358.5	31112.3	25263.5	9062.9	21791.6	21629.6	17231.9	30855.2	4858.77	25247.3	34407.5	3468.4	33370.8	31264.9	4050.87	33233.9
Com_1292_pos	3-O-Methylfunicone	C20 H20 O8	388.113	10.641	No match	Invalid mass	6354.03	5494.6	6318.07	6480.58	9063.01	17160.1	10398.8	6472.56	113106	138927	162845	210459	116478	319781	186964	492207	172316	561162	350909
Com_2323_pos	2,6-Bis[methyl(diphenyl)silyl]dinaphtho[2,1-d:1',2'-f][1,3,2]dioxaphosphepin-4-ol 4-oxide	C46 H37 O4 P Si2	740.195	9.98	Full match	No results	32836.5	43574.8	6749.08	200338	108552	30008	67729.4	11631.6	35599.7	49069.1	44427.9	19526.2	28802.7	26974	58996.3	31012.5	19766	101851	71120.8
Com_2886_pos	Androstenedione	C19 H26 O2	286.193	13.954	Full match	No results	12024.8	10178.1	15440.9	14299.2	36693.5	115139	13440	18980.5	26907.6	26835.4	24053	11660.7	18602.1	17748.4	16669.2	20276.9	19551.5	28442	18243.5
Com_669_pos	Laurolactam	C12 H23 N O	197.178	14.921	Partial match	Full match	1.35849e+06	1.46734e+06	1.05739e+06	903563	1.24457e+06	1.0606e+06	620176	839673	1.18879e+06	907038	752212	732913	1.19471e+06	1.17594e+06	1.2942e+06	1.15424e+06	965730	1.44579e+06	1.36295e+06
Com_2423_pos	2-Methyl-2-propanyl (2E)-2-hexen-1-yl[(4-methylphenyl)sulfonyl]carbamate	C18 H27 N O4 S	353.165	14.338	Full match	No results	130887	99158.9	102034	109912	103224	59509.9	132217	116668	92224.2	108376	114270	54759.4	128147	149847	102029	93044.1	137236	127458	110681
Com_4427_pos	Hexitol	C6 H14 O6	182.079	2.943	Full match	No results	11444.9	21550.3	16406.3	11740.9	9455.06	21624.1	30938.7	29244.7	19292.7	22482.2	14198.9	17809	8968.41	17297.2	9506.07	16363.8	12301.6	15458.7	8618.46
Com_4385_pos	[(1alpha,6beta,7beta,14alpha,16beta)-20-Ethyl-7,8,14-trihydroxy-1,6,16-trimethoxyaconitan-4-yl]methyl 2-[(4-methoxy-4-oxobutanoyl)amino]benzoate	C36 H50 N2 O11	686.343	11.081	Full match	No results	4369.33	3793.08	4184.68	7117.34	15651.2	6063.26	5440.48	10421.7	9185.94	11616.5	16382.1	26287.5	13383	14279.8	30644.3	17294.6	4200.61	8208.21	4179.31
Com_4584_pos	2-Furoic acid	C5 H4 O3	112.016	0.134	Full match	Invalid mass	5576.98	12844.7	13640.6	4773.98	9804.61	7421.07	1568.44	14240.7	8589.73	9196.21	6086.7	16633.9	10622	15974.3	14606.3	16201.7	12764.3	12195.1	10556.7
Com_3587_pos	1-O-{[(1'S,4R,4'S,5'R,9'S,10'R,13'S)-2,2,5',9'-Tetramethylspiro[1,3-dioxolane-4,14'-tetracyclo[11.2.1.0~1,10~.0~4,9~]hexadecan]-5'-yl]carbonyl}-beta-D-allopyranose	C29 H46 O9	538.313	14.224	Full match	No results	23857	39893.2	49620.7	21725	27076.6	58237.3	46841.4	60447.1	35951	30221.1	21004.9	14922.9	67330.7	41549	63921.4	36587.1	26120.2	20144.9	29712.9
Com_2110_pos	(+)-varitriol	C15 H20 O5	280.131	12.518	Full match	No results	110758	94049.6	110232	70453.3	92512.2	100356	117236	173187	97712	127011	88913.8	67629.8	110365	103780	117988	229266	120729	118799	129165
Com_3351_pos	N-(1-Methoxy-2,2,6-trimethyl-6-pentyl-4-piperidinyl)-7-nitro-2,1,3-benzoxadiazol-4-amine	C20 H31 N5 O4	405.236	8.118	Full match	No results	21107.6	24779.6	15012.7	71166.1	99004.4	72912.8	28124.8	16762.7	40723.2	37520.5	30493.9	19469	15160.5	21173.7	26886.5	22695.6	16514.4	33871.9	46498.4
Com_1787_pos	Ciprofibrate	C13 H14 Cl2 O3	288.032	1.1	Full match	No results	344601	265642	286480	50619.5	100571	57380.1	207708	182044	283120	188539	237443	199974	169020	221693	231641	185116	137570	164973	163472
Com_485_pos	3,5-Dihydroxyphenyl dihydrogen phosphate	C6 H7 O6 P	205.998	1.198	Full match	Invalid mass	821458	1.10801e+06	2.49304e+06	715817	461628	750657	1.36148e+06	1.89519e+06	1.48112e+06	997625	1.45117e+06	1.85354e+06	1.07506e+06	1.39199e+06	1.32187e+06	1.81044e+06	1.08159e+06	1.53633e+06	921046
Com_821_pos	hydroxychloroquine	C18 H26 Cl N3 O	335.175	14.585	Full match	No results	1.04497e+06	974658	690759	815706	772891	733476	485578	825730	747821	776153	904247	602286	815064	834869	930045	842320	743161	1.00889e+06	1.21734e+06
Com_695_pos	Dibenzothiophene	C12 H8 S	184.035	3.53	Full match	No results	5731.68	5149.7	7109.46	6171.25	5524.38	4854.21	7810.34	5498.13	6197.58	5348.45	4970.63	4943.86	6357.29	5848.59	4660.96	5602.91	1.41971e+06	5392.8	6320.2
Com_1668_pos	Chlorotributyltin	C12 H27 Cl Sn	326.081	12.344	Full match	No results	51654.1	26883.4	86331.3	24056.8	429070	170983	145652	334962	98083.1	115892	135169	82784.4	60049.3	115857	68484.9	86557.3	80144.1	37332.3	189179
Com_465_pos	Asarone	C12 H16 O3	208.11	10.459	Full match	Invalid mass	268143	215962	373259	290152	352538	414178	350253	290169	716819	748430	695500	2.42066e+06	371540	2.26459e+06	472904	1.12958e+06	867730	682446	362914
Com_1017_pos	Flurandrenolide	C24 H33 F O6	436.228	8.268	Full match	Full match	523527	409012	423066	458808	483083	552895	492683	893281	392389	536215	494856	337585	316098	333496	384688	412244	397382	380018	435162
Com_244_pos	Olomoucine	C15 H18 N6 O	298.154	11.902	Full match	Full match	12171.1	10044.2	38055.3	20990.7	75345.9	20586.8	12268.5	108397	1.47703e+06	2.17662e+06	2.41099e+06	2.14617e+06	2.90489e+06	3.36383e+06	5.66845e+06	5.81596e+06	4.2337e+06	7.19374e+06	4.31911e+06
Com_3253_pos	(-)-licarin A	C20 H22 O4	326.151	9.162	Full match	No results	44308.8	30504.6	15983.7	47336.5	85235.9	87947.5	48183.3	24253.8	32538.6	38055.8	37206.1	10481.2	23665.6	8491.45	19184.2	12853.7	22469	23269.3	52703.2
Com_1203_pos	N-[3-(1-Piperidinyl)propyl]-2-[3-(trifluoromethyl)phenyl]-4-quinolinamine	C24 H26 F3 N3	413.207	11.868	Full match	Invalid mass	130653	471510	480814	199664	225280	214412	231399	187025	123423	188418	238590	150132	328441	337078	229536	654508	164286	320336	226809
Com_1347_pos	5-Hydroxy-3-(4-hydroxyphenyl)-4-oxo-4H-chromen-7-yl hexopyranoside	C21 H20 O10	432.105	9.541	Full match	No results	14160.3	19233.6	22069	22977.6	30934.3	74811.9	39328.2	40902.6	82065.6	83376.3	87485.2	67790.4	20341.3	470960	73228.4	20920.8	227650	60966.9	18661.1
Com_3939_pos	Stearic acid	C18 H36 O2	284.271	0.16	Full match	Full match	35135.2	50908	14754.1	11162.7	24761.6	24247.9	13856.1	34545.8	22116.2	20636.9	28550.5	42749.2	19169.4	34015.5	36150.2	25354	24878.3	42456.6	35739.5
Com_2772_pos	Lumichrome	C12 H10 N4 O2	242.08	9.857	Full match	No results	49894.1	37526.5	77926.8	30055.9	40981.4	31677.2	55134.7	76984.6	105279	63881.4	82225.6	77790.3	120371	97718.5	75765.5	91419.8	64263.3	54076.7	35772.1
Com_1020_pos	clionamide	C19 H18 Br N3 O4	431.048	1.075	Full match	No results	691183	488070	479293	101813	44372.7	34643.6	521617	417413	437425	457934	469301	550399	494517	469095	816881	325521	358314	253018	219044
Com_857_pos	Columbianetin	C14 H14 O4	246.089	9.985	Not the top hit	Full match	21372.3	16054.5	21607.1	20104.4	21254.1	17853.8	17811.5	20539.7	337475	309355	304613	553813	298014	973106	455952	878192	579092	734381	303705
Com_4434_pos	(1S,2R,7S,10R,17S,20R)-2,6,6,10,16-Pentamethyl-17-(2-methyl-1-propen-1-yl)-19,21-dioxahexacyclo[18.2.1.0~1,14~.0~2,11~.0~5,10~.0~15,20~]tricos-15-en-7-yl (4xi)-3-O-beta-D-glucopyranosyl-D-xylo-hexopyranoside	C42 H66 O13	778.448	14.49	Full match	No results	10605.6	4359.98	4844.23	10873.1	5636.68	4609.51	4897.69	7830.21	6140.38	4673.94	7416.29	3878.1	5540.75	15592.7	27487.2	4359.09	15582.3	4844.07	6582.58
Com_526_pos	DEMETON-S-METHYLSULFONE	C6 H15 O5 P S2	262.009	1.096	Full match	No results	843106	692353	1.31236e+06	500905	669147	1.13362e+06	1.36282e+06	2.34415e+06	1.06252e+06	1.15064e+06	1.20045e+06	1.15284e+06	1.1983e+06	1.31448e+06	697683	1.36831e+06	1.32684e+06	880823	519327
Com_416_pos	5,7-Dimethoxy-2-(4-methoxyphenyl)-2,3-dihydro-4H-chromen-4-one	C18 H18 O5	314.115	11.37	Full match	No results	35450.1	15159.2	132456	19437.3	52430.3	57575.1	29731.4	194061	398641	427087	430977	318891	249971	630705	490767	966177	2.91786e+06	812426	546682
Com_1701_pos	Diethyl 3-(5-chloro-2-hydroxy-4-methylbenzoyl)-7,12-dihydroindolo[2,3-a]quinolizine-1,12b(6H)-dicarboxylate	C29 H27 Cl N2 O6	534.158	1.013	Full match	No results	62356.7	60412	176330	45731.3	35488.1	56676.3	151503	130916	230666	231111	197297	320434	174624	247803	221012	273542	235755	50472.6	35560
Com_1723_pos	2-(3-CARBOXYPROPIONYL)-6-HYDROXY-CYCLOHEXA-2,4-DIENE CARBOXYLIC ACID	C11 H12 O6	240.063	1.064	Full match	No results	190418	276042	224969	48952.5	50449.1	41641.1	258476	217052	178375	185702	133071	258526	180182	257030	334421	109015	88664.6	88760.8	62203.2
Com_4689_pos	GABAZINE FREE BASE	C15 H17 N3 O3	287.127	14.337	Full match	No results	4911.45	2677.14	10342.3	2538.66	5309.14	6647.28	3612.51	3054.94	5169.88	3532.59	7313.09	6702.48	5931.33	8036.94	10285.3	5148.54	4458.92	3399.8	2312.42
Com_2016_pos	2,5-Furandicarboxylic acid	C6 H4 O5	156.006	1.094	Full match	No results	97784.1	91125.8	166666	60284.1	66354.3	97795.5	181006	226433	114502	129228	116989	164761	145999	219454	124431	120075	142783	85499.3	49888.4
Com_3583_pos	3,5-Dihydroxy-2-(4-hydroxyphenyl)-8-(3-methyl-2-buten-1-yl)-4-oxo-4H-chromen-7-yl (3xi)-2-O-[(3xi)-beta-D-ribo-hexopyranosyl]-D-xylo-hexopyranoside	C32 H38 O16	678.215	8.747	Full match	No results	6254.06	21271.7	5954.01	61775.4	52315.3	70386.4	37999.7	9423.86	30513.4	35745.6	28724.2	9836.07	10441.4	11211.3	14262.2	9060.35	22312.8	27353.9	30114.4
Com_2992_pos	Iloprost	C22 H32 O4	360.23	13.928	Full match	No results	29029.7	44611.3	49933.7	58176.9	128108	59253	28796.3	32620.4	50848.9	56495.2	45128	61293.4	62853.9	43186.2	31924.2	43116.7	59052.1	50845	51637.8
Com_1666_pos	19-Nortestosterone	C18 H26 O2	274.193	13.259	Full match	Full match	115248	76487.9	220773	52450.7	213699	166111	97666.9	396271	181894	152999	196105	266720	220495	276495	166559	232004	230931	192995	102574
Com_2079_pos	(1R,4xi)-1,5-Anhydro-1-[(3alpha)-cholest-5-en-3-yl]-6-O-palmitoyl-D-ribo-hexitol	C49 H86 O6	770.645	0.965	Full match	No results	192714	180286	105359	188604	186883	194903	189835	151088	206542	130593	147758	91395	134820	138626	161179	148541	151031	228067	203871
Com_1716_pos	(E,Z)-Gloxazone	C8 H16 N6 O S2	276.082	1.088	Full match	No results	144521	144253	104541	155112	144582	263377	157216	130720	212300	245143	196301	112555	312984	154126	338582	236298	168531	243233	304417
Com_3700_pos	2-Oxoisovalerate	C5 H7 O3	115.04	1.08	Full match	Invalid mass	29036.2	17798.4	37563.7	73013.9	54456.9	39747.2	22638	22599	32494.4	52828.7	33791.8	42368.9	44904.5	42948.2	63007.4	16282.4	16624	15477.8	38170.6
Com_637_pos	(1R,4R,5S,6S,7R,10R,11S,12S)-1,7-Bis(hydroxymethyl)-2,8,13,14-tetraoxatricyclo[8.2.1.1~4,7~]tetradecane-5,6,11,12-tetrol	C12 H20 O10	324.105	1.064	Full match	No results	1.24621e+06	1.57041e+06	1.33058e+06	340347	328836	188292	1.27764e+06	1.35801e+06	906251	704876	708683	1.22859e+06	685323	1.08935e+06	1.42586e+06	376984	470324	382573	217914
Com_84_pos	Bis(methylbenzylidene)sorbitol	C22 H26 O6	386.172	11.836	Partial match	Full match	1.68871e+07	1.54799e+07	1.6828e+07	1.87665e+07	1.86077e+07	1.7887e+07	1.9718e+07	3.05295e+07	1.68064e+07	2.47022e+07	2.68951e+07	2.02921e+07	2.19787e+07	1.88199e+07	2.25617e+07	3.38458e+07	2.13641e+07	2.61144e+07	2.83511e+07
Com_1415_pos	Hex-1-enylbenzene	C12 H16	160.125	14.558	Full match	No results	465980	357994	341988	349030	369424	354687	302303	329442	396736	344450	389294	274677	459135	382543	362111	410115	399488	408194	319547
Com_1105_pos	trans-Anethole	C10 H12 O	148.089	12.523	Full match	Invalid mass	386154	358718	375659	419219	394930	367623	428622	668414	407215	541007	478861	474833	480812	385410	445388	743908	439175	476011	540640
Com_1047_pos	DIHYDROFARNESOL	C15 H28 O	224.214	13.534	Full match	Invalid mass	391054	235326	444356	527942	401833	498942	592797	658354	360807	638544	686958	621899	739769	488783	694454	703203	758408	691453	712979
Com_4101_pos	cyanidin 3-O-rutinoside 5-O-beta-D-glucoside betaine	C33 H40 O20	756.213	13.325	Full match	Invalid mass	10327.3	44007.5	6965.41	27544	7256.2	38406.2	15103.4	5717.82	9452.37	6569.75	4659.6	14121.3	4555.88	15488.4	12098.1	7373.54	23461.9	7075.43	7357.72
Com_1369_pos	6,8-Difluoro-4-methyl-7-[(4-methyl-5-oxo-2,5-dihydro-2-furanyl)oxy]-2H-chromen-2-one	C15 H10 F2 O5	308.05	1.012	Full match	No results	382064	389341	312900	470963	483709	504120	478581	414582	501375	452501	363700	302648	332042	334378	443547	504804	334566	365835	417237
Com_191_pos	1,1,1-Trifluoro-2-(3-thienyl)-4-penten-2-ol	C9 H9 F3 O S	222.033	1.014	Full match	No results	4.89133e+06	5.00383e+06	4.52201e+06	7.48215e+06	4.25328e+06	8.15144e+06	1.08354e+07	8.73967e+06	6.54541e+06	5.0886e+06	6.62498e+06	4.21196e+06	3.84642e+06	4.48162e+06	5.68672e+06	7.07855e+06	5.00193e+06	6.47774e+06	3.69924e+06
Com_4600_pos	(5-Hexen-1-yloxy)benzene	C12 H16 O	176.12	0.145	Full match	No results	4303.73	11530.5	10494.5	3395.4	3517.1	9176.67	964.985	11935.2	3401.44	4005.87	2728.61	10980.5	2651.39	14873.7	12088.6	13099.6	11996.3	11965	10123.7
Com_122_pos	Bergapten	C12 H8 O4	216.042	11.003	Partial match	Full match	3.53335e+06	3.79526e+06	7.03731e+06	6.12511e+06	1.69256e+07	9.02722e+06	4.92645e+06	9.26521e+06	9.69266e+06	9.8398e+06	9.52036e+06	1.52814e+07	7.39662e+06	1.27008e+07	6.31274e+06	1.36614e+07	1.95308e+07	1.03243e+07	4.26769e+06
Com_2364_pos	[Dichloro(2-chlorocyclohexyl)-lambda~4~-selanyl]benzene	C12 H15 Cl3 Se	343.939	0.986	Full match	No results	32784.6	51855.2	95460.6	12510.1	14705.4	13847.1	102833	72676.6	134835	93299.8	128298	83843.1	105546	115941	106696	180874	129628	21681.1	15279.4
Com_3176_pos	(2R,3R)-5-Acetyl-2-(3-hydroxy-1-propen-2-yl)-2,3-dihydro-1-benzofuran-3-yl beta-D-glucopyranoside	C19 H24 O9	396.142	9.082	Full match	No results	24321.1	30202.7	7818.47	100989	55148	34670	47298.3	12133.6	37204.3	43757.7	49474.8	21776.6	45789	29934.2	26787.8	48369.7	37121	93937.1	54087.2
Com_1155_pos	3477	C12 H20 N2 O3	240.147	1.096	Full match	Full match	498662	381237	316502	605851	647894	536396	642965	347637	446941	298689	453847	633139	431600	354928	404380	398858	238865	557044	458010
Com_4060_pos	Fluorene	C13 H10	166.078	11.811	Full match	No results	8299.21	8771.34	10200	14386.4	17037.8	10750.4	9796.83	11745.5	7846.86	10540.1	9253.39	12144.2	7005.55	9874.86	10436.9	10159.7	12838.8	47763.3	12536
Com_238_pos	Laurophenone	C18 H28 O	260.214	14.337	Full match	Invalid mass	7.224e+06	3.75925e+06	3.71233e+06	4.98932e+06	5.50365e+06	4.60816e+06	4.81465e+06	4.54123e+06	5.57032e+06	5.12706e+06	4.66246e+06	2.35165e+06	5.98098e+06	6.68479e+06	5.96478e+06	4.74941e+06	6.39072e+06	5.8192e+06	6.778e+06
Com_3236_pos	epicatechin	C15 H14 O6	290.079	7.571	Full match	No results	16374.8	12515.3	15992.3	16677.3	19707.8	18865.6	33549.9	15430.7	36790.2	30917	24371.4	12241.2	12406.3	13175.1	91043.4	81182.8	21684	12224.2	12610.7
Com_2473_pos	[(2E)-6-Cyclopropylidene-3-methyl-2-hexen-1-yl]benzene	C16 H20	212.156	11.905	Full match	No results	14628.5	15069.2	16668	17200.8	15506.6	14486.5	16116.9	14741.5	53545.1	58156.9	49925.1	51610.7	71991.8	73461	119685	122250	79177.2	160724	87689.3
Com_646_pos	2,4-Dimethylbenzaldehyde	C9 H10 O	134.073	11.836	Partial match	Full match	154350	870975	899378	962249	943695	911857	996333	1.63479e+06	1.00846e+06	1.12767e+06	1.17848e+06	1.19825e+06	1.18546e+06	963989	1.07444e+06	1.68686e+06	990399	1.21621e+06	1.31981e+06
Com_1338_pos	Malotilate	C12 H16 O4 S2	288.049	1.092	Full match	No results	578265	442590	409437	130094	80688.9	114316	445343	307528	383678	426741	337950	376610	208580	331423	382908	232795	257221	160793	142148
Com_4733_pos	10-Undecenoic acid	C11 H20 O2	184.146	0.162	Full match	No results	2977.94	4649.46	584.217	867.515	2804.7	4348.88	1424.41	1019.94	2517.74	4219.42	5123.92	1005.65	2881.04	4606.92	869.788	6089.02	2596.46	1301.65	4888.01
Com_4216_pos	(2E)-4-Hydroxy-2-nonenal	C9 H16 O2	156.115	0.32	Full match	No results	24148.7	16161.9	36578.6	21453	18210	23007.6	17137.5	25000.1	15686.4	22686.4	31020.5	19816.6	21275	35481.7	28439.7	11463.4	13040.9	37958.6	42755.4
Com_3081_pos	rac 8-Prenylnaringenin	C20 H20 O5	340.131	9.405	Full match	No results	77496.8	40368	52212	62017.9	93353	97577.8	81655.5	70270.6	79173.6	71705.9	68926.3	77898.3	60958.5	76069	66505.3	69952.9	48367.8	94083	105560
Com_264_pos	D-(+)-Glucose	C6 H12 O6	197.09	1.055	No results	Invalid mass	5.58753e+06	5.89638e+06	5.35094e+06	611348	233892	242454	4.12082e+06	2.00851e+06	2.73053e+06	2.31361e+06	2.07315e+06	3.71495e+06	2.66202e+06	2.89182e+06	3.59651e+06	1.84692e+06	1.51646e+06	1.41953e+06	670722
Com_578_pos	(2E,6E)-Farnesol	C15 H26 O	222.198	14.922	Full match	Invalid mass	1.59514e+06	1.52605e+06	1.21129e+06	1.41446e+06	1.25447e+06	1.18116e+06	1.01221e+06	1.37333e+06	1.1197e+06	1.25323e+06	1.2092e+06	1.44135e+06	1.78897e+06	1.16614e+06	1.62455e+06	1.43079e+06	1.37204e+06	1.84237e+06	1.12208e+06
Com_119_pos	Bretazenil	C19 H20 Br N3 O3	417.069	1.05	Full match	No results	8.14236e+06	1.16433e+07	1.26356e+07	1.65456e+07	1.01162e+07	2.00254e+07	1.25368e+07	1.68874e+07	1.39464e+07	9.07587e+06	1.68418e+07	1.2633e+07	1.16306e+07	9.93385e+06	9.42637e+06	1.2528e+07	1.68225e+07	1.54243e+07	1.19318e+07
Com_222_pos	Acrylamide	C3 H5 N O	71.0372	1.008	Full match	Invalid mass	1.81108e+06	2.42315e+06	7.61245e+06	2.02422e+06	1.75534e+06	2.13644e+06	2.76521e+06	7.69937e+06	4.29206e+06	4.5015e+06	3.90578e+06	3.94164e+06	7.47727e+06	5.39035e+06	5.01525e+06	5.80607e+06	4.12511e+06	2.00256e+06	1.9177e+06
Com_1256_pos	Methyl (3E)-2-[anilino(phenyl)methyl]-2-(1-methyl-1H-indol-3-yl)-4-phenyl-3-butenoate	C33 H30 N2 O2	486.229	11.635	Full match	No results	432825	327275	561128	361483	370671	517700	378150	426463	355876	456019	389870	541854	390617	533361	317473	256141	456231	331818	352834
Com_756_pos	4-Vinylcyclohexene	C8 H12	108.094	14.598	Full match	Invalid mass	1.19193e+06	1.01142e+06	889397	927051	1.15684e+06	987121	886131	944770	1.09213e+06	908641	857358	693604	1.22815e+06	1.05892e+06	963835	989255	998134	1.06188e+06	1.17716e+06
Com_1201_pos	2-Methyl-5-propionylfuran	C8 H10 O2	138.068	12.35	Partial match	Full match	156532	75313.7	160751	110054	756266	272784	216147	488367	214325	221808	191556	138502	126251	178917	132529	167588	105454	71095.6	296790
Com_607_pos	N-(6-Hydrazino-6-oxohexyl)-4-sulfamoylbenzamide	C13 H20 N4 O4 S	328.119	12.351	Full match	No results	288974	153758	488072	231889	2.08737e+06	871556	777141	1.60158e+06	441324	677699	815420	450281	390859	686831	374757	512383	381317	228904	1.0291e+06
Com_78_pos	L-Glutathione (reduced)	C10 H17 N3 O6 S	307.083	1.167	Full match	Full match	2.94839e+07	2.44929e+07	3.49298e+07	2.27745e+07	1.42218e+07	5.37139e+06	2.90266e+07	3.61748e+07	1.49645e+07	1.37794e+07	1.5951e+07	2.44427e+07	2.89617e+06	202922	100540	3.51916e+06	3.80142e+06	1.18084e+07	5.49486e+06
Com_2757_pos	Clerodendrin A	C31 H42 O12	606.265	11.174	Full match	No results	42440.7	29588.2	7486.32	141749	38970.3	46451.3	30067.1	24302.7	53623.6	42372.3	39863.9	13279.4	20946.3	20933.8	32216.2	34223.5	34019.4	50631.6	55891.5
Com_516_pos	Pyrrolidine	C4 H9 N	71.0735	0.895	Full match	No results	735662	633719	1.96511e+06	415910	315521	448521	1.07855e+06	2.27994e+06	957863	1.03929e+06	1.05357e+06	2.06256e+06	1.65256e+06	1.60872e+06	828560	961924	876931	393205	312635
Com_2621_pos	5-Hydroxyindoleacetate	C10 H9 N O3	191.058	7.9	Full match	No results	56451	42399.9	59138.9	34604	46544.3	38628.1	118431	155655	74043.9	83859.5	81190	98124.2	106532	78644.4	55424.4	67722.9	62256.3	70601.6	118024
Com_392_pos	Lauramide	C12 H25 N O	199.194	13.438	Full match	No results	2.27837e+06	2.14638e+06	2.64866e+06	2.23106e+06	2.3858e+06	2.15026e+06	2.67046e+06	2.80607e+06	2.26349e+06	2.79017e+06	2.95701e+06	2.28841e+06	2.59773e+06	2.64322e+06	2.44386e+06	3.14226e+06	3.21662e+06	2.96934e+06	3.46192e+06
Com_1814_pos	N-Methyl-5-(2-thienyl)-1,2-oxazole-3-carboxamide	C9 H8 N2 O2 S	208.031	1.057	Full match	No results	331546	223444	218339	163379	64027.5	78710.8	204085	166244	329366	225082	174279	220819	241225	134039	262764	158599	156422	182469	104146
Com_823_pos	1-(2,6-Dihydroxyphenyl)-9-{2',4,4',5-tetrahydroxy-3'-[9-(4-hydroxyphenyl)nonanoyl]-2-biphenylyl}-1-nonanone	C42 H50 O9	698.348	13.694	Full match	No results	173571	290958	494168	75584.3	119616	418791	132668	619792	311108	374037	332119	197375	633187	1.04982e+06	913156	702718	299255	204606	119768
Com_2505_pos	Dimethyl (2-oxopropyl)malonate	C8 H12 O5	188.069	1.138	Full match	No results	79785	109049	84131.1	111948	67529.8	103057	174803	94396.9	100503	100349	75566.7	75273.8	67149.1	95096.4	153993	95125	65458.3	111145	82577.1
Com_791_pos	2-Benzyl-1,1,1-trifluoro-4-penten-2-ol	C12 H13 F3 O	230.092	10.464	Full match	No results	100147	67878.9	139457	88133.5	131012	156864	114905	109546	245445	305055	334136	1.15939e+06	155575	1.0986e+06	173456	522434	383630	310223	152788
Com_3526_pos	(4R,6R)-6,9,11-Trihydroxy-4-methyl-4,5,6,7-tetrahydro-2H-3-benzoxecine-2,8(1H)-dione	C14 H16 O6	280.094	11.831	Full match	No results	58061.1	48419.8	51101.3	57340.3	45185.7	51869.1	63268.8	68416.3	52389.9	53645.3	64302.9	55799.2	61451.9	50593.5	61796.8	76608.8	53726.7	72345.2	52365
Com_58_pos	DL-Tryptophan	C11 H12 N2 O2	204.09	5.801	Full match	Full match	4.12447e+06	5.18142e+06	1.13368e+07	1.22328e+07	8.4436e+06	6.40903e+06	1.11751e+07	1.46387e+07	1.61425e+07	1.65635e+07	1.61485e+07	3.03714e+07	4.00249e+07	2.29155e+07	1.77527e+07	1.85572e+07	2.60184e+07	7.08284e+06	8.78598e+06
Com_2565_pos	N-(4-Chloro-3-nitrophenyl)-4-nitro-2,1,3-benzoxadiazol-5-amine	C12 H6 Cl N5 O5	335.006	1.153	Full match	No results	88483.6	50394.5	91648.2	27537.8	23368.1	27101.7	102802	121958	71310.5	88170.9	99648.9	139056	73698.4	117101	76433.4	100269	49065.8	40074.8	26282.7
Com_1454_pos	4-({2-[2-(2-Aminoethoxy)ethoxy]ethyl}amino)-4-oxobutanoic acid	C10 H20 N2 O5	248.138	12.346	Full match	Invalid mass	123863	89187	193022	120709	546847	254761	243870	443814	183401	226470	250977	172738	232856	248034	142641	223600	188727	147617	279908
Com_261_pos	1D-myo-Inositol 1,2-cyclic phosphate	C6 H11 O8 P	242.019	1.206	Full match	Invalid mass	2.58493e+06	2.46989e+06	6.36592e+06	1.43983e+06	1.2377e+06	1.81643e+06	3.35015e+06	4.76775e+06	3.17733e+06	2.71916e+06	2.83585e+06	4.5857e+06	2.9573e+06	4.05456e+06	2.76346e+06	3.7059e+06	3.18321e+06	3.39979e+06	2.39485e+06
Com_1762_pos	Tenidap	C14 H9 Cl N2 O3 S	320.001	1.067	Full match	No results	330112	293226	234743	52693.8	44564.3	65309.6	280069	239600	273079	147956	198684	231466	220207	288445	291506	162981	197191	137942	122028
Com_2786_pos	tefluthrin	C17 H14 Cl F7 O2	418.059	1.107	Full match	No results	127158	78321.2	86321.6	66948.4	69487.1	77918.1	121723	131986	129600	135632	91407.2	79457.6	52917.5	93674.7	77334.7	101674	87137.9	47374.4	66759.7
Com_2755_neg	Sorbic acid	C6 H8 O2	112.052	1.188	Full match	Invalid mass	19598.4	17868.3	24042.3	18797.1	19312.4	16629	28550.3	24531.8	18700.4	18345.1	15486.7	22631.4	11865.9	34463.7	24618	24439.9	17519	19077.2	25190.3
Com_156_neg	4-METHYLUMBELLIFERYL-ALPHA-D-GLUCOSE	C16 H18 O8	338.1	5.685	Full match	Invalid mass	4.42413e+06	2.06783e+06	1.77445e+06	928850	538557	558549	1.863e+06	2.06003e+06	3.16295e+06	3.2211e+06	3.18626e+06	6.85696e+06	3.10521e+06	6.87137e+06	1.21074e+07	6.83707e+06	6.16768e+06	2.75986e+06	2.61494e+06
Com_2745_neg	(2S)-2-(2-Hydroxy-2-propanyl)-7-oxo-2,3-dihydro-7H-furo[3,2-g]chromen-9-yl beta-D-glucopyranoside	C20 H24 O10	424.137	8.499	Full match	No results	3002.29	2120.7	2391.46	4162.56	4828.96	12725.3	2713.54	2292.58	10948.8	15669.2	15832	4360.99	11930.5	18879.1	21251.9	42163.4	37173.8	24688.1	20626.8
Com_2679_neg	brompheniramine	C16 H19 Br N2	318.074	8.862	Full match	No results	2609.59	1869.68	2965.58	3729.71	13391.9	14713.9	3243.17	5983.15	6198.36	5326.71	7707	2129.16	42310.6	1949.08	2676.84	2338.75	8034.57	3533.41	2673.08
Com_3265_neg	Apiin	C26 H28 O14	564.148	11.628	Full match	No results	2019.13	3391.82	2759.61	4499.86	2248.77	4343.06	1456.29	2186.85	3524.09	5100.87	2744.67	2228.16	7052.71	8012.92	7980.38	2446.89	5353.77	2431.93	1900.24
Com_19_neg	5-hydroxy-2-oxo-4-ureido-2,5-dihydro-1H-imidazole-5-carboxylic acid	C5 H6 N4 O5	202.033	1.146	Full match	Invalid mass	2.75827e+07	1.45721e+07	1.05094e+08	6.41639e+07	7.62909e+07	9.29419e+06	2.11399e+07	359904	2.16925e+07	1.69022e+07	2.48448e+07	8.08173e+06	3.72931e+06	1.85545e+06	3.38333e+07	5.5471e+07	8.28295e+06	2.13725e+07	8.06569e+07
Com_2166_neg	Tributyl phosphate	C12 H27 O4 P	266.165	12.127	Full match	No results	7691.9	2758.1	6443.84	84259.6	8443.51	7454.01	4309.28	18761.3	4144.34	5047.43	4974.31	4075.51	6361.63	4512.97	5227.72	5738.47	4186.23	14769.3	7736.86
Com_3179_neg	(4S,5R)-N,N-Bis{3-[(2,3-dihydroxybenzoyl)amino]propyl}-2-(2,3-dihydroxyphenyl)-5-methyl-4,5-dihydro-1,3-oxazole-4-carboxamide	C31 H34 N4 O10	622.226	9.092	Full match	No results	8688.33	8987.59	10055.7	5841.59	14451.9	14467.5	6651.45	11102.8	12665.6	9612.24	12245.7	6227.91	15142.7	8523.61	11425.2	9112.07	11318	10768.8	13975.5
Com_2106_neg	N-(2-Aminophenyl)-N'-(2-pyridinyl)heptanediamide	C18 H22 N4 O2	326.173	10.484	Full match	No results	21777	24512.8	15856.1	34323.7	29510.4	27802	18818.8	25573	29788.7	33052.8	31162.3	30581.8	44658.4	41718.2	22307.5	23677.4	41354.2	51540.7	103367
Com_2540_neg	3413	C11 H16 O	164.12	9.909	Full match	No results	38181.4	23097.8	37657.4	33364.6	25596.5	32538.7	24126.7	33406.7	34709	32119.2	29703	37394.9	50507.1	30146.8	35079	37420.2	37434	23808.9	27863
Com_2760_neg	(3E,5S,6R,9E,11R,14R)-5,11-Dihydroxy-6,14-dimethyl-1,7-dioxacyclotetradeca-3,9-diene-2,8-dione	C14 H20 O6	284.126	10.092	Full match	Invalid mass	31300.8	15824.6	29648.5	19276.3	18575.4	24762.4	18239.5	18079.5	17095.7	30319.3	32383.3	22706.6	34017.1	26348.6	37210.1	26429.9	39221.8	23138	33599.1
Com_169_neg	D-(-)-Lyxose	C5 H10 O5	150.053	1.075	Not the top hit	Full match	4.12238e+06	5.98122e+06	6.1586e+06	2.61035e+06	1.82501e+06	1.94618e+06	8.49164e+06	5.11319e+06	4.08923e+06	4.86918e+06	3.17238e+06	8.84585e+06	6.62055e+06	9.05692e+06	6.44023e+06	5.50489e+06	5.53521e+06	4.19871e+06	2.45233e+06
Com_1143_neg	Mucronine B	C28 H36 N4 O4	492.274	13.169	Full match	No results	31188.5	26502.8	35544.9	44678.1	400480	224660	27303.3	31843.5	48143.2	38662.6	42908.4	14659.7	17981.6	7045.03	9357.19	13454.7	9926.95	9438.5	21975.8
Com_2995_neg	Naproxen	C14 H14 O3	230.094	9.609	Full match	No results	2895.72	2463.9	2296.18	3107.14	3000.57	2655.92	2655.79	2157.2	8775.14	8051.97	6429.72	15939	6098.83	19210.5	11972.4	27583.1	19445.2	16811.5	7058.68
Com_222_neg	a-D-Glucose-1,6-bisphosphate	C6 H14 O12 P2	339.996	0.913	Not the top hit	Full match	3.90664e+06	2.26509e+06	6.11517e+06	1.41598e+06	2.22727e+06	1.39887e+06	3.35084e+06	3.72205e+06	2.26854e+06	2.11705e+06	2.71285e+06	3.71409e+06	2.81238e+06	3.26574e+06	2.09096e+06	3.24208e+06	2.99355e+06	2.21197e+06	1.93878e+06
Com_1168_neg	2-Methyl-4,6-dinitrophenol	C7 H6 N2 O5	198.028	8.069	Full match	Full match	151847	108303	123727	180298	183626	191121	131112	92517.7	139833	128661	138508	82255.2	78878.4	59290.5	105969	358594	77348.1	120567	174992
Com_2202_neg	1-O-{[(1alpha,3beta,4alpha,5alpha,9beta,22S,28R)-1,3,24-Trihydroxy-28-methoxy-4,14-dimethyl-22,28-epoxy-9,19-cycloergostan-4-yl]carbonyl}-beta-D-glucopyranose	C38 H62 O12	710.427	11.466	Full match	No results	19890.4	19776.8	9707.03	49229.1	87381.4	27770.5	18154.5	10549	29713	31650.2	34102.2	14989.3	55554.2	45485.7	33668.6	15810.4	35458.7	17798.8	70792.7
Com_2958_neg	bikaverin	C20 H14 O8	382.069	10.042	Full match	No results	2553.7	1838.58	2102.7	2527.04	2618.54	2068.59	2096.46	1950.04	5865.64	6910.09	7275.55	11123	3552.23	15660.9	2728.52	5915.24	11473.1	27331.1	2653.8
Com_2369_neg	N~4~-(1,3-Benzodioxol-5-yl)-N~2~-(2-thienylmethyl)-2,4-pyrimidinediamine	C16 H14 N4 O2 S	326.085	13.833	Full match	Invalid mass	17663	6318.95	10229.3	19392.9	10217.2	8848.26	8147.28	12124.6	24925.3	20908.6	21953	54329.8	62220.8	36994.5	36457.7	57021.8	35113.3	39306.3	60459.6
Com_1487_neg	6-[(2R,5S,6S)-5-Hydroxy-6-methyl-2-piperidinyl]hexanoic acid	C12 H23 N O3	229.168	9.383	Full match	No results	159594	92828.2	132433	96013.9	109676	72569.8	90635.1	134639	110436	105938	100431	102261	71807.8	76790.8	79066.5	147284	199342	97445.2	147076
Com_3003_neg	Myriocin	C21 H39 N O6	401.278	9.536	Full match	No results	22273.9	10720	20951.6	8041.93	22015.3	9562.72	15634.6	13567.5	17042.5	16817.6	14415.6	17769.1	21227.8	19007.4	15047.5	20691.7	25665.7	10935.9	13964.3
Com_2524_neg	(2E,4S,6E)-4,8-Dihydroxy-3,7-dimethyl-2,6-octadien-1-yl (4xi)-alpha-L-xylo-hexopyranoside	C16 H28 O8	348.179	8.739	Full match	No results	24759.2	28697.7	19067.9	39482	31939	29740	33838	18985.6	34017.6	33509	21082.5	40714.5	41958.9	44271.3	29398.6	34161.6	26241.2	27838.9	64266.8
Com_719_neg	glyceraldehyde 3-phosphate	C3 H5 O6 P	167.982	0.933	Not the top hit	No results	704724	346343	773516	358869	336197	366021	313765	281298	459932	484931	421222	777527	373857	669445	277504	138348	463025	300458	347218
Com_2043_neg	(1R,3aS,4Z,8S,8aS,9S,11S,12R,12aS,13S,13aS)-11,13a-Dihydroxy-1,5,8a,12-tetramethyl-2-oxo-1,2,3a,6,7,8,8a,9,10,11,12,12a,13,13a-tetradecahydrobenzo[4,5]cyclodeca[1,2-b]furan-8,9,13-triyl triacetate	C26 H38 O10	510.247	7.936	Full match	No results	20929.6	18487.7	8640.87	98295.6	36683.5	34794.3	21615.5	8569.95	27660.4	25060.9	21887.6	17795.2	12267.6	12909.9	16712.4	14103.4	18169.7	35807.5	37068.5
Com_199_neg	D-(-)-Glutamine	C5 H10 N2 O3	146.069	1.051	Full match	Full match	1.24066e+06	1.07937e+06	5.43679e+06	452748	593914	460611	1.40803e+06	4.08173e+06	2.22284e+06	1.94863e+06	2.2432e+06	7.08085e+06	5.65527e+06	4.00894e+06	1.01479e+06	2.57677e+06	1.6352e+06	344015	240670
Com_1149_neg	Thioperamide	C15 H24 N4 S	292.171	11.567	Full match	No results	4458.81	2765.98	3325.43	3506.69	3694.61	2938.69	3136.44	2993.2	19760.4	16505.9	18366.8	3145.72	3224.18	2929.91	3513.67	3504.96	3384.68	3035.23	423480
Com_1142_neg	Aderbasib	C21 H28 N4 O5	416.205	8.586	Full match	Invalid mass	66788.9	19704	29564.9	32389.7	401228	95757.7	69782.4	89601	58273.5	52660.8	69030.9	26330.8	24221.2	41963.4	33230.7	48438	20468.6	25858.6	48358.5
Com_2502_neg	5,7-DIMETHOXYFLAVONE	C17 H14 O4	282.089	8.685	Full match	No results	25801.3	7259.19	24032.9	10087.7	26415.7	49146.3	36340	45578.4	29398.1	27366.9	21351.9	27366.5	18247.8	19336.8	13282.4	18226.3	19997.1	6971.78	12669.9
Com_1167_neg	2,3,6,8-Tetrahydroxy[1]benzofuro[3,2-b]chromen-5-ium	C15 H9 O6	285.04	9.474	Full match	No results	18744.2	16601.8	26401.5	69197.4	20184.5	15082.5	24546	22653.6	46078.1	52766.3	43662.1	236100	6767.35	296432	15327.5	7692.25	75867	21403.7	5347.65
Com_2594_neg	5-(3-Amino-3-carboxypropyl)-9-(6-carboxy-2-piperidinyl)-2,3,10,11,11a,11b-hexahydro-1H-pyrido[2,1-f][1,6]naphthyridine-3-carboxylic acid	C23 H32 N4 O6	460.231	10.68	Full match	No results	7841.16	16831.6	17184.8	39728.9	26969.3	38516	16804.4	7932.3	20453.1	27762.8	20393.3	25290.9	12368.9	26161.2	29634.3	12567.8	48571.4	21168.4	22273.5
Com_659_neg	Yangonin	C15 H14 O4	258.089	9.546	Full match	Invalid mass	292873	270457	320675	911687	733393	214607	394713	104230	396858	373790	394708	897322	449987	418081	573630	401755	278109	481047	423923
Com_446_neg	4,5,6,7-Tetrafluoro-2-methyl-2H-isoindole	C9 H5 F4 N	203.036	1.474	Full match	No results	1.45244e+06	853984	989785	917572	1.12823e+06	1.03166e+06	1.24275e+06	1.8627e+06	1.09957e+06	1.28882e+06	1.4522e+06	1.344e+06	1.25717e+06	1.27823e+06	1.34667e+06	1.54139e+06	1.46319e+06	1.39121e+06	825797
Com_2180_neg	p-Cresol	C7 H8 O	108.058	12.404	Full match	No results	10372.1	6323.38	7285.25	10011.5	10728.4	8871.42	7810.39	8058.12	24676.1	26609.7	26784.8	31094.6	49529.3	27013.9	81265.7	67211.1	31409.3	52912.8	64106
Com_1041_neg	cartazolate	C15 H22 N4 O2	290.173	7.883	Full match	No results	260356	181987	366731	159801	279292	365784	382790	315618	276986	274746	271762	386824	291434	243323	248628	335069	317555	224997	164086
Com_3180_neg	Methyl {2-(D-allopyranosyloxy)-3-[(2E,6S)-6,7-dihydroxy-3,7-dimethyl-2-octen-1-yl]-5-hydroxyphenyl}acetate	C25 H38 O11	514.242	11.057	Full match	No results	2117.87	1530.06	1722.56	1913.47	1941.33	1575.29	1709.73	1626.62	2803.85	2558.6	2685.23	2649.73	5598.64	2063.3	9832.69	16833.4	2304.47	1583.89	9028.66
Com_489_neg	2-Oxoglutarate dianion	C5 H4 O5	144.006	1.08	Not the top hit	Invalid mass	1.04984e+06	949438	988356	557882	649807	670261	1.67538e+06	1.06791e+06	907319	888097	886175	1.28403e+06	908341	842800	1.04763e+06	950805	735181	559853	668503
Com_2994_neg	tentoxin B	C22 H32 N4 O5	432.236	10.363	Full match	No results	7383.54	5608.72	2532.33	22226.2	29850	9866.67	9416.48	3373.78	9752.79	8032.03	8576.31	6836	5260.12	5372.78	6324.34	6683.65	6043.88	12240.8	17038
Com_243_neg	(+/-)12(13)-DiHOME	C18 H34 O4	296.235	12.988	No match	Invalid mass	1.7762e+06	295386	2.15157e+06	648216	886943	1.03647e+06	1.03889e+06	1.9768e+06	1.73837e+06	1.70266e+06	1.89035e+06	1.47126e+06	2.74474e+06	3.40361e+06	3.06205e+06	5.82382e+06	2.09825e+06	2.20818e+06	697685
Com_1871_neg	3,6-Dibromo-1,8-naphthyridine-2,7-diamine	C8 H6 Br2 N4	315.896	1.032	Full match	No results	146487	53050.8	42947.5	62952.5	127292	69319.1	47621.9	40144	73844.4	77998.1	69693.3	38596.8	60568.8	43233	59367.3	84980.5	49467.8	77489.7	78874
Com_779_neg	(RS)-5-diphosphomevalonate	C6 H14 O10 P2	308.005	0.954	Full match	No results	437780	201724	465839	249762	327244	312150	182680	669810	432212	497097	438053	627241	501512	642738	341867	524924	412326	294950	267897
Com_3008_neg	BRUCEANTIN	C28 H36 O11	548.226	9.417	Full match	Invalid mass	7775.84	6423.97	4635.19	19930.5	25207	22866.3	7598.56	4854.95	11703.1	11580.2	10081.1	4513.56	13992.3	3243.96	3486.75	3064.92	7145.05	21431.2	19219.1
Com_2207_neg	Prednisolone hemisuccinate	C25 H32 O8	460.21	12.532	Full match	No results	64010.9	49614.9	49755.7	46046.9	37828.9	34462.8	30812.4	69885.8	53383.6	38202.8	34650.1	32273.8	34149.1	30708.8	44807.3	72912.2	32949	30893.5	48243.1
Com_2989_neg	6-(3,3-Dihydroxypropyl)-2,2-dimethyl-2H-chromen-5-yl 6-O-alpha-D-glucopyranosyl-beta-D-glucopyranoside	C26 H38 O14	574.227	9.096	Full match	No results	16289.9	15368.5	9051.87	13097.6	23322	17512.4	8353.16	15015	14795.3	14631.2	12929.8	9580.55	10981.3	13281.1	8196.92	8528.67	12739.4	16944.2	32211.6
Com_1918_neg	(1S,3R,4R,5R,6R,7S,8R,11R,12S,15S,16R,17E)-4,6-Dihydroxy-15-(1-hydroxy-2-methoxyethyl)-5,12-bis(methoxymethyl)-16,18-dimethyl-2,14-dioxatetracyclo[9.7.0.0~1,7~.0~3,8~]octadeca-9,17-dien-13-one	C25 H38 O9	482.252	10.605	Full match	No results	6227.65	4361.64	3417.86	8047.26	32032.6	98488.5	4114.31	3082.64	13003.4	13175.9	13081.7	6194.9	6517.28	8246.84	9978.29	8976.57	16084.7	13793.6	15653.9
Com_2361_neg	gaboxadol	C6 H8 N2 O2	140.059	1.297	Full match	No results	40026.8	21800.6	39675	40214.1	25083.4	32687.6	24956.9	27159.8	35746.7	32469.8	41109.1	27607	30832.2	26716.5	32493	39486.9	64353.9	32744.1	33328.6
Com_813_neg	flugestone	C21 H29 F O4	364.206	13.256	Full match	No results	77763	33039.2	332896	15341.1	189798	160479	96265.1	613065	188815	197370	210520	399098	301664	321577	181506	283090	297186	205461	63662.7
Com_202_neg	N-[1-(Dihydroxyboryl)-3-(methylsulfanyl)propyl]-N~2~-[(6-phenyl-2-pyridinyl)carbonyl]lysinamide	C22 H31 B N4 O4 S	458.215	10.605	Full match	Invalid mass	9.44536e+06	1.57706e+06	1.54235e+06	161278	278417	173477	251653	98693.4	1.07201e+06	1.01107e+06	1.00544e+06	214543	1.2888e+06	797663	842784	291610	1.8378e+06	391164	946798
Com_306_neg	Umbelliferone	C9 H6 O3	162.032	6.531	Full match	No results	57344.7	46640	35747.7	63671.5	34355.9	25264.6	39330.9	20538.9	562136	564848	580882	755941	741303	1.10839e+06	423467	928709	1.24343e+06	3.53823e+06	1.01168e+06
Com_2036_neg	Dimethyl (2-methoxyphenyl)malonate	C12 H14 O5	238.084	9.027	Full match	No results	55883.1	22227	22550.9	40461.6	58097.9	47332.6	33232.4	19825.1	48385.8	46697	29872	44346.6	50097.8	44434.9	74985.7	99212.9	53319.3	62715.9	85968.4
Com_2748_neg	4,4'-[(2R,3R,4R,5R)-3,4-Dimethyltetrahydrofuran-2,5-diyl]bis(2-methoxyphenol)	C20 H24 O5	344.162	11.036	Full match	No results	7612.2	4714.98	14013.2	10448.9	18268.7	35790.3	12242.1	17606.6	11002	13715	11425	13387.6	12365.5	11726.2	4583.89	6720.94	9226.72	11268.3	7375.45
Com_2911_neg	N-(3-Azidopropyl)-4-(2,6-di-tert-butyl-4-(6-(4-methylpiperazin-1-yl)-1H,3'H-[2,5'-bibenzo[d]imidazol]-2'-yl)phenoxy)butanamide	C40 H52 N10 O2	704.43	15.043	Full match	No results	12850.2	3156.52	31152.7	4053.66	4840.06	3339.38	3432.81	5552.36	3626.02	3583.27	3210.1	7004.99	15900.2	13106.5	14061	12516.7	26197.3	20052.9	8242.41
Com_2484_neg	13-hydroxypalitantin	C14 H22 O5	270.147	9.087	Full match	Invalid mass	26173.7	27628	40599.7	23566.5	63182.8	40129.6	20110.4	42179.7	30146.9	38376.8	41118.9	31201.1	54234.7	40614	47404.5	40597	38448.9	28356.3	45258.7
Com_3061_neg	Mascaroside	C26 H36 O11	524.226	8.195	Full match	No results	18898.1	12403.3	5905.83	23025.4	19436	12409	11970.1	6808.08	12317.8	14234.7	12166.4	9941.07	11631.9	10125	11903.1	10720.3	10307.5	19777.8	27822.7
Com_1698_neg	(3S,4R,5S,6S,11E,18S,19R,20S,21S,26E)-4,5,6,15,19,20,21,30-Octahydroxy-2,9,17,24,33,36-hexaoxapentacyclo[26.2.2.2~13,16~.1~3,7~.1~18,22~]hexatriaconta-1(30),11,13,15,26,28,31,34-octaene-10,25-dione	C30 H32 O16	648.17	8.532	Full match	No results	31076.8	41822.6	19740.6	153006	129143	16362.6	31998.3	20431.5	43639.5	41809.8	33293.4	59585.3	51254.4	46837	21516.6	29603.4	20092.1	54543.5	59727.3
Com_2709_neg	Quillaic Acid	C30 H46 O5	486.335	11.091	Full match	No results	5276.76	3790.61	4423.17	5973.78	8907.16	4027.7	5876.97	6768.5	11417.4	13050	12590.7	38034.9	7490.53	23271.3	38775.3	22609.4	6175.53	6602.8	13669.9
Com_1797_neg	Dexamethasone	C22 H29 F O5	392.199	13.26	Full match	No results	36845.5	21528.3	55590.7	8577.68	72334.7	38057.1	42998.9	115110	44471.1	52550.1	57680.4	98319.6	60821.1	84419.3	61869.2	66523.1	64357	52964.3	30370.5
Com_2315_neg	5,6,7-Trimethoxy-2H-chromen-2-one	C12 H12 O5	236.068	8.984	Full match	No results	3625.85	1893.15	2951.22	3386.22	6196.44	5793.84	2907.81	2951.01	13738.8	18870.8	17684.5	9180.39	12282	21405.1	24273.1	71269.5	38816	36673.3	30483.2
Com_2581_neg	Haloprogin	C9 H4 Cl3 I O	359.836	1.009	Full match	No results	51387.3	34784.6	37259.3	24963.7	33229.5	41433.6	28247.2	25026.7	27827.5	38888.2	43902.6	24965.7	37063.2	25272.9	42576.5	30551.6	49437.2	38213.7	48620.3
Com_125_neg	5,7-Dimethoxy-2-(4-methoxyphenyl)-2,3-dihydro-4H-chromen-4-one	C18 H18 O5	314.116	11.378	Full match	Invalid mass	166307	23704.3	847825	51203.7	229905	185316	68872.8	963800	2.18699e+06	2.14539e+06	2.19976e+06	1.92678e+06	1.43693e+06	3.55113e+06	2.7588e+06	6.93616e+06	1.47535e+07	3.78615e+06	2.76082e+06
Com_2347_neg	acetohexamide	C15 H20 N2 O4 S	324.114	13.121	Full match	No results	18137.8	10515	13233.6	11316.4	12120.8	12476.6	17609	17153.4	50118.6	56194	39399.3	8560.6	17422.4	10971.1	67292.3	60765	22324.3	21624.9	17659.9
Com_3045_neg	IN00488	C17 H14 O5	298.084	7.864	Full match	No results	5944.39	2803.33	8313.9	3889.14	5329.48	10159.3	10167.8	21473.8	6128.68	6461.38	5302.48	8307.46	5819.59	8571.59	3412.31	5656.84	3178.71	3342.36	4039.09
Com_773_neg	benzquinamide	C22 H32 N2 O5	404.231	13.677	Full match	No results	77877	50387.6	57461.5	796507	83267.8	47492.3	49504.9	134056	53499.6	50738.7	52857	56617.5	53609.3	50357.9	67021.7	55755.3	49032.5	52340.1	68060.4
Com_1118_neg	10-Undecynoic acid	C11 H18 O2	182.131	10.453	Full match	Invalid mass	3388.95	2033.51	2388.96	3070.28	3148.7	3124.54	2869.7	2953.35	56418.4	50128.8	48841.3	79436.4	25010.7	93448.3	49255.5	174287	81320.4	340096	40339.1
Com_1120_neg	C-75	C14 H22 O4	254.152	9.097	Full match	No results	87006.2	98916.4	191196	66870.4	414504	224545	46995.1	217720	128073	167426	147680	150931	214813	170558	231853	168678	180738	135560	162919
Com_701_neg	2-Methyl-2-propanyl 3-[(3-methylphenyl)carbamoyl]-2,4,6,7-tetrahydro-5H-pyrazolo[4,3-c]pyridine-5-carboxylate	C19 H24 N4 O3	356.184	10.255	Full match	Invalid mass	1.13293e+06	689526	415289	603818	711334	491519	494568	200462	469569	415247	429370	258154	662775	226505	676114	559039	650928	554688	865250
Com_2998_neg	Sesartemin	C23 H26 O8	430.163	6.7	Full match	No results	8970.21	2832.35	3841.45	3852.07	9067	23416.5	17966.5	8078.53	5578.96	7888.08	7076.84	5859.03	3126.63	4426.27	5796.05	3908.55	3469.01	3293.45	4300.36
Com_1446_neg	Nonactin	C40 H64 O12	736.443	10.942	Full match	No results	7793.29	33905.8	25234.4	61035.8	126359	26118.3	37243.7	26932.9	70478.3	52396.3	38270.7	41015.5	207158	73305.7	56624	25319.7	84364	26976.5	106741
Com_2694_neg	(E)-Ferulic acid	C10 H10 O4	194.058	9.673	Full match	No results	22378.8	17935.1	12845.7	45304.5	39326.8	16883.6	20527.7	15104.9	16086.1	21983.6	20695.7	20241.2	11469.1	10615.6	14303.9	16012.6	15908.1	23858.2	24710.8
Com_1704_neg	1-O-[(2E,4E,6E,8E,10E,12E,14E,16E,18E)-2,6,10,15,19,23-Hexamethyl-2,4,6,8,10,12,14,16,18,22-tetracosadecaenoyl]-6-O-(12-methyltetradecanoyl)-beta-D-glucopyranose	C51 H78 O8	818.572	1.007	Full match	No results	53786.5	74505.5	47846	151215	113949	70196.9	51607.8	66079.2	53720	64187.7	57243.9	30382.2	58620	18840.4	84443.7	39870.5	56942.4	78430.5	123900
Com_1736_neg	2-(6-{[Dimethyl(2-methyl-2-propanyl)silyl]oxy}-1-methyl-1,2,3,4-tetrahydro-1-naphthalenyl)ethanol	C19 H32 O2 Si	320.216	14.238	Full match	No results	35318.4	22521.6	84437.6	13614.2	44601.5	40088.9	31594	123798	43375.1	38656.5	42028.7	85680.9	81744.6	70070.2	28306.5	52702.6	54282.1	48409.2	17097.7
Com_236_neg	S-(2-Fluorophenyl) 2-fluoro-3-hydroxy-3-(3-thienyl)propanethioate	C13 H10 F2 O2 S2	300.01	1.158	Full match	Invalid mass	3.94846e+06	3.02826e+06	3.48655e+06	2.1268e+06	6.54625e+06	1.94995e+06	2.40226e+06	1.58435e+06	3.07505e+06	4.4396e+06	4.00187e+06	2.86759e+06	4.50104e+06	2.04786e+06	5.33502e+06	4.85313e+06	3.02157e+06	5.34111e+06	4.71449e+06
Com_2912_neg	3-O-(3-Methylbutanoyl)-beta-D-fructofuranosyl 3-O-isobutyryl-4-O-(3-methylbutanoyl)-alpha-D-glucopyranoside	C26 H44 O14	580.274	8.063	Full match	No results	24093.6	12028.1	7558.65	13769.5	12294.3	8004.69	7416.08	7745.91	12125.6	17066.7	11758.4	11210.6	7344.98	11854.6	4512.25	5639.64	13167.5	29579	14891.5
Com_114_neg	7-{[(6E)-5,8-Dioxo-6-octenoyl]oxy}-4-hydroxy-N,N,N-trimethyl-10-oxo-3,5,9-trioxa-4-phosphapentacosan-1-aminium 4-oxide	C32 H59 N O10 P	648.39	10.991	Full match	No results	1.32991e+06	3.34646e+06	2.50916e+06	4.89595e+06	8.10404e+06	1.1049e+06	1.97988e+06	1.30698e+06	4.06174e+06	4.46791e+06	3.69197e+06	1.07384e+07	1.64128e+07	7.09939e+06	9.50392e+06	5.2347e+06	6.47278e+06	3.01977e+06	9.91281e+06
Com_1261_neg	Megestrol acetate	C24 H32 O4	384.23	12.999	Full match	Invalid mass	151649	177987	81202.6	151260	145108	169329	47200.1	38996.7	103613	97549.8	109334	70776.6	80654	56354.6	84599.6	115271	103497	104598	349811
Com_1024_neg	6-Methyl-4-methylene-3-(2-methyl-2-propen-1-yl)-3,4-dihydro-2,1-benzoxathiine 1,1-dioxide	C14 H16 O3 S	264.082	1.108	Full match	Invalid mass	317787	341525	261789	278286	159552	396119	369722	201375	235545	321562	325378	211629	205761	260173	242862	394304	279741	287145	181854
Com_1003_neg	2-{4-[2-(1,3-Dithiol-2-ylidene)-1,3-dithiol-4-yl]phenyl}-4,4,5,5-tetramethyl-4,5-dihydro-1H-imidazol-1-ol 3-oxide	C19 H20 N2 O2 S4	436.039	1.113	Full match	No results	434439	238520	330606	132260	69763	69039.6	334856	338580	255249	257593	226197	417053	285376	333245	262727	211125	197116	190301	85533.3
Com_1976_neg	8-demethyl-8-(2-O-methyl-alpha-L-rhamnosyl)tetracenomycin C	C29 H30 O15	618.162	8.564	Full match	No results	7137.47	12974.4	8095.92	107044	111006	6851.38	18922.2	5537.67	23111.1	25763.5	22578.9	15247.6	11171.4	7296.54	13215.4	18222.8	6058.38	37577.4	19890.9
Com_708_neg	1-linoleoyl-sn-glycero-3-phosphoethanolamine	C23 H44 N O7 P	477.286	13.842	Full match	No results	196278	242429	145496	208096	251882	142591	334854	136515	228160	229822	212558	259256	260218	242832	908108	397718	245048	302556	227781
Com_377_neg	Mesaconic acid	C5 H6 O4	130.027	1.138	Not the top hit	Full match	1.91697e+06	132315	1.95428e+06	954807	895750	945308	2.12793e+06	2.11885e+06	1.4181e+06	2.20756e+06	1.57843e+06	2.21528e+06	1.99818e+06	2.39187e+06	2.09178e+06	2.03419e+06	1.61677e+06	1.28017e+06	1.17884e+06
Com_255_neg	Scopoletin	C10 H8 O4	192.042	6.973	Full match	Invalid mass	47454.4	8912.96	7780.2	13558.4	137617	79976.1	8688.01	8458.28	603629	609675	654379	693618	477652	1.0493e+06	145768	1.73924e+06	2.36823e+06	4.66332e+06	178298
Com_1281_neg	UV Absorber-4	C14 H20 O	204.152	13.259	Full match	No results	44293.4	25108.4	120322	13449.9	88336.7	69081.5	44704.7	257218	90204.1	78972.4	79222.2	159404	127324	123861	71011.3	116644	126885	87919.2	36062.6
Com_3068_neg	1-Allyl-6-{[dimethyl(2-methyl-2-propanyl)silyl]oxy}-1,2,3,4-tetrahydro-1-naphthalenol	C19 H30 O2 Si	318.2	13.033	Full match	No results	2465.57	1703.4	2001.15	2067.78	2278.35	1754.29	1830.47	1814.64	6031.39	6903.35	5239.49	14676.6	22088	10442.4	16394.9	23349.5	8687.17	15738.6	18933.8
Com_2841_neg	(2'R,3S,3aS,4'S,5R,6S,7R,9aS,9bR,10aS)-3-(3-Furyl)-2',4',5-trihydroxy-7-(2-hydroxy-2-propanyl)-3a,9a-dimethyl-1,6'-dioxododecahydro-3H,4'H-spiro[benzo[f]oxireno[d]isochromene-6,3'-pyran]-9-yl acetate	C28 H36 O12	564.222	7.987	Full match	No results	19197.5	11812.9	2825.8	26537.1	39757.8	30332.1	12323.6	5438.26	12837.9	12327.4	14404.7	7587.74	10619.1	6507.38	8789.95	5821.95	5746.58	17868.8	21067.3
Com_1214_neg	2-Amino-9-(2-deoxypentofuranosyl)-3,9-dihydro-6H-purin-6-one	C10 H13 N5 O4	267.097	5.425	Full match	No results	36034.4	78849.3	65341.9	77067.4	76286.3	117857	57273.3	164112	105502	127657	120328	31227.7	235739	70531.5	318718	245503	77357.5	83833.6	102549
Com_935_neg	4-(Hydroxymethyl)benzenesulfonic acid	C7 H8 O4 S	188.014	6.835	Full match	No results	19187.1	6022.47	19009.2	17923	7712.73	7382	8215.46	16299.1	51698.9	68135.6	62463.9	13438.4	24568.2	19809	18758.3	28297.1	13942.4	491042	179551
Com_733_neg	cytosporin E	C20 H30 O7	382.199	7.865	Full match	No results	123495	338222	107676	869289	379083	624803	274931	209642	330398	303936	328089	336581	68875.3	326659	285923	335268	231465	641050	315147
Com_3141_neg	Rhoifolin	C27 H30 O14	578.165	8.845	Full match	No results	2645.84	1947.42	2280.44	2505.72	2554.19	2128.76	2182.02	2169.01	3054.54	2914.08	4177.38	2217.69	2260.51	2063.86	19076.3	18650.5	2255.73	2136.25	2784.22
Com_318_neg	(3-Iodophenyl)acetyl chloride	C8 H6 Cl I O	279.916	1.083	Full match	Invalid mass	3.46054e+06	1.48475e+06	3.05178e+06	1.52917e+06	3.75019e+06	1.63453e+06	1.41997e+06	2.11699e+06	2.07502e+06	2.39535e+06	2.17252e+06	2.13894e+06	3.45771e+06	1.95738e+06	2.23597e+06	2.5802e+06	2.8079e+06	2.81446e+06	1.83904e+06
Com_725_neg	1-[(1E)-3-Bromo-1-propen-1-yl]naphthalene	C13 H11 Br	246.004	0.952	Full match	No results	343085	303510	820349	334755	204262	217792	215761	611333	236872	200781	210971	321930	278309	281311	198144	196428	570018	194867	182436
Com_372_neg	Stigmatellin Y	C29 H40 O6	484.28	14.238	Full match	Invalid mass	930409	786258	2.74091e+06	240553	286709	313288	463237	1.63159e+06	809061	740717	734100	1.06533e+06	1.62743e+06	1.60592e+06	1.4657e+06	1.45451e+06	1.14738e+06	401351	400834
Com_1654_neg	(1S)-1-[(2R,3aS,5S,6aR)-5-(2-Hydroxyethyl)hexahydrofuro[2,3-b]furan-2-yl]-1-propanol	C11 H20 O4	216.136	7.512	Full match	No results	110044	82203.6	83747.7	162989	109831	67857.8	81077.7	90013.7	95509.5	100686	69611.2	71985.8	67831.6	67404.1	74510.9	122147	83466.8	115730	120943
Com_1352_neg	[4-(3,5-Difluorophenyl)-2H-1,2,3-triazol-2-yl](4-morpholinyl)methanone	C13 H12 F2 N4 O2	294.093	13.809	Full match	Invalid mass	5339.83	3833.2	5470.99	4115.74	7495.6	8660.87	4324.64	6008.49	26027	22457.3	13171.7	4708.25	5074.46	4274.64	220960	262780	7971.97	9800.82	11934.3
Com_2446_neg	Sweroside	C16 H22 O9	358.127	7.708	Full match	No results	14493.7	10667.9	13708.3	28912.8	22629.4	52546.6	27316.2	9199.27	20404.9	21585	17156.3	16844.1	21152	19693.2	14682.4	33748.2	36890.7	27462.3	31111.7
Com_2865_neg	Ethyl 4-[2-fluoro-5-(propionylamino)phenyl]-7H-pyrrolo[2,3-d]pyrimidine-5-carboxylate	C18 H17 F N4 O3	356.13	8.745	Full match	No results	3087.61	9721.14	2042.85	25772.6	21007.7	4029.88	8150.59	1996.6	9537.94	11263	8761.13	8458.18	5103.16	4751.48	7099.6	4846.11	11846.9	10714.4	41151
Com_2471_neg	(1aS,1bS,2S,5aR,6S,6aS)-6-({6-Deoxy-4-O-[(2E)-3-(3,4-dimethoxyphenyl)-2-propenoyl]-alpha-L-mannopyranosyl}oxy)-1a-(hydroxymethyl)-1a,1b,2,5a,6,6a-hexahydrooxireno[4,5]cyclopenta[1,2-c]pyran-2-yl beta-D-glucopyranoside	C32 H42 O17	698.245	7.82	Full match	No results	4888.93	13861.6	2483.54	58359	33710.3	51065	12476.3	4690.63	14385.2	13052.5	16660.1	2523.87	3861.78	4619.13	2886.84	2801	4506.62	23658.9	23965.5
Com_2682_neg	Prostaglandin G2	C20 H32 O6	368.22	9.609	Full match	No results	13319.2	18014.3	10632.1	45824.3	18930.2	17323.9	15748.8	12890.1	14711.2	13486.3	19514.5	10553	7729.98	11147.3	11750.5	12314.7	13683.4	17048.2	16856.8
Com_2030_neg	(4E)-11,13a-Dihydroxy-5-(hydroxymethyl)-1,8a,12-trimethyl-2-oxo-1,2,3a,6,7,8,8a,9,10,11,12,12a,13,13a-tetradecahydrobenzo[4,5]cyclodeca[1,2-b]furan-8,9,13-triyl triacetate	C26 H38 O11	526.241	9.38	Full match	No results	105560	65573.3	49295.6	72626.6	107583	68560.6	69678	67715.5	64159.7	68836.2	55090.3	49659.4	52013.7	49423	64013	55846.7	71979.9	79350.3	54294
Com_116_neg	6-Methoxy-3-(6-methoxy-1,3-benzodioxol-5-yl)-4-oxo-4H-chromen-7-yl 6-O-[(2R,3R,4R)-3,4-dihydroxy-4-(hydroxymethyl)tetrahydro-2-furanyl]-alpha-L-idopyranoside	C29 H32 O16	636.171	9.146	Full match	Invalid mass	589669	3.39725e+06	3.82912e+06	1.74367e+07	1.91031e+07	1.51585e+06	3.02488e+06	768473	4.89486e+06	4.50323e+06	4.47079e+06	8.49173e+06	5.51488e+06	1.73525e+06	4.72565e+06	3.11499e+06	959800	6.63666e+06	3.95672e+06
Com_2884_neg	(2beta,3beta,5xi,9xi,18xi)-2,28-Dihydroxy-23,28-dioxoolean-12-en-3-yl (3xi)-D-ribo-hexopyranosiduronic acid	C36 H54 O11	662.369	11.045	Full match	No results	4690.13	3340.36	3814.71	5501.4	4879.08	3488.56	3786.29	4321.95	5212.37	5465.82	3635.21	15174.7	6247.02	29090.8	10276.7	9337.6	6364.97	5384.84	5053.36
Com_671_neg	Furfural	C5 H4 O2	96.0211	1.066	Full match	No results	528285	556964	912081	149626	87143.4	171031	542284	482604	339859	395797	421992	885129	238869	625539	681427	357660	363751	235937	200773
Com_434_neg	[1-(3-Chlorophenyl)-1H-pyrazol-4-yl]boronic acid	C9 H8 B Cl N2 O2	222.038	0.951	Full match	No results	1.91078e+06	617382	2.10055e+06	859042	1.04927e+06	883390	840409	1.20726e+06	1.02491e+06	935126	879050	1.41617e+06	888654	771238	1.18824e+06	1.31796e+06	1.20164e+06	670923	752988
Com_2123_neg	(8S,11S,14S)-14-Amino-11-[(2R)-3-amino-2-hydroxypropyl]-5,17-dihydroxy-10,13-dioxo-9,12-diazatricyclo[14.3.1.1~2,6~]henicosa-1(20),2(21),3,5,16,18-hexaene-8-carboxylic acid	C23 H28 N4 O7	472.195	8.865	Full match	Invalid mass	48910.3	37666.3	29286.5	88178.6	72891	58043.7	49359.2	20805.1	32257.1	48144.6	46333.9	44332.3	28612.6	28324	48949	37600.9	64383.9	55967.9	54075.4
Com_2713_neg	(3beta,7beta)-3-Hydroxy-7-{[(2Z)-3-(4-hydroxyphenyl)-2-propenoyl]oxy}lup-20(29)-en-28-oic acid	C39 H54 O6	618.392	14.79	Full match	No results	24946.8	11157.8	40358.1	25636.2	16205.8	6204.81	4694.81	17232	6252.54	9364.87	9197.49	13267.3	34097.1	21048	25132.8	17177.3	19777.7	34117.3	20036.8
Com_2577_neg	Jacareubin	C18 H14 O6	326.079	8.694	Full match	No results	16899.1	3683.69	26930.5	2888.6	9845.27	36534.7	24733.9	45189.2	19132.9	13927.3	16345	23150.6	14648	14040.4	7486.67	17930.5	7029.38	4602.41	6027.1
Com_1073_neg	[(6E,8R,10S)-3-Bromo-2-(cyclopropylmethoxy)-8-[(4-methoxybenzyl)sulfanyl]-6-(methoxyimino)-5,6,7,8,9,10,11,12-octahydro-4aH-[1]benzofuro[3a,3,2-ef][2]benzazepin-10-yl]methanol	C29 H35 Br N2 O5 S	602.146	1.102	Full match	No results	215248	105947	127798	91461.1	262498	60760.2	142538	363378	85924.5	74143.3	113919	34767.8	46007.5	34665.5	48346.6	33707	35457.8	57690.5	41974.3
Com_2531_neg	(1S,4S,5R,8S,9S,10S,13S,14S)-8-(beta-L-glycero-Hexopyranosyloxy)-14-(hydroxymethyl)-5-methyltetracyclo[11.2.1.0~1,10~.0~4,9~]hexadecane-5-carboxylic acid	C25 H40 O9	484.268	11.303	Full match	No results	2884.71	1979.93	2295.63	2550.97	2651.83	2068.84	2220.14	2162.05	13329.7	14979.7	13584.9	14707	30473.6	17080.7	54246.6	44202.7	33310.5	13749.1	33830.2
Com_839_neg	Bromobimane	C10 H11 Br N2 O2	269.999	1.163	Full match	No results	231679	83110	140879	82338.1	640430	202054	139794	22067.7	184756	252904	222353	186312	318484	148979	484442	162433	44689.6	592523	390816
Com_2261_neg	Fluticasone furoate	C27 H29 F3 O6 S	538.166	8.865	Full match	No results	44639.3	41240.2	39789.8	77156.5	75844.7	39758.3	46744.6	25051.5	45324.1	40650	46723.3	41184.6	29358.5	39433.3	35533.7	36507.2	61063.2	56726.5	51030.7
Com_3085_neg	(3S,3'S,5aS,5a'S,10bS,10b'S,11aS,11a'S)-3,3'-Dibenzyl-2,2'-dimethyl-2,2',3,3',5a,5a',6,6',11,11',11a,11a'-dodecahydro-10b,10b'-bipyrazino[1',2':1,5]pyrrolo[2,3-b]indole-1,1',4,4'-tetrone	C42 H40 N6 O4	692.309	10.338	Full match	No results	6014.57	7934.98	2004	4427.81	10552.4	8583.47	2708.45	1860.5	8143.65	6763.78	4641.47	3205.71	10822.8	5790.26	13352.9	8611.49	2279.68	8828.89	25936
Com_3242_neg	Di-n-Amyl phthalate	C18 H26 O4	306.183	13.249	Full match	No results	2532.74	2617.91	4102.24	1585.11	3939.55	4156.33	1861.5	10363.9	4068.57	3783.02	3200.12	5615.37	6834.02	8063.91	3312.77	5837.98	5512.84	3345.67	1856.44
Com_3178_neg	DIMEFURON	C15 H19 Cl N4 O3	338.116	9.905	Full match	No results	20317.9	9141.55	10626.4	2512.87	2477.51	3836.64	13492.2	6875.59	5872.14	6965.3	6542.4	2448.32	4135.73	2053.55	6182.69	2387.14	6001.88	2060.04	3994.85
Com_2974_neg	(1R,4aS,5R,6R)-6-Acetoxy-5-(2-carboxyethyl)-1,4a,6-trimethyldecahydro-1-naphthalenecarboxylic acid	C19 H30 O6	354.205	10.81	Full match	Invalid mass	2920.06	2044.66	2375.48	2611.99	2638.26	2149.55	2340.98	2281.59	7929.48	8662.35	8438.45	15838.1	24444.2	7823.29	20969.1	21300.5	6963.15	18911.5	34292.6
Com_491_neg	Pyrophosphoric Acid	H4 O7 P2	177.943	0.965	Full match	No results	1.30836e+06	1.50505e+06	645502	1.51585e+06	2.04594e+06	1.55028e+06	1.30843e+06	831409	1.04117e+06	1.00396e+06	1.13512e+06	902476	1.02879e+06	626635	1.20235e+06	989561	1.16088e+06	1.36287e+06	1.92566e+06
Com_550_neg	lactide	C6 H8 O4	144.042	1.164	Full match	No results	1.49322e+06	1.14036e+06	1.15834e+06	360031	191984	289858	1.27834e+06	490126	709595	793280	804800	398852	740797	1.17672e+06	1.43147e+06	781602	418751	480603	336375
Com_2849_neg	(3beta,5xi,9xi,13xi,23E)-25-Hydroperoxy-20,21-dihydroxy-19-oxodammar-23-en-3-yl 6-deoxy-alpha-L-mannopyranosyl-(1->2)-[beta-D-xylopyranosyl-(1->3)]-alpha-L-arabinopyranoside	C46 H76 O18	916.504	11.147	Full match	No results	2460.05	8991.86	1995.9	2176.18	10603.7	5798.61	6798.79	4201.57	6438.02	8516.03	6634.91	10137.7	33787.1	2461.63	2391.06	3557.52	6682.29	7524.84	12717.9
Com_1278_neg	dTDP-4-dehydro-2,3,6-trideoxy-alpha-D-glucose	C16 H24 N2 O13 P2	514.078	7.854	Full match	No results	57465.2	49071.5	18764.7	299346	69262.7	60046.5	53604.2	20673.3	60582.9	59761	62268.3	45577.4	66445.1	45110	40578.2	77757.6	41513.8	179826	141547
Com_1955_neg	isorhamnetin 3-glucoside	C22 H22 O12	478.111	9.572	Full match	No results	10743.1	14658.7	3947.06	42300.7	118885	29180.9	29459.4	7947.17	21543.4	23652.7	21985.3	11195.8	53507.3	12308.1	11079	13389.4	22576.7	10535.7	6467
Com_3229_neg	Diisopropyl tartrate	C10 H18 O6	234.11	8.821	Full match	No results	4487.12	2857.32	3323.21	6402.33	8345.64	3690.49	5951.74	4696.99	5643.19	5219.42	5084.75	4773.52	7218.75	6631.45	5168.52	5154.03	3139.8	10466	14546.4
Com_587_neg	(1bS,2S,5aR,6S,6aS)-6-({3-O-Acetyl-6-deoxy-2-O-[(2E)-3-(4-hydroxyphenyl)-2-propenoyl]-D-gulopyranosyl}oxy)-1a-(hydroxymethyl)-1a,1b,2,5a,6,6a-hexahydrooxireno[4,5]cyclopenta[1,2-c]pyran-2-yl alpha-L-glucopyranoside	C32 H40 O17	696.23	8.161	Full match	No results	138477	274521	19838.7	795814	786466	1.08729e+06	454118	64179.5	314167	300261	294390	99180.9	117050	192126	164392	74767	294190	281938	632769
Com_2882_neg	1-[(2-Carboxylatophenyl)amino]-1-deoxy-5-O-phosphonatopent-2-ulose	C12 H13 N O9 P	346.035	0.891	Full match	No results	12297.9	7340.65	8214.69	13866	37832	12911.7	6116.8	11793.4	10308.3	14635.4	8891.23	16572.9	12404.6	13511.6	11247.5	19255.4	11110.2	5667.89	15045
Com_364_neg	Glycerophospho-N-palmitoyl ethanolamine	C21 H44 N O7 P	453.286	14.509	Partial match	Full match	2.10575e+06	1.68016e+06	2.83327e+06	833394	1.3682e+06	1.46966e+06	928475	1.72992e+06	1.38786e+06	1.36856e+06	1.25603e+06	1.60782e+06	2.62275e+06	2.09343e+06	2.33879e+06	2.46706e+06	2.22658e+06	1.24874e+06	1.59489e+06
Com_235_neg	(+)-Eudesmin	C22 H26 O6	386.173	11.846	Full match	Invalid mass	5.16802e+06	3.51041e+06	3.88591e+06	4.08667e+06	3.77919e+06	3.40134e+06	3.32207e+06	4.8389e+06	4.63307e+06	4.27313e+06	4.40444e+06	3.58263e+06	4.11909e+06	3.14587e+06	3.96427e+06	6.12562e+06	3.6324e+06	4.11044e+06	5.20536e+06
Com_1189_neg	21-Fluoro-11beta-hydroxyprogesterone	C21 H29 F O3	348.211	14.238	Full match	No results	20093.7	9076.66	109524	3578.05	35468.3	44527.1	34654.3	294737	50330.4	39535.9	48650.3	113568	103916	79452.2	34008.4	58910.2	63022.7	49894.4	14869.7
Com_2658_neg	phenylpyruvate	C9 H7 O3	163.04	7.792	Full match	No results	43689.9	23151.7	16678.1	47374.4	41384	36839.7	33929.4	14571.9	31396.6	27276.7	27638.4	28952.8	37474.2	29526.5	35419	19858.6	25774.4	27100.4	43654.8
Com_2580_neg	Ketoprofen	C16 H14 O3	254.094	12.937	Full match	No results	26178.3	11299.2	13226	7392.4	31269.4	13077.5	10376.3	6973.1	15749.6	17783.7	17259.5	45185.6	10728.5	19608.6	20849.1	17605.2	37033.8	14699	14680.5
Com_1600_neg	(+)-Ingenol	C20 H28 O5	348.195	13.806	Full match	No results	4434.49	8423.49	9190.21	7838.22	7490.09	8313.46	9766.43	8729.41	28682.4	26791.1	30969.2	4140.96	9191.23	7185.17	172218	99245.6	12509.5	11415.8	7201.68
Com_429_neg	2,3,4,5-Tetrahydroxypentanal	C5 H10 O5	150.053	1.238	Full match	No results	1.00329e+06	1.84434e+06	1.89026e+06	804112	565605	743437	1.71808e+06	1.54553e+06	1.57294e+06	1.24763e+06	1.04888e+06	1.45111e+06	1.27206e+06	663147	2.27618e+06	1.6888e+06	1.2149e+06	740803	643615
Com_2991_neg	2-(4-Chlorophenyl)-4-(3,5-dimethoxyphenyl)-3-phenyl-5-(m-tolyl)thiophene 1-oxide	C31 H25 Cl O3 S	512.121	7.861	Full match	No results	12187.8	8791.91	5700.24	28010.1	25388.9	15851.4	15223.4	5356.01	9694.1	10310.6	15300.9	8786.17	11594	10840.5	12442.4	14204.7	10515.2	16976.8	17625.7
Com_1692_neg	(Z)-2-[(1S,2S,4S)-1-Formyl-2-hydroxy-4-(hydroxymethyl)cyclohexyl]vinyl beta-L-glycero-hexopyranoside	C16 H26 O9	362.158	7.106	Full match	No results	85500.2	68304.4	56161.3	153698	162663	86586.6	75363	44112.7	80834.3	70997.9	80717.3	77822.2	60903.5	69423.2	47414.4	64264	65984.4	62370.7	87864
Com_1938_neg	(2S,4R)-1-Acetoxy-2,4-dimethylpentan-5-ol	C9 H18 O3	174.126	7.7	Full match	No results	48486.6	37349.9	77326.2	57089.7	39455.3	50141.8	55582.3	97561.6	78401.6	68271.3	75677.1	49387.8	42146.3	29488.9	47871.2	85707.2	74748.8	33981.4	57233.9
Com_1753_neg	4-O-beta-D-Xylopyranosyl-D-xylopyranose	C10 H18 O9	282.095	10.321	Full match	No results	145843	76662.3	57041.3	18392.1	23484.2	10239.1	17639	14338.6	52399.9	43329.1	58436	17982.4	129722	39747.9	69581.4	16668.7	114639	18752.4	82579
Com_2623_neg	(1S)-2-[(1R,4R,4aR,5S,6R,8S,8aR)-8-Acetoxy-8a-(acetoxymethyl)-4-hydroxy-5,6-dimethyloctahydro-2H-spiro[naphthalene-1,2'-oxiran]-5-yl]-1-(5-oxo-2,5-dihydro-3-furanyl)ethyl acetate	C26 H36 O10	508.231	9.608	Full match	No results	5121.94	5788.17	3472.97	14632.5	27431.7	13951.6	5583.34	4835.92	16610.1	18835.4	13599	34963.2	19242.1	41084.3	18396.3	36272.4	34323	26075.2	19114.5
Com_2011_neg	Pyrogallol	C6 H6 O3	126.032	10.608	Full match	Full match	122224	56728.3	56097	33123.9	33023	27172.3	41280.2	46837	33646.2	57203.5	52762.1	57136.7	54692.1	59280.6	71627.1	52338.9	62571.1	46739	51781.9
Com_412_neg	Malonylapiin	C29 H30 O17	650.15	9.137	Full match	Invalid mass	735223	921010	1.00485e+06	2.53943e+06	1.17637e+06	307714	1.16143e+06	573039	1.19895e+06	1.12637e+06	1.20718e+06	2.09776e+06	1.56777e+06	1.98562e+06	589178	579523	395419	1.32407e+06	1.07206e+06
Com_3095_neg	Sesamex	C15 H22 O6	298.142	9.469	Full match	No results	10812.9	8698.46	8696.21	13010.1	15125.8	7418.3	7026.4	6911.2	8790	8734.63	9854.65	5780.65	6055.5	6074.85	12666.1	13195.7	10121.3	9040.19	25161.9
Com_3169_neg	2-(4-Benzyl-1-piperazinyl)-N'-[(E)-(2-hydroxyphenyl)methylene]acetohydrazide	C20 H24 N4 O2	352.188	11.553	Full match	No results	2103.44	1387.01	1660.4	1777.43	1909.89	1479.6	1613.01	1539.35	3269.95	3283.22	5825.48	6289.28	11728.7	2368.02	17465.7	13085.8	4700.78	6133.73	16474.7
Com_386_neg	Perfluorohexane	C6 F14	337.978	1.11	Full match	Invalid mass	3.11828e+06	1.19794e+06	989613	661086	2.78439e+06	1.11969e+06	1.17507e+06	1.86352e+06	1.33892e+06	1.72646e+06	1.70872e+06	1.06276e+06	2.2347e+06	1.12985e+06	1.48978e+06	2.55275e+06	2.62783e+06	2.48462e+06	1.22766e+06
Com_363_neg	Falcarindiol	C17 H24 O2	260.178	13.259	Full match	No results	317300	165371	1.2143e+06	74552.2	773717	613237	383138	2.66603e+06	755867	733304	723959	1.53561e+06	1.10365e+06	1.20629e+06	637447	1.01248e+06	1.1773e+06	795512	260583
Com_513_neg	Methyl (2S,3S,4R)-3,4,6-trihydroxy-2-methyl-5-oxo-3,4-dihydro-2H,5H-thiopyrano[2,3-b]chromene-4-carboxylate	C15 H14 O7 S	338.046	6.289	Full match	Invalid mass	176552	237529	149198	1.74054e+06	657937	141071	275954	35927.1	332540	296822	284143	557476	189634	221995	201900	189173	79874	415222	301000
Com_2700_neg	2-Ethyl 1-(2-methyl-2-propanyl) (2S,4R)-4-(4-{[2-({4-[(E)-(4-aminophenyl)diazenyl]phenyl}amino)-2-oxoethyl]amino}-4-oxobutyl)-5-oxo-1,2-pyrrolidinedicarboxylate	C30 H38 N6 O7	594.281	13.463	Full match	No results	22334.2	11639.9	28821.8	13511.5	11991.2	16219.3	17324.8	34209.3	18744.1	11033.7	15368.1	26502.7	41214.9	31864.4	32019.8	25609.5	17802.5	13751.8	9409.99
Com_2605_neg	Trimethylolpropane diallyl ether	C12 H22 O3	214.157	9.3	Full match	No results	8008.72	8473.05	8357.25	5414.03	9918.48	5778.03	7176.46	10965.5	8225.9	9716.53	6607.98	9754.58	46862.9	9359.88	7353.83	6996.34	10341.4	6393.32	9860.06
Com_2809_neg	octyl methoxycinnamate	C18 H26 O3	290.188	12.581	Full match	No results	4084.56	2645.74	3221.38	3951.74	3371.31	2731.9	3708.83	2871.55	7862.32	10264.1	9963.36	16343.4	20318.3	16483.6	9753.1	38818.4	17212.7	16840.3	42794.1
Com_948_neg	(2E)-2-Cyano-3-[4-(3H-imidazo[4,5-b]pyridin-6-yl)-2-thienyl]acrylamide	C14 H9 N5 O S	295.052	1.006	Full match	No results	550365	237843	212960	91216.9	149349	101997	345818	190617	268424	252498	258152	467290	211013	280437	397130	337581	154053	113752	137560
Com_1080_neg	6-Deoxyjacareubin	C18 H14 O5	310.084	7.871	Full match	Invalid mass	268721	77631.7	184994	105239	91834	253366	245249	358766	173234	158287	161526	178516	115706	155899	100631	160386	82202.9	75016.6	181574
Com_1269_neg	(3beta,9beta,17xi,22S)-3-(beta-D-Glucopyranosyloxy)-26-oxo-22,26-epoxy-9,19-cyclolanost-24-en-28-oic acid	C36 H54 O10	646.374	11.22	Full match	No results	19259.8	14898.7	7206.78	14165.7	47579.9	13062.8	27444.3	37217.2	47265.3	48800.2	72502.7	261515	73261.5	99074	187609	144356	34833.3	23435.1	52642.5
Com_1677_neg	Traumatic Acid	C12 H20 O4	228.136	8.164	Full match	Invalid mass	21801.9	21347.8	26832.7	19408.6	25326.3	48584.8	24845.8	30927.4	40117.9	39829.3	45728.9	20225.4	98737.1	46889.4	153350	42602.3	46516.4	26801.7	29437.4
Com_709_neg	4beta-Phorbol	C20 H28 O6	364.189	10.464	Full match	No results	29385.2	267727	168325	923993	293185	354299	308622	181007	216640	229005	222465	313953	14925.8	255838	78067.9	188612	99253.4	430608	31129.5
Com_2414_neg	(2E)-3-(4-Hydroxyphenyl)-2-propen-1-yl 6-O-D-ribopyranosyl-beta-D-allopyranoside	C20 H28 O11	444.163	8.869	Full match	No results	35528	26708.6	29999.6	63805.3	47722.6	43424.2	37067.3	20001.2	35283.3	37447.3	33035.8	33075.5	30868	23633.5	45751.7	29934.3	52694.2	29274.3	42153.4
Com_2567_neg	Diflucortolone	C22 H28 F2 O4	394.195	13.262	Full match	No results	14836.3	8728.66	21000.6	3791.57	23653.8	20933.7	15577.5	45686.2	19002.7	17949.4	16901.1	28327.4	22906.4	20469.1	23780.2	20318.4	20202.4	23797.9	15009.3
Com_1985_neg	11-Deoxocucurbitacin I	C30 H44 O6	500.314	10.737	Full match	No results	7610.11	22440.8	11312.4	25097.3	67129.9	11349.5	15395.4	8777.59	37502.3	32173.4	32781.3	15214.2	97753.1	39266.7	47133.5	20469.3	57588.3	30733	89068.6
Com_500_neg	3-Chloro-6-[2,2-dichloro-1-(4-chlorophenyl)vinyl]-1,2-benzenediol	C14 H8 Cl4 O2	347.928	13.463	Full match	No results	511838	316281	598249	446125	1.97467e+06	1.0144e+06	522246	951095	671975	645644	648436	924229	1.3848e+06	743785	593039	705258	837097	558716	836401
Com_909_neg	clofenamide	C6 H7 Cl N2 O4 S2	269.954	0.977	Full match	No results	377630	374705	540903	197907	200155	416082	383366	374388	330956	400942	359528	504234	435683	405277	228956	399333	444228	293403	175233
Com_1057_neg	cyazofamid	C13 H13 Cl N4 O2 S	324.046	1.063	Full match	No results	359928	344439	338081	35711.2	58354.1	46925.8	230964	345204	164032	214538	221221	346844	357023	303579	361375	258197	226124	119609	55548.9
Com_352_neg	sulmarin	C10 H8 O10 S2	351.955	1.307	Full match	No results	826799	1.06076e+06	455269	3.20005e+06	1.62092e+06	1.5697e+06	1.19691e+06	110884	962212	944996	912620	308236	447854	391052	899135	595000	256260	569704	2.55101e+06
Com_913_neg	isobrucein A	C26 H34 O11	522.21	8.935	Full match	Invalid mass	285444	167691	109272	255032	624806	421637	290399	75242.3	239545	226399	210170	68020.5	288354	95270.8	169484	107841	221693	177574	405920
Com_2264_neg	(+/-)-Camphor	C10 H16 O	152.12	12.146	Full match	No results	3302.53	2245.51	2489.51	2670	2780.39	2247.37	2301.38	2405.75	12797.5	11585.2	13843.2	8261.95	35385.5	14217.2	74743.5	27343.9	19384	35143.9	23527.4
Com_541_neg	Abietic acid	C20 H30 O2	302.225	15.002	Partial match	Full match	1.11045e+06	530186	173852	1.54135e+06	617860	354884	309272	362976	332455	318271	348042	99515.4	226834	163089	169639	225136	271251	308726	864515
Com_1308_neg	(1R,2R,3S,4R,5R,6S)-3,5,6-Trihydroxy-1,2,4-cyclohexanetriyl tris[hydrogen (phosphate)]	C6 H12 O15 P3	416.939	1.113	Full match	No results	27320.8	27890.1	25728.4	287216	102331	89037.7	30211.7	27336.4	22774.9	21808.7	21782.7	25545	20565.2	24459.1	24611.2	22866.2	28268.8	19917.5	292815
Com_2683_neg	(5R)-1,3,4,8,10-Pentahydroxy-5-isopropenyl-9,11-bis(3-methyl-2-buten-1-yl)-5,6-dihydro-7H-benzo[c]xanthen-7-one	C30 H32 O7	504.216	13.268	Full match	No results	27367.8	13782.7	23210.4	10874.1	22099.1	21121.2	21086	39419	23021.9	28914.9	22598.5	28918.5	22174.5	24805.6	32995.1	27773.3	24569.5	25444.3	23749.5
Com_2933_neg	Aminolevulinic acid	C5 H9 N O3	131.058	1.307	Full match	Invalid mass	17070	12719.2	20609.5	17677.4	18512	15017.3	18845.4	16266.8	18958.3	19002.9	18722	26558.4	19469.3	27074.7	18606.8	26237.9	16889.6	18129.3	23968.9
Com_1932_neg	Galacturonate 1-phosphate	C6 H11 O10 P	274.009	0.916	Full match	No results	43475.7	26564.1	55112.2	30326.3	32242.2	28233.6	36262.2	48347.4	37052.2	51430.8	40536.7	88016.8	48460.2	94567.4	66603.4	77714.5	82782.7	24277.5	75416.9
Com_2387_neg	8-[({16-[(4-Amino-2-hydroxybutyl)(3-aminopropyl)amino]-16-oxohexadecyl}oxy)carbonyl]-7'-ethyl-7-(4-hydroxypentyl)-1,2,2a,3,4',7'-hexahydro-3'H-spiro[6,8b-diaza-5-azoniaacenaphthylene-4,2'-oxepine]	C45 H79 N6 O6	799.603	1.01	Full match	No results	51525.6	47816.6	33411	37384.8	40705.1	56602.4	55179	29380.4	32523.5	39075.1	39005.7	14348.1	28750.9	14469.5	41479	18941.6	42391.5	36764.7	64443.5
Com_3102_neg	himeic acid A	C22 H29 N O8	435.19	8.049	Full match	No results	2736.91	1902.48	2221.71	3433.4	7767.14	2138.29	2211.9	2157.93	6567.74	4782.94	4073.02	14340.3	2717.74	15530.5	9111.29	16654.6	8641.59	18950.1	4177.15
Com_3080_neg	Vorinostat	C14 H20 N2 O3	264.147	7.965	Full match	No results	3854.07	7897.26	7450.6	3502.43	2971.84	10886.9	6100.77	19006.5	8169.11	8684.52	7768.79	3808.21	18101.3	7992.03	20430.5	22955.6	10593.6	6338.43	4250.86
Com_1966_neg	(1S,11R,12S,13S,16S,22R)-6,7-Dihydroxy-5-(hydroxymethyl)-12-(4-hydroxyphenyl)-18-methyl-2,4,9,14,15,20-hexaoxahexacyclo[9.8.2.1~13,16~.0~3,8~.0~13,21~.0~19,22~]docosan-10-one	C24 H28 O11	492.163	8.834	Full match	No results	13012.9	7392.94	8336.54	7288.64	14946.3	9383.35	4978.47	4685.19	32758.6	32047	30158.4	22236.1	57869	37517.6	48308.2	84729.4	47415.9	95810	52660
Com_2538_neg	Asarone	C12 H16 O3	208.11	7.675	Full match	No results	13415.8	18160.3	14877.8	30287.6	32320.3	23989.7	19024.7	26166	35572.2	31612.8	26535.7	32000.7	29909.2	28109.4	53531.6	46326.1	34297.2	43964.3	47672.8
Com_8_neg	3-(1H-Imidazol-4-yl)-2-oxopropyl phosphate	C6 H7 N2 O5 P	218.01	1.213	Full match	No results	3.94148e+07	2.85522e+07	1.42221e+07	1.03261e+08	5.82414e+08	6.76012e+07	4.94128e+07	1.34846e+06	4.49641e+07	2.08937e+07	3.86545e+07	2.36712e+07	2.29632e+07	1.9292e+07	3.42777e+07	4.58682e+07	7.39054e+06	1.81321e+07	5.10625e+08
Com_3164_neg	Eugenol	C10 H12 O2	164.084	12.129	Full match	No results	4341.48	3015.13	2588.7	3384.5	3078.52	3710.11	2379.48	2841.26	5186.05	8009.9	5888.33	4567.54	11063.5	6276.76	17657.2	11051.2	7677.16	9690.02	11771.2
Com_1983_neg	4-Aminopyridine	C5 H6 N2	94.0531	1.173	Full match	No results	82938.1	35969.1	66118.1	80773.4	67437.8	41408.4	52175.6	91452.7	45096.8	58583.2	54570	29096.8	67867	62292.4	46742.3	83136.9	91063.9	43575.8	82523.9
Com_471_neg	alpha-Ketoglutaric acid	C5 H6 O5	146.022	1.096	Full match	Invalid mass	937886	281169	1.14294e+06	515273	639655	509490	1.77085e+06	1.0455e+06	809510	700931	458249	1.15441e+06	969919	1.25132e+06	876576	878979	958650	608605	520955
Com_1486_neg	5,5-Dimethyl-4-(3-oxobutyl)dihydro-2(3H)-furanone	C10 H16 O3	184.11	9.413	Full match	Invalid mass	70278.2	30779	99489.2	29928	132873	36391.9	81289.4	182449	86404	83593	93774.2	68643.3	76293	56420.4	37409.3	40932.7	53402.2	99944	222987
Com_2548_neg	2(3H)-Furanone, dihydro-3,4-divanillyl-	C20 H22 O6	358.142	10.011	Full match	No results	59644.1	14117.6	50107.1	7557.25	11762.9	13869.5	25521.2	30921.9	15928.7	20099.8	17896.7	13203.3	13682.7	17555.8	15545.1	15411.9	23259	14768.3	7768.43
Com_2686_neg	(-)-N-methylwelwitindolinone	C22 H21 Cl N2 O2 S	412.101	6.504	Full match	No results	11525.7	3374.73	1976.36	11815.2	48860.6	25519.6	3964.54	5736.29	17083.8	15770.3	19309.6	16104.1	9358.15	25264.6	7914.35	13921.8	41873.9	39275.7	28241.6
Com_1279_neg	Dicyclohexyl phthalate	C20 H26 O4	330.183	13.891	Full match	No results	87821.5	61572.7	56312.6	41908.5	183200	42507.3	38067.1	64191.7	103607	80938.4	74035.3	258748	58943.1	112852	49447.1	91202.8	143924	78206.3	58425.7
Com_3241_neg	(1'R,2R,4S,4'S,5S,6R,8'R,10'E,12'S,13'S,14'E,16'E,20'R,21'R,24'S)-4,21',24'-Trihydroxy-6-isopropyl-5,11',13',22'-tetramethyl-2'-oxo-3,4,5,6-tetrahydrospiro[pyran-2,6'-[3,7,19]trioxatetracyclo[15.6.1.1~4,8~.0~20,24~]pentacosa[10,14,16,22]tetraen]-12'-yl 2,6-dideoxy-3-O-methyl-alpha-L-arabino-hexopyranoside	C40 H60 O12	732.41	11.296	Full match	No results	2416.11	3403.69	1952.64	2046.58	2554.8	1732.77	4599.93	1810.84	3621.47	2201.69	2833.42	1945.74	11113.1	1867.54	2051.41	2161.96	2811.09	1791.6	5736.93
Com_619_neg	4-(4-Bromo-2-nitrophenyl)morpholine	C10 H11 Br N2 O3	285.994	1.147	Full match	No results	1.19528e+06	765512	677811	582457	1.07504e+06	724028	657226	236430	850872	1.01869e+06	515653	646904	643796	692606	938756	784378	217920	790757	1.30157e+06
Com_867_neg	13(S)-HpOTrE	C18 H30 O4	292.204	12.588	No match	Invalid mass	58725.9	78764.9	176014	26885.6	17087.6	79291.6	32034.8	185431	119224	114785	122157	29166.1	279670	221352	624354	396824	124095	124417	31038.4
Com_2552_neg	DIHYDROSAMIDIN	C21 H24 O7	388.153	8.555	Full match	No results	27739.7	15452.7	16059.3	54168.1	28299.6	25610.9	27108.2	33139.8	30513	28149.7	29122	26251.6	11453.5	25826.4	15624.6	27270.6	11906	18353	27383.6
Com_2883_neg	(1S,2R,3R,4S,5R,6R,7S,9R,12R)-6-(Acetoxymethyl)-2,10,10-trimethyl-11-oxatricyclo[7.2.1.0~1,6~]dodecane-3,4,5,7,8,12-hexayl hexaacetate	C29 H40 O15	628.239	8.277	Full match	No results	34938.8	13664.5	16626.5	35239.1	15337.6	23889.9	19751.8	12076.8	21874.2	22012.6	17164.3	22545.4	6103.22	11624.7	13235.1	34646.2	8430.83	20617.1	35155.5
Com_2089_neg	Xanthotoxol	C11 H6 O4	202.027	8.97	Full match	No results	3562.32	2192.52	5189.57	2425.75	3745.9	3724.21	2991.01	3407.93	21050.1	21216.5	25288.1	55371.8	19855.8	49254.8	11878.8	43512.5	88397.1	29791.1	28929.3
Com_2573_neg	santacruzamate A	C15 H22 N2 O3	278.163	8.68	Full match	No results	11331.4	26969.4	23275	13293.4	11828	31787.6	17263	42908.8	24620.3	25732.2	25542.8	9499.96	48430.7	18037	51265.7	41803.2	20388.1	15965.1	10292
Com_1765_neg	Butylphthalide	C12 H14 O2	190.099	11.643	Full match	No results	101090	52781.8	128040	55596	52760.6	97621.3	42523.7	46721.9	54923.9	48798.8	67939.1	72425	56948.1	63681.5	54666.6	48810.2	68889.3	38453.1	41354.4
Com_2741_neg	2-Methyl-2-propanyl 2-(3-methoxy-3-oxo-1-propen-2-yl)-3-(2-{[(1E)-3-methoxy-3-oxo-1-propen-1-yl][(1,1-~2~H_2_)-2-propyn-1-yl]amino}ethyl)-1H-indole-1-carboxylate	C26 H28 D2 N2 O6	468.221	9.979	Full match	No results	7953.67	4592.52	5135.39	16565.5	21294.1	14282.6	18352.6	7666.87	12553.9	10769.6	12831	8161.86	18778.8	7331.72	6395.37	10854.7	7295.45	17543.8	48438.3
Com_48_neg	Chlorphentermine	C10 H14 Cl N	183.082	1.073	Full match	Invalid mass	2.30672e+07	3.07132e+07	3.56457e+07	2.06415e+07	1.25412e+07	4.25921e+07	3.31712e+07	4.48829e+07	3.32044e+07	3.29304e+07	2.90922e+07	2.96409e+07	1.9595e+07	2.58482e+06	2.04769e+07	2.06223e+07	2.77161e+07	2.31504e+07	1.31616e+07
Com_171_neg	Citric acid	C6 H8 O7	192.027	0.912	Full match	Full match	1.4356e+06	412195	3.02866e+06	993451	2.69549e+06	2.04549e+06	79953.3	4.94069e+06	1.93226e+06	2.89333e+06	2.85172e+06	8.71214e+06	3.52542e+06	9.02838e+06	9.05602e+06	1.03355e+07	3.15242e+06	836635	2.27266e+06
Com_2213_neg	2-Methyl-2-propanyl (5-{[3,5-bis(trifluoromethyl)benzoyl]amino}pentyl)carbamate	C19 H24 F6 N2 O3	442.17	11.478	Full match	No results	3192.22	2245.91	2642.35	2897.44	43779.4	68785.3	31519.2	7268.78	11301.2	10734.7	13509.8	2643.75	2630.04	2399.7	2920.73	3010.57	3014.13	2539.79	3560.78
Com_644_neg	f 133a	C2 H2 Cl F3	117.98	1.07	Full match	No results	703620	565705	323857	883368	1.0272e+06	662058	542458	309923	548838	534491	553051	288627	789050	332530	524584	684825	798594	589064	1.22779e+06
Com_41_neg	Hexaric acid	C6 H10 O8	210.038	1.158	Full match	No results	1.27463e+07	3.30031e+06	2.14497e+07	8.04426e+06	1.6214e+07	1.55314e+07	6.02387e+06	3.28885e+06	1.80074e+07	1.93705e+07	2.07814e+07	5.38281e+07	2.49698e+07	3.05809e+07	1.22926e+07	2.27492e+07	1.34162e+06	5.15444e+06	1.24645e+07
Com_1506_neg	Bisphenol A ethoxylate diacrylate	C25 H28 O6	424.187	8.135	Full match	No results	41519.8	40493.4	16148	203414	169328	123309	62758.7	17490.6	64329.2	68725.9	45183.8	35633.9	25127.6	32145.7	26207.7	49358.6	34619.5	74197.6	82863.8
Com_1872_neg	(5xi,8alpha,9xi,10alpha,13alpha)-13-(beta-D-Glucopyranosyloxy)kaur-16-en-18-oic acid	C26 H40 O8	480.273	11.385	Full match	No results	41407	21778	6875.11	114480	83864.1	20872.1	23368.1	17594.8	31110	36746.2	38283.3	11591.1	22075.7	12487.1	36756	43827.4	27246.5	108058	84916.6
Com_1893_neg	aloesin	C19 H22 O9	394.127	9.543	Full match	No results	34745.3	2745.34	2950.93	119812	3670.18	2805.4	20734.1	3581.68	13204.1	14266.4	16427.8	3183.5	3291.27	3159.16	3704.46	3432.86	3263.35	2907.09	3570.88
Com_1443_neg	12-(D-erythro-Hexopyranosyloxy)-6-hydroxy-3,8a,8b,11,11,14a-hexamethyl-1-oxo-1,2,2a,3,4,7,8,8a,8b,9,10,10a,11,12,13,14,14a,14b,15,16-icosahydrophenanthro[2',1':4,5]indeno[7a,1-c]pyran-13-yl acetate	C38 H58 O11	690.401	10.428	Full match	No results	17603.6	49423.5	22835.5	120152	241661	32754.4	10409.2	9643.76	42780.7	50074.3	54393.1	10990.6	65771.4	25886.9	20504.5	12035.6	45430.2	81724.6	112359
Com_2511_neg	hydrobenzoin	C14 H14 O2	214.099	8.087	Full match	No results	5059.42	3046.37	6321.41	56947.4	16836.4	4153.24	6995.74	1994.31	7479.78	8067.91	7981.09	13806.5	2605.14	4450.97	8316.74	4987.77	2638.4	6302.93	9553.23
Com_1348_neg	Ethyl 4-(5-amino-2-fluorophenyl)-7-{[2-(trimethylsilyl)ethoxy]methyl}-7H-pyrrolo[2,3-d]pyrimidine-5-carboxylate	C21 H27 F N4 O3 Si	430.184	7.099	Full match	No results	148039	92217.4	51339.4	259425	283755	70461.7	161508	75347.4	127389	121045	129415	103049	101605	82981.1	88900.4	132796	94833.2	137889	159925
Com_718_neg	D-Gluconic acid	C6 H12 O7	196.058	0.978	Full match	No results	568381	415583	391810	471200	429637	461536	433024	392696	482617	446699	461071	778294	484425	453053	546557	547246	585659	506778	529048
Com_1618_neg	Gingerdione	C17 H24 O4	292.168	11.915	Full match	No results	8370.51	10346.4	10908.3	7321.37	8764.48	6650.6	6588.55	7763	41154.7	47059.1	48580.4	42216.3	57979.1	60893.5	126345	127931	93976.2	150859	105615
Com_2722_neg	(1R,3aS,4Z,6R,8S,8aR,9S,13S,13aS)-8,9,13-Triacetoxy-13a-hydroxy-1,5,8a-trimethyl-12-methylene-2-oxo-1,2,3a,6,7,8,8a,9,10,11,12,12a,13,13a-tetradecahydrobenzo[4,5]cyclodeca[1,2-b]furan-6-yl 3-methylbutanoate	C31 H44 O11	592.288	14.919	Full match	No results	50571.9	34474.7	32683.5	19428.4	37736.4	14047.2	16776.1	20622.7	25425.4	21719.8	22807.8	25044.2	22334	35496.6	27541.3	42872.3	36457.9	24363.8	48496.6
Com_2887_neg	2-Hydroxy-4'-(2-hydroxyethoxy)-2-methylpropiophenone	C12 H16 O4	224.105	8.088	Full match	No results	4108.09	4152.61	3911.98	11073.2	27279.6	16756.6	3903.69	3660.04	7864.68	8002.19	10970.7	2809.48	9436.32	6667.74	11421.2	13886.4	13022	18109.4	39935.6
Com_260_neg	Methylsuccinic acid	C5 H8 O4	132.042	1.206	Partial match	Full match	4.9879e+06	3.43589e+06	3.99632e+06	1.1264e+06	754015	1.0213e+06	4.61125e+06	3.80462e+06	2.21478e+06	2.70429e+06	2.35697e+06	3.85823e+06	2.32367e+06	4.20256e+06	4.46224e+06	3.08076e+06	1.92963e+06	1.31528e+06	1.07116e+06
Com_2469_neg	Efloxate	C19 H16 O5	324.1	8.669	Full match	No results	45897.3	13222.5	12471.1	18496.7	39491.6	35357.1	52762.9	7026.92	21653.5	21010.7	21295	16803	24036.4	18507.9	23973.7	18759.5	26075.5	13355.8	20130.4
Com_2438_neg	(-)-syringaresinol O,O'-bis(beta-D-glucoside)	C34 H46 O18	742.27	7.462	Full match	No results	15854.3	14541.1	3508.48	62458	23599.2	47566.5	8718.24	5068.27	15049.3	13738.3	13391.5	3515.36	3606.96	8632.87	3843.67	3901.71	7921.17	9255.73	49354
Com_2569_neg	lufenuron	C17 H8 Cl2 F8 N2 O3	509.978	13.707	Full match	No results	26026.6	14080.3	20230.4	18839.5	53359.9	38744.2	15242.6	45488.3	26813.5	17579.2	35627	24200.1	30077.4	19998.7	26936.2	39941	42460.9	20868.4	29192.6
Com_2858_neg	Ergocristine	C35 H39 N5 O5	609.293	13.769	Full match	No results	14750.6	14347.2	19292.9	28089.5	24494.6	14654.6	10694	12039.9	15272.7	12711.4	15997.6	21963	18916	29937.4	16149.4	14998.4	19721.5	16967	24046.1
Com_1996_neg	Mirabegron	C21 H24 N4 O2 S	396.163	5.778	Full match	No results	59150.8	52797.2	41120.2	105283	57930.7	46307.4	54697	69579.2	48939.1	91609.8	61474.6	39799.5	62597.1	44221.4	74339.8	53069.3	48510.3	45635.2	99728.7
Com_3210_neg	RR110	C36 H32 F N7 O5	661.242	8.385	Full match	No results	3441.49	7211.06	9513.43	6766.66	15712.9	11164.2	3443.78	10140.1	4701.51	7760.35	5948.97	5401.89	11089.8	8077.63	5736.49	7932.53	6432.6	7608.69	8817.81
Com_1944_neg	oxamate	C2 H3 N O3	89.0113	1.003	Full match	No results	103282	72622.5	72474.9	56384.1	60955	61660.6	98771.2	80373.6	54938.8	92833.3	73027.9	44501.4	87286.2	55044.4	51066	104695	73545.4	51547.9	57904.7
Com_1997_neg	Anisindione	C16 H12 O3	252.079	7.867	Full match	No results	35892.2	9630.05	32356	8939.63	22375.8	53742.9	53259.7	90370.1	30674.1	27644	30527.1	36238.6	27320.5	34008.9	16561.7	34497.5	15181.1	11127.6	20129
Com_2749_neg	Paradol	C17 H26 O3	278.188	10.596	Full match	No results	4741.05	3003.58	3333.67	5095.7	7050.83	35774	2745.56	2555.41	5315.16	5392.42	6134.8	4354.78	2837.46	3802.72	3517.84	5385.38	9963.8	4532.84	5312.59
Com_890_neg	L-Proline	C5 H9 N O2	115.063	1.105	Full match	Invalid mass	210182	201525	314523	407149	487347	404881	289021	242982	264065	309750	342261	405564	562397	407824	480134	234496	281026	217451	407506
Com_1852_neg	Falcarinone	C17 H22 O	242.167	14.248	Full match	Invalid mass	16793.6	12714.4	56558.1	7806.35	24498.5	26983.7	30843.7	108617	32321.2	29842.1	26889.3	54047.7	54761.7	35150.7	26472	43926.9	41655.8	31324	11057.6
Com_1217_neg	cyclandelate	C17 H24 O3	276.173	10.393	Full match	No results	96186	35877.2	57735.9	36415.3	308084	277540	74011.8	34538.9	109781	111407	102517	107824	91477.7	158891	98237.3	114718	121393	52382	159732
Com_1295_neg	Olivetol	C11 H16 O2	180.115	11.33	Full match	No results	145920	91180.7	143995	228255	213940	123279	155864	134157	155986	153968	146598	100150	145765	71564.8	122904	211637	166966	216493	334162
Com_254_neg	1-(5-O-Phosphonatopentofuranosyl)-2,4(1H,3H)-pyrimidinedione	C9 H11 N2 O9 P	322.021	0.956	Full match	Invalid mass	3.91507e+06	2.45517e+06	4.91726e+06	1.72348e+06	1.16634e+06	1.57173e+06	2.98802e+06	3.15571e+06	2.95955e+06	2.66547e+06	2.88805e+06	2.04009e+06	2.54565e+06	3.05169e+06	2.08303e+06	3.49339e+06	2.81022e+06	3.19118e+06	2.30112e+06
Com_3140_neg	Kanokoside A	C21 H32 O12	476.19	8.115	Full match	No results	8583.35	11339.5	6065.48	11841.9	17118	15734.2	7808.13	10038.1	9378.08	12889.8	10084.8	13919	13342.8	15045.2	6972.8	9325.38	14851.1	16383	22386.1
Com_1265_neg	Tuliposide B	C11 H18 O9	294.095	13.811	Full match	Invalid mass	8872.87	6673.03	7786.53	9876.88	7867.21	8559.85	10350.1	6056.69	31178.7	40880.3	41692.1	5417.19	10862.9	7300.93	242500	304279	14256.7	10798.7	11795.1
Com_1612_neg	1alpha,5alpha-Epidithio-17a-oxa-D-homoandrostan-3,17-dione	C19 H26 O3 S2	366.132	10.659	Full match	No results	11985.1	3784.71	4331.86	4710.83	4830.23	5080.72	4157.78	4058.7	40958.5	43820.7	45098.1	49271.3	25106.1	94115.7	69937.4	146915	65550.8	151441	100335
Com_1145_neg	oxidized dinoflagellate luciferin	C33 H38 N4 O7	602.275	10.418	Full match	No results	81415.5	24498.6	20149.9	66255.5	215570	317153	117208	17902.8	78148.5	69588.3	80648.7	30283.8	43039	33892.8	42521.8	39182.8	46540.8	133855	56957.9
Com_395_neg	Benzyl formate	C8 H8 O2	136.053	7.856	Full match	No results	122499	120337	91602.5	144703	159656	126228	115144	96938.4	280971	271323	292672	116517	151709	126023	160936	163295	166333	2.39302e+06	181381
Com_2554_neg	4-(Heptyloxy)benzoic acid	C14 H20 O3	236.141	10.39	Full match	No results	19958.1	10631.2	14168.6	8616.44	44717	45997.5	14940	10234.7	17483.3	15524.9	16208.5	19607.3	17153.4	32941.3	19160.6	17463.6	24600.9	10297.7	27397.7
Com_2781_neg	Palmitamide	C16 H33 N O	255.256	14.788	Full match	No results	37478.7	30665.1	26513.8	24121.3	34276.6	18570.1	15463.9	20306.2	21668.5	18675.5	27555.1	20336.5	31336.6	28283.7	26362.4	31397.2	26720.5	35371.8	26540.7
Com_2893_neg	TX1-85-3	C32 H38 N8 O3	582.305	11.512	Full match	No results	21037	12154.1	5547.47	34699.6	26474	13910.3	18838.4	9238.54	9945.33	13674.9	14056.4	4098.1	12821.8	4994.81	6253.77	12637.8	12159.1	24778.5	27550.9
Com_1290_neg	Ethyl methoxycinnamate	C12 H14 O3	206.094	10.946	Full match	Invalid mass	173049	93211.9	115451	104921	94824.7	132170	104109	132386	129601	128247	126361	147701	166787	195188	177847	195607	279884	114375	145469
Com_1121_neg	Dihydrolipoic acid	C8 H16 O2 S2	208.058	1.248	Full match	No results	179214	151365	274571	106573	54451	71507.8	327641	331621	178569	161115	120697	176253	158341	248565	276397	212952	102463	101581	80034.5
Com_2217_neg	Methyl Jasmonate	C13 H20 O3	224.141	10.495	Full match	Invalid mass	11174	7955.36	73968.8	7220.54	7413.39	11555.2	7760.35	12543.6	21226.8	23678.7	26989.1	13579.2	38384.4	42263.9	52812.8	52875.7	16246.9	16707.1	13077
Com_2717_neg	(1R,2R,6R,7R,8R,9R,10S,12S)-12-Hydroperoxy-9-hydroxy-6-isopropyl-3,9-dimethyl-13-methylene-15-oxatricyclo[6.6.1.0~2,7~]pentadec-3-en-10-yl acetate	C22 H34 O6	394.234	12.112	Full match	No results	3700.97	4382.09	4633.97	3040.77	3334.53	5145.74	2701.47	8365.8	10930.1	8860.88	13103.6	2736.28	40093	15386.3	31858.9	26623.4	13916.4	16371.2	3496.11
Com_924_neg	4-Chloro-7-nitro-3-(2-phenylethoxy)-1H-isochromen-1-one	C17 H12 Cl N O5	345.04	1.075	Full match	No results	594484	355508	530354	262401	228883	58456.8	403866	422842	236744	176881	181009	455255	46259.5	51227.2	45136.8	74420.1	75716.9	100587	78733.5
Com_1754_neg	2,4-Dimethyl-5-{[(2-methyl-2-propanyl)(diphenyl)silyl]oxy}pentyl acetate	C25 H36 O3 Si	412.244	10.761	Full match	No results	10658.8	10016	22422.9	9147.8	9239.86	16326.9	9531.09	26031.8	23790	27709.2	24586.2	11779.9	68316.3	53601.2	59469.4	140691	32540.6	17563.5	12445.6
Com_1796_neg	N(4)-phosphoagmatine	C5 H15 N4 O3 P	210.089	7.852	Full match	No results	37382.8	30502.3	19564.7	133792	70644.2	49827.4	39413.3	20484.3	39278.9	42762.9	43798	39906.4	40818.7	37273.9	33663.5	65689.2	34084	96555.9	66581.3
Com_24_neg	4-Hydroxycoumarin	C9 H6 O3	162.032	8.235	Not the top hit	Full match	49777.2	47457.6	34901.6	51990	83032.8	80866.7	32673.6	26104.9	1.70589e+07	1.7061e+07	1.68397e+07	1.33156e+07	2.12483e+07	2.49109e+07	1.34917e+07	4.37862e+07	3.37526e+07	8.3576e+07	2.09e+07
Com_2837_neg	Sarmentoloside	C29 H44 O11	568.287	13.358	Full match	No results	13879.3	12550.9	19409.5	6164.58	7364.99	13627.2	9279.6	19212.4	16425.4	14245	13119	9501.18	20313.5	30776.3	28065.7	15731.2	10516.2	7911.1	6656.98
Com_139_neg	D-(-)-Quinic acid	C7 H12 O6	192.063	6.564	Full match	Full match	6.42683e+06	3.91853e+06	2.98114e+06	4.69395e+06	3.03724e+06	1.39089e+06	3.81701e+06	1.73685e+06	4.67272e+06	4.19371e+06	4.95652e+06	8.04372e+06	3.38716e+06	5.5709e+06	1.43858e+07	9.76671e+06	6.17475e+06	3.49034e+06	8.53858e+06
Com_4_neg	D-(+)-Malic acid	C4 H6 O5	134.022	0.963	Full match	Full match	6.21678e+08	4.21229e+08	6.23618e+08	2.21367e+08	2.26595e+08	6.27807e+07	4.82687e+08	5.99146e+08	4.88051e+08	4.5461e+08	4.8161e+08	6.11117e+08	5.16882e+08	5.53201e+08	4.21284e+08	5.8731e+08	5.6117e+08	4.46582e+08	2.57627e+08
Com_740_neg	ACETYLSULFAPHENAZOLE	C17 H16 N4 O3 S	356.096	0.963	Full match	Invalid mass	541971	497685	788669	451553	349350	262387	381911	411875	529071	428426	376518	471575	351878	471675	203798	580513	450943	551105	94880.6
Com_2544_neg	Araloside A	C47 H74 O18	926.491	12.196	Full match	No results	4221.97	3683.6	2664.78	3944.64	9724.71	46424.8	4970.57	2632.48	9747.73	8354.14	9248	2499.42	5684.03	10509.9	4177.54	5935.12	22569.5	7097.86	4399.63
Com_1366_neg	Iridin	C24 H26 O13	522.138	9.735	Full match	No results	3578.41	13978.3	9029.45	20625.9	18534.6	22631.8	16222.6	8654.63	15649.6	25759.2	24368.6	21221.3	2456.46	212264	2672.97	3875	95646.8	28588.8	3032.39
Com_1211_neg	Dodecanedioic acid	C12 H22 O4	230.152	10.764	Full match	No results	39269.1	36100	73597.6	29626.3	34855.8	52644.8	38258.7	81367.9	71614.4	74765.4	63047.6	35134.7	180980	128140	141169	327488	69544	64591.4	42641.7
Com_838_neg	rac 8-Prenylnaringenin	C20 H20 O5	340.131	8.182	Full match	Invalid mass	804418	196788	212252	322998	159628	260453	270354	148025	246918	251100	245304	194424	303516	112885	226178	342111	153803	301439	531196
Com_37_neg	Phosphoric acid	H3 O4 P	97.9768	0.965	Full match	No results	4.90219e+07	5.00881e+07	3.5664e+07	5.31049e+07	6.20888e+07	4.91521e+07	4.78267e+07	3.21747e+07	3.96703e+07	4.25101e+07	4.19377e+07	4.18577e+07	4.62851e+07	3.61109e+07	4.65063e+07	4.20277e+07	4.32455e+07	4.40471e+07	6.52905e+07
Com_2371_neg	klymollin C	C26 H38 O9	494.252	11.961	Full match	No results	27749.2	8639.05	4750.36	67459.4	32334.3	24798	20524	3801.75	16299.7	15364.9	15713.8	9473.85	3172.28	6495.22	20458	24396.5	12328.1	17173.2	22670.5
Com_3131_neg	2-Butyryl-3,5-dihydroxy-4,6-dimethylphenyl alpha-D-glucopyranoside	C18 H26 O9	386.158	8.179	Full match	No results	9148.95	7894.74	7423.7	17983.4	6665.06	6300.19	11529.7	3363.44	8742.71	7889.59	8736.31	12123.2	6771.16	12827.5	19576.3	9598.07	15692.4	9318.73	6857.29
Com_2412_neg	epi-Tulipinolide	C17 H22 O4	290.152	11.906	Full match	Invalid mass	5458.58	7006.87	8260.73	4765.49	5109.24	4431.39	4433.14	3911.26	22067.8	19042.4	19990.3	16135.6	17885	29406.7	31947.6	63915.8	38206.3	48526.3	38421.4
Com_2212_neg	Benzaldehyde	C7 H6 O	106.042	13.259	Full match	No results	17161.3	8484.29	37777.2	6396.7	29885.4	20697.3	19631.9	69608	30955.2	32374.8	25847.3	48796.8	40962.8	38806.5	27243.7	41168.5	44011.8	31210.8	13344.9
Com_226_neg	2-[(2-Chlorophenyl)sulfanyl]acetohydrazide	C8 H9 Cl N2 O S	216.012	1.229	Full match	No results	3.93061e+06	3.23195e+06	1.72326e+06	6.5867e+06	4.92452e+06	4.99915e+06	4.25599e+06	2.1944e+06	3.50588e+06	3.16222e+06	3.45642e+06	2.53916e+06	485926	1.38548e+06	4.01021e+06	177312	2.1925e+06	2.8547e+06	7.3892e+06
Com_438_neg	(2R,3S,4S,4aS,11bS)-3,4,11-Trihydroxy-2-(hydroxymethyl)-8-(4-hydroxyphenyl)-3,4,4a,11b-tetrahydro-2H,10H-pyrano[2',3':4,5]furo[3,2-g]chromen-10-one	C21 H18 O9	414.095	9.215	Full match	Invalid mass	186462	123437	210522	318196	263614	102406	302739	240654	367099	379887	347292	1.94166e+06	259906	960232	159642	149340	415355	223193	231862
Com_2496_neg	Flavin mononucleotide	C17 H21 N4 O9 P	456.105	7.088	Full match	No results	47871.7	27210.8	45598.1	32655.8	33843.6	26106.6	50925.4	42729.5	31743	27175.1	25920.1	45224	23014.1	41818.2	22024.7	24583.1	28949.2	19255.7	23543.1
Com_1598_neg	(5S,9R)-4-Methoxy-8-oxo-9-(3,4,5-trimethoxyphenyl)-5,5a,6,8,8a,9-hexahydrofuro[3',4':6,7]naphtho[2,3-d][1,3]dioxol-5-yl beta-D-glucopyranoside	C29 H34 O14	606.196	8.666	Full match	No results	99933.1	29056.5	27563.4	42766.7	76944.5	74687.2	155394	20999.1	53245.6	53846.7	53525.8	42616	45819.2	37233.8	46292.5	34278.9	80626.1	34684	50451.5
Com_3017_neg	2,3-Di-O-acetyl-1,5-anhydro-4-deoxypent-4-enitol	C9 H12 O5	200.069	1.709	Full match	Invalid mass	17478.2	14911.4	17324.7	15522.4	14815.4	15395.1	13698.6	15373.8	12679	17591.6	12858.3	22031.6	11850.3	17563.9	25739.4	16963.6	16861.8	15160.9	22605.5
Com_2943_neg	acetic acid geranyl ester	C12 H20 O2	196.146	13.263	Full match	No results	8576.26	4555.72	14446.1	7270.83	15856.3	11558.9	7558.6	27790	11550.2	13659.1	11332.2	14975.6	13190.6	14746.9	10329.4	19316.5	18428.4	14469.2	8898.79
Com_2637_neg	Jasmonic acid	C12 H18 O3	210.126	8.156	Full match	No results	8813.92	9727.88	9289	6789.93	9678.37	16361.5	8701.16	8146.63	18021	16896	15950.2	9764.11	28863.4	16275.3	47405.9	11867.8	16012	5803.7	8664.59
Com_65_neg	4,4,4-Trifluoro-3-phenylbutanoic acid	C10 H9 F3 O2	218.056	1.032	Full match	No results	1.19603e+07	2.69176e+07	1.41876e+07	1.00531e+07	7.41488e+06	2.86802e+07	2.4364e+07	2.02209e+07	2.01156e+07	1.66914e+07	1.64283e+07	1.59175e+07	1.38659e+07	2.15274e+07	4.32001e+06	1.89769e+07	1.93604e+07	1.4086e+07	1.13393e+07
Com_2788_neg	TOBORINONE	C21 H24 N2 O5	384.169	13.259	Full match	Invalid mass	11254	9466.99	25673.1	4183.38	18597.4	12373.7	16007.2	34270.9	15580.2	15386.6	12735.9	30062.6	25080.6	20231.1	22681.9	21611.4	24002.9	14273.3	11180.6
Com_3070_neg	1-[4-(AMINOMETHYL)BENZOYL]-5'-FLUORO-1'H-SPIRO[PIPERIDINE-4,2'-QUINAZOLIN]-4'-AMINE	C20 H22 F N5 O	367.181	13.258	Full match	No results	9220.32	3730.19	10321.6	2391.94	10552	9390.4	7390.27	20562.2	8600.89	7750.81	8749.68	10153.2	9710.18	9327.99	11436.5	10816.7	11434.7	11764.9	9206.91
Com_442_neg	Glutaric anhydride	C5 H6 O3	114.032	1.264	Full match	Invalid mass	1.43237e+06	1.75884e+06	1.58441e+06	625980	298608	638065	1.93948e+06	1.59773e+06	685935	1.25508e+06	1.19364e+06	1.85203e+06	942017	1.71243e+06	1.86721e+06	1.23037e+06	747677	718511	469943
Com_964_neg	(1R,4S,5S)-3,3,5-Trimethyl-4-[(1Z)-3-oxo-1-buten-1-yl]cyclohexyl D-erythro-hexopyranoside	C19 H32 O7	372.215	9.309	Full match	Invalid mass	178775	119928	65961.7	526365	509042	405177	142377	85763.2	221833	222682	246539	128897	136853	130594	189543	223736	148698	239769	230609
Com_1681_neg	Larazotide	C32 H55 N9 O10	725.41	11.042	Full match	No results	39655.3	36891.3	65157.6	113439	63052.3	33733.2	32630	28077.9	57401.1	59212.4	61883.9	58693.8	50171	84970.3	152465	63139.4	61683.5	75360.2	29046.1
Com_1182_neg	(3beta,5beta,8xi,9xi,13xi,14xi,17xi,22R,25R)-16,22:22,27-Diepoxy-18-norcholestan-3-yl (4xi)-2-O-D-ribopyranosyl-beta-D-xylo-hexopyranoside	C37 H60 O12	696.412	13.87	Full match	No results	13997.5	11345.2	16009.7	29361.1	10330.5	16319.9	5538.13	6288.44	17389.2	22827.1	29552.5	20752	41425.8	23914.3	340910	39076.5	40049.1	23313	29477.9
Com_200_neg	Pyruvic acid	C3 H4 O3	88.0161	1.206	Full match	No results	3.35566e+06	3.2828e+06	2.46957e+06	1.03866e+06	595169	816223	7.12254e+06	3.94571e+06	2.19417e+06	2.2165e+06	2.1184e+06	4.23728e+06	2.36803e+06	3.89913e+06	3.88968e+06	2.3896e+06	1.91961e+06	1.5497e+06	1.00373e+06
Com_1989_neg	Wighteone	C20 H18 O5	338.116	8.166	Full match	No results	23773.3	12087.4	24840.9	15643.9	11794.1	26186	11522.4	16942.5	30793.4	25049.1	18016.2	9960.8	72358.3	28420	103113	37089.9	16606.2	21518.8	23512.3
Com_954_neg	Idebenone	C19 H30 O5	338.21	12.207	Full match	No results	4109.29	3625.66	3168.73	3415.88	4951.8	2792.21	2992.16	6392.36	136987	125662	129044	118147	245259	117533	521971	432396	179730	205200	361465
Com_3306_neg	4-[(1S,4R,10S,13S,16S)-10-[3-(N'-Acetylcarbamimidamido)propyl]-18-hydroxy-16-(1H-imidazol-4-ylmethyl)-3,9,12,15,20-pentaoxo-2,8,11,14,17-pentaazatricyclo[15.2.1.0~4,8~]icos-13-yl]butanoic acid	C29 H42 N10 O9	674.316	9.52	Full match	No results	447.549	321.711	364.332	1328.24	1210.6	415.573	352.092	345.144	474.451	485.862	484.637	384.462	406.352	388.773	457.366	403.045	395.399	1069.47	2636.41
Com_3218_neg	(E)-2-(4-Nitrophenyl)-4-((octylimino)methyl)-5-(trifluoromethyl)-1H-pyrazol-3(2H)-one	C19 H23 F3 N4 O3	412.174	8.411	Full match	No results	11514.4	8874.89	8638.56	11112.5	13198.3	6505.14	10527	8623.92	8723.81	10395.7	8837.92	11714.6	7921.71	9997.73	9904.58	7863.58	9946.72	8327.08	10873.2
Com_382_neg	p-t-Butylbenzaldehyde	C11 H14 O	162.105	10.472	Full match	No results	288155	156297	372280	192371	285155	334688	257225	204501	594548	654685	631511	2.47521e+06	375186	2.13307e+06	414330	1.18432e+06	811762	604390	357298
Com_3183_neg	(5alpha,7beta,9alpha,10beta,13alpha)-1,5-Dihydroxytaxa-4(20),11-diene-7,9,10,13-tetrayl tetraacetate	C28 H40 O10	536.262	11.33	Full match	No results	14091.4	4453.8	2028.25	16760.2	15444.9	6108.8	5121.65	3450.24	8357.52	8640.25	7387.88	4157.81	6862.99	4893.01	6729.9	7485.64	6419.9	9156.19	15268.2
Com_2945_neg	Alfuzosin	C19 H27 N5 O4	389.205	7.082	Full match	No results	22069.2	10809.5	23682.4	8244.85	18871.1	27394.7	24120.7	22110.5	16939.1	16531.9	20048.5	18586	13676.9	11772.6	10879.1	21429.9	24277.3	16920.7	13007.5
Com_2223_neg	diaziquone	C16 H20 N4 O6	364.137	7.352	Full match	No results	9339.65	6801.17	3726.47	15913.3	13772.1	14954.6	9462.9	4613.51	28665.7	28705.5	28337.6	38917.9	14542.6	65857.4	18571.4	41067.2	49487.1	57113.4	22057.1
Com_2492_neg	Cinnamic acid	C9 H8 O2	148.053	6.636	Full match	No results	25244.2	46287.3	16854	24224.1	32451.7	25222.6	31637	29741.5	31886.1	28538	24087.7	47023.3	22268.5	34688.2	42159.3	27801.5	20584.8	24851.1	40414.3
Com_1406_neg	Chaparrin	C20 H28 O7	380.184	8.183	Full match	No results	283026	39655.2	44749.9	3446.53	28849.5	4134.57	2574.09	23455.9	59749.9	52338	52502.6	2716.1	151002	13783	109419	56746.4	89439.5	5688.61	169925
Com_1476_neg	loliolide	C11 H16 O3	196.11	10.473	Full match	No results	32182.2	20882.8	42026.9	24514.3	36473.5	35094.7	26572.6	26005.1	56828.2	57052.7	54922.3	185642	38334.5	135782	43000.1	87400.4	67406.6	53869.2	34936.9
Com_2530_neg	Marimastat	C15 H29 N3 O5	331.211	8.487	Full match	No results	7211.49	30171	27639.5	5016.65	5742.24	27200.2	11684.2	43305.7	20681	24284	21814.6	7482.55	51264.9	15814	35325.7	45455.9	16968.7	15405.6	9282.33
Com_2393_neg	(Z)-3-butylidenephthalide	C12 H12 O2	188.084	10.469	Full match	No results	7835.72	3230.89	14113.6	5636.21	7022.68	8788.12	7569.76	5353.06	17705.7	20054.5	23074.7	57282.5	11647.9	47957.3	15365.5	27549.3	17979.6	15759.5	9331.03
Com_1196_neg	Elesclomol	C19 H20 N4 O2 S2	400.101	6.957	Full match	No results	15197.5	10000.9	11999.2	13552.8	29525.6	13486	12216.7	11421.9	84304.5	56447.4	73384.4	64404.2	44876.1	60226.2	15132.1	128791	164261	295153	20401.7
Com_1645_neg	(+)-cucurbic acid	C12 H20 O3	212.141	10.765	Full match	No results	26660.4	21823.1	49165.2	17735.4	18811.8	31169.8	22991.2	46755.5	47080.8	44268.1	40342.4	20598.8	88913	75118	72223	165609	39401.7	32900.4	21133.6
Com_3138_neg	bilirubin	C33 H36 N4 O6	584.265	8.583	Full match	No results	4239.67	1786.81	2057.54	2327.19	5576.37	16744.9	2061.59	1922.22	2795.16	3155.65	3253.56	2114.92	2085.89	1913.84	2261.89	2277.09	2637.35	2766.35	5098.21
Com_3108_neg	bruceantinol	C30 H38 O13	606.23	10.394	Full match	No results	6783.98	5082.49	4238.51	4304.31	22456.9	13106.7	6719.79	3179.23	6602.41	7237.73	11554.4	10795	7039.87	12929.3	13740.4	11374.3	10911.4	3462.5	12409
Com_988_neg	9-Fluoro-17-methyl-11-oxotestosterone	C20 H27 F O3	334.195	11.898	Full match	No results	13055.4	16873.8	19655	11693.7	16489.7	10543.7	10547.9	9374.21	86803.4	85180.8	83999.4	158567	97178.6	166170	152016	404803	199998	437559	147183
Com_2838_neg	Nonivamide	C17 H27 N O3	293.199	12.179	Full match	No results	3390.69	2288.69	2652.15	2880.74	2996	2362.86	2435.74	2464.91	3772.42	3885.29	3969.55	2526.7	2607.43	2472.25	2957.02	2983.53	35217.7	2443.68	3186.09
Com_266_neg	Integerressine	C33 H38 N4 O4	554.292	13.092	Full match	Invalid mass	9529.07	7500.14	9951.08	8874.78	11571.7	24674.3	15751.3	12848.9	348602	341476	269299	4438.25	6821.04	14704.7	1.94388e+06	5.0968e+06	26833.5	42158.2	27571
Com_2294_neg	(2E)-2-[(1,3-Dimethyl-2-oxo-2,3-dihydro-1H-benzimidazol-5-yl)methylene]-N-phenylhydrazinecarboxamide	C17 H17 N5 O2	323.137	7.93	Full match	No results	27265	17977.2	16727.6	30181	79026.1	43061.4	33899.8	19586.8	33869.1	30136.1	30929	24852.4	24598.1	20948.2	36310.2	45206.2	25566.9	28025.8	41744.2
Com_3028_neg	4-[3-Fluoro-4-({[3-(trifluoromethyl)phenyl]carbamoyl}amino)phenoxy]-N-methyl-2-pyridinecarboxamide	C21 H16 F4 N4 O3	448.117	13.262	Full match	No results	14668	10322.9	21515.1	5212.03	20532.6	14686.9	16995.3	22424.1	18753.9	18590.6	16957.5	16819.8	21439.4	19423.7	20051.4	20707.6	17578.7	17837.7	13311.2
Com_705_neg	DL-Lysine	C6 H14 N2 O2	146.106	1.123	Full match	Invalid mass	173947	111879	270687	138321	236784	132659	169836	223413	236356	255415	211000	307903	867535	299301	329928	120711	429817	75159.7	196629
Com_593_neg	picrasin B	C21 H28 O6	376.19	13.821	Full match	Invalid mass	33670.7	27368.6	27867.7	29077	26045.2	32152.2	32101.2	29415.8	127379	132460	139626	16668.7	28909.5	33408	1.22706e+06	887632	39791.9	39339.6	44738.2
Com_2194_neg	11-(3,4-Dihydroxybenzoyl)-12-hydroxy-4-isopropenyl-3,3,8,8-tetramethyl-7,9-bis(3-methyl-2-buten-1-yl)tricyclo[7.3.1.0~1,6~]tridec-11-ene-10,13-dione	C37 H48 O6	588.343	14.461	Full match	No results	44565.1	11730.8	75780.1	15671.7	10501.2	5654.56	7300.52	25135.2	6013.87	10872	9014.81	19915.5	25717.2	17638.4	12691.6	16294.6	24211.1	19746.5	15173.3
Com_142_neg	L-Threonic acid	C4 H8 O5	136.037	0.982	Full match	Full match	7.5198e+06	6.99457e+06	1.13862e+07	4.47326e+06	3.18561e+06	5.14049e+06	9.83812e+06	9.92065e+06	7.0099e+06	7.3695e+06	6.85822e+06	1.2191e+07	7.98062e+06	1.20184e+07	6.23024e+06	9.96529e+06	7.61996e+06	3.35738e+06	1.67028e+06
Com_1034_neg	phyllanthin	C24 H34 O6	418.236	12.091	Full match	No results	27423.6	147856	424780	71919.3	20371.9	3787.13	26662	54421.1	50309.6	49029.8	54539.6	9821.66	9224.7	6890.95	17810	17830.3	12838.5	92650.4	15203.2
Com_614_neg	2-C-methylerythritol 4-phosphate	C5 H13 O7 P	216.04	1.182	Full match	No results	690108	813714	1.09113e+06	199082	42275.4	99748.7	1.00707e+06	253212	626874	528848	486493	553265	527205	589854	902911	432556	311365	218120	123415
Com_2626_neg	NICTOFLORIN	C27 H30 O15	594.16	8.631	Full match	No results	6047.86	4240.97	4679.48	5306.72	5785.37	4892.86	5142.27	4736.62	8209.78	4721.1	8464.29	4778.75	5715.35	5683.97	48365.4	20482.6	4937.32	4459.57	6051.91
Com_1251_neg	phellopterin	C17 H16 O5	300.1	7.867	Full match	Invalid mass	149030	22369.8	138106	31700.1	54915.4	170814	173706	266602	102903	92695	94343.6	128199	59998.5	87856	53067.8	76145.2	36525.9	32517.5	68363.7
Com_1713_neg	2-Methyl-2-propanyl (4E)-5-(4-chlorophenyl)-2-methyl-2-nitro-4-pentenoate	C16 H20 Cl N O4	325.108	8.669	Full match	No results	97326	29758.9	28246.8	42695	95121.3	93358.1	131378	19734.1	52529.6	53182.5	40483.4	38992.3	47896.8	37727.7	48947.8	22962.9	47124.5	32371.6	56418.1
Com_2362_neg	12alpha-Fluoro-11beta,17beta-dihydroxyandrost-4-en-3-one	C19 H27 F O3	322.195	13.257	Full match	No results	13947.9	4798.14	54288.5	3284.92	29643.4	28085.3	14609.1	47585.1	30305.9	30153.7	29085.3	58756	47375.8	36988.6	32197	42421.7	48134.6	33278.2	11658.3
Com_2910_neg	Catheduline E2	C38 H40 N2 O11	700.261	7.398	Full match	No results	31316.4	20583.5	17712.2	33857.6	13519.8	20662.8	11747.3	12208.7	18061.2	13706.2	18108.8	16752.2	21468.5	18976.9	22784.4	17863.9	13822.3	21938.2	29650.5
Com_854_neg	Gentiopicrin	C16 H20 O9	356.111	7.333	Full match	Invalid mass	161232	192881	112975	148171	534337	185088	417632	68344.9	229138	213029	222516	136098	606188	163657	240096	123940	268131	100516	295811
Com_2965_neg	(2-Benzyl-1-piperidinyl)[4-(4-biphenylyl)-1H-1,2,3-triazol-1-yl]methanone	C27 H26 N4 O	422.21	12.833	Full match	No results	3864.9	5847.77	6256.41	11474.8	33003.9	12887.4	6424.18	6154.37	11702.6	13045.5	12583.2	20059.3	7632.73	16258.7	9892.97	22969.8	15886.9	10183.6	11208.8
Com_322_neg	Succinic anhydride	C4 H4 O3	100.016	1.143	Full match	Invalid mass	3.21997e+06	765870	2.95418e+06	1.2895e+06	798732	1.18978e+06	3.23944e+06	2.38703e+06	1.95651e+06	991079	1.36737e+06	1.82033e+06	830351	3.037e+06	2.22763e+06	2.25459e+06	1.4803e+06	1.32653e+06	1.58229e+06
Com_2383_neg	[(2R,3S,4E,6E,9R,11S,12S,13S,14E)-2-Ethyl-3-hydroxy-9,11,13-trimethyl-8,16-dioxo-12-{[3,4,6-trideoxy-3-(dimethylamino)-beta-D-xylo-hexopyranosyl]oxy}oxacyclohexadeca-4,6,14-trien-3-yl]methyl 6-deoxy-2,3-di-O-methyl-beta-D-allopyranoside	C37 H61 N O12	711.42	11.095	Full match	No results	4819.41	7505.64	6890.64	10692.8	21714.1	6443.16	11169.7	11515.1	20723.3	17805.3	19253.2	57700.8	19303.4	50633.4	61956.4	34588.5	13791.2	11946.7	26257.6
Com_2173_neg	[(1R,5S)-6,6-Dimethylbicyclo[3.1.1]hept-2-en-2-yl]methyl (5xi)-6-O-alpha-L-arabinopyranosyl-beta-D-ribo-hexopyranoside	C21 H34 O10	446.215	8.603	Full match	No results	77511	54898.7	29786.2	83847.2	70488.2	45723.7	70083	50334.8	53542.4	52131.7	51353.6	56129.5	43188.4	47702.3	53375.4	66915.4	47054.2	44888.1	79999.7
Com_3078_neg	Cortisone	C21 H28 O5	360.192	11.907	Full match	No results	2246.49	2765.7	3161.59	2121.99	2204.59	1791.27	1909.59	1658.1	2975.8	5876.72	5255.9	9028.71	8630.91	6963.31	12028.1	18367.3	9718.74	20177	14210.7
Com_2475_neg	(2E)-1-(2,5-Dimethoxyphenyl)-3-phenyl-2-propen-1-one	C17 H16 O3	268.11	7.866	Full match	No results	20182.7	6033.1	20423.7	5278	9236.91	28793.8	32918.1	51290.3	15993.6	18281.8	15136	22476	10432.7	19419.9	8943.78	19207.5	7449.81	3608.62	8630.45
Com_3230_neg	Diosmin	C28 H32 O15	608.175	8.219	Full match	No results	3704.52	2182.57	1713.43	12669.8	7116.88	3772.74	2397.51	1518.97	5302.55	2745.49	3879.41	3494.76	2363.85	3319.29	2338.7	3631.67	3066.21	4694.79	3565.02
Com_2051_neg	2-{[(2,6-Diisopropylphenyl)sulfanyl]methyl}tetrahydrofuran	C17 H26 O S	278.172	13.569	Full match	No results	47496.5	32083.1	26512.4	25168.9	52426.2	34927.2	26869.4	27552.9	33278.4	28758	34936.8	13238.4	39140.3	15980.7	33044.3	42419.4	28835.4	34128.3	111769
Com_209_neg	6-O-acetyl-beta-D-glucose	C8 H14 O7	222.074	1.103	Full match	Invalid mass	4.72993e+06	4.31516e+06	3.61762e+06	1.51671e+06	3.98036e+06	905485	3.816e+06	6.47325e+06	2.2382e+06	1.73137e+06	1.42769e+06	3.21759e+06	2.0623e+06	3.39912e+06	5.31847e+06	826915	2.01079e+06	1.52134e+06	870047
Com_1345_neg	{[(5aR,8R,9aR)-2-Amino-4-oxo-6,7-di(sulfanyl-kappaS)-1,5,5a,8,9a,10-hexahydro-4H-pyrano[3,2-g]pteridin-8-yl]methyl dihydrogenato(2-) phosphate}(dioxo)molybdenum	C10 H12 Mo N5 O8 P S2	522.891	1.076	Full match	No results	200736	106587	71749.1	105329	285106	97056.6	82878.8	96919.2	118637	115386	120678	45617.1	121631	60610.4	145878	140599	137000	152911	136512
Com_2354_neg	TRIP	C50 H57 O4 P	752.402	10.511	Full match	No results	3035.63	10473	15819.9	68429.6	21923.4	6452.87	7496.06	5044.7	9557.09	14410.7	12825.9	3867.47	15608.8	3901.35	11927.5	6723.69	18057.9	16788.9	8607.01
Com_1160_neg	Methyl 3-(1H-naphtho[1,8-de][1,3,2]diazaborinin-2(3H)-yl)-3-[4-(trifluoromethyl)phenyl]propanoate	C21 H18 B F3 N2 O2	398.143	13.706	Full match	No results	47617.1	82423.2	156948	50080.3	64710.3	166602	50657.3	180576	77423.1	107631	69877.3	70405.2	212352	299769	289002	222108	123878	49082.3	74854.2
Com_1113_neg	1,3,4-Trihydroxy-5-oxocyclohexanecarboxylic acid	C7 H10 O6	190.048	1.194	Full match	Invalid mass	100076	96328.7	175728	126555	62727.1	69953.3	117875	86493.7	95502.1	112845	117970	133857	201188	138506	95968.9	141083	369761	96322.7	35750.5
Com_1569_neg	12alpha-Fluoro-11beta,17beta-dihydroxyandrosta-1,4-dien-3-one	C19 H25 F O3	320.18	11.909	Full match	No results	14623.5	17607.4	21681.5	12931.3	13407.3	11567.1	11443.4	10553.9	52326.9	50585.3	57760.5	58992.8	80094.9	85832.9	153953	122429	108085	164400	137813
Com_515_neg	Phenkapton	C11 H15 Cl2 O2 P S3	375.934	1.095	Full match	No results	1.73255e+06	844353	854791	688929	1.86679e+06	908358	891149	888065	1.05466e+06	969158	1.10395e+06	737760	1.25429e+06	791521	1.08913e+06	1.2984e+06	1.57199e+06	1.29025e+06	941740
Com_2112_neg	9-fluoro-17-methyl-5beta-androstane-3alpha,11beta,17beta-triol	C20 H33 F O3	340.242	12.986	Full match	No results	44805.6	23252.1	44575.8	26442.7	18606.1	27386.8	19766.6	41315.9	33182	38524.3	35819.1	31996.9	44503.3	61573.3	63783.7	89234.1	39836.2	36091.5	41069.1
Com_2377_neg	3-(4-Butylphenyl)-5-(4-chlorophenyl)-4-phenyl-2-(m-tolyl)thiophene	C33 H29 Cl S	492.167	8.824	Full match	No results	25886.7	21137.6	19788.2	27236.2	19987.5	9515.81	8552.1	20751.9	26658.7	33144.1	27538	29528.2	53554.5	41441.9	50517.4	35845.1	14297.9	43094.7	76692.6
Com_559_neg	Clavamycin B	C13 H22 N4 O8	362.143	1.062	Full match	No results	771593	1.01314e+06	1.10898e+06	423817	522711	498841	876206	1.19247e+06	691130	811932	709605	1.07448e+06	717773	1.1759e+06	976640	974583	695909	605048	602584
Com_330_neg	(9Z)-9-Octadecenamide	C18 H35 N O	281.272	14.922	Full match	Invalid mass	3.948e+06	2.57751e+06	2.4656e+06	2.37065e+06	2.90311e+06	1.93067e+06	1.64026e+06	2.10649e+06	1.85691e+06	1.90962e+06	1.80356e+06	2.00395e+06	2.96177e+06	2.69205e+06	2.86633e+06	2.61221e+06	2.67049e+06	3.10992e+06	3.16203e+06
Com_1227_neg	Phenyl 2-(1,9-diazatetracyclo[7.7.1.0~2,7~.0~10,15~]heptadeca-2,4,6,10,12,14-hexaen-5-yl)-3-methylbenzoate	C29 H24 N2 O2	432.185	11.77	Full match	No results	6200.81	2582.48	12285.1	3061.8	55235.2	273592	38879.3	17802.5	26498.6	28398	30039.5	3107.86	12962.7	3543.94	3072.63	3653.81	3289.87	11300.4	10554.6
Com_3244_neg	5-[8-Fluoro-2-({[2-(4-morpholinyl)-2-oxoethyl]carbamoyl}amino)[1,2,4]triazolo[1,5-a]pyridin-6-yl]-N-(2-methyl-2-propanyl)-3-pyridinesulfonamide	C22 H27 F N8 O5 S	534.181	0.87	Full match	No results	2218.66	2316.59	5452.2	1132.52	1260.9	2889.84	2883.01	6599.18	2792.08	2808.57	2836.91	2421.03	7029.05	9772.57	7620.45	6836.48	7488.85	1804.15	1791.43
Com_2283_neg	2-[(3S,3aR,5R,8R,8aS)-3,8-Dihydroxy-8-(hydroxymethyl)-3-methyl-2-oxodecahydro-5-azulenyl]-2-propanyl beta-D-glucopyranoside	C21 H36 O10	448.231	9.605	Full match	No results	27885.2	24528.2	19139.5	74544.2	70912.4	53404.4	43096.3	17830.7	27703.6	29157.4	32537.1	22590.5	29784.3	16211.2	36077.8	38175.6	24053.6	26123.2	43865
Com_1436_neg	(3S)-3-{[(3S)-3-Aminobutanoyl]amino}-5-methylhexanoic acid	C11 H22 N2 O3	230.163	6.279	Full match	No results	53004.4	131780	98126.5	44254.2	35395.5	106166	62932	193978	117401	108816	103920	51548.6	206058	80442	223226	146979	98409.5	61166.1	58474.7
Com_448_neg	Michler's ketone	C17 H20 N2 O	268.159	13.074	Full match	No results	14943.5	9642.23	13393.7	17028.3	17234.6	19707.4	24789.9	15563	97127	166712	188673	10533.2	13308.3	28733.5	2.10087e+06	1.44188e+06	41634.6	36490.3	35966.3
Com_684_neg	Ulipristal acetate	C30 H37 N O4	475.27	13.845	Full match	Invalid mass	644441	337910	877180	285564	351527	551743	413979	855232	411148	444393	396856	738383	909306	599973	475317	710063	515174	345618	220220
Com_2509_neg	(6aR,11aR)-10-(3-Hydroxy-3-methylbutyl)-6a,11a-dihydro-6H-[1]benzofuro[3,2-c]chromene-3,9-diol	C20 H22 O5	342.147	8.5	Full match	No results	29505.1	13649.6	10711.4	27320.1	43381.4	48595.5	18817.6	16898.6	21631.7	23043	18950.6	14699.9	15617.1	13663.3	19803.6	9727.67	20395.3	27479	29195.9
Com_546_neg	THREONIC ACID, L-	C4 H8 O5	136.037	1.176	Full match	Invalid mass	718262	1.0211e+06	1.06398e+06	542220	377033	475260	1.14591e+06	1.113e+06	814237	866230	594078	815171	731969	1.24714e+06	1.34266e+06	975211	720938	600445	386841
Com_47_neg	D-(-)-Mannitol	C6 H14 O6	182.079	1.427	Full match	Full match	1.29027e+07	3.8834e+07	2.97273e+07	2.23198e+07	5.66737e+06	3.90684e+07	4.84008e+07	3.4239e+07	2.88188e+07	1.51481e+07	1.84405e+07	2.25091e+07	8.38692e+06	2.28561e+07	1.46097e+07	1.55194e+07	1.29586e+07	1.1426e+07	5.47223e+06
Com_1934_neg	2-Amino-6-(1,2-dihydroxypropyl)-4(1H)-pteridinon	C9 H11 N5 O3	237.086	10.316	Full match	No results	34767.5	90587.5	35917.8	27503.3	68158.8	15911.7	24568.8	17151	45564.9	36984.2	34503	19232.3	50736.1	26213.2	18334.6	55626.2	20419.9	28794.8	75570.4
Com_2195_neg	(Z)-3-butylidene-7-hydroxyphthalide	C12 H12 O3	204.079	9.362	Full match	No results	15545.4	13075.8	13007.5	14968.8	15932.5	26174.9	14919	13332.6	23944.1	25640.3	22290.1	25093.3	15746.7	39125.3	43780.8	6907.77	77612.1	32709	31651.9
Com_1584_neg	5,5',6,6',8,8'-Hexahydroxy-2-(2-hydroxypropyl)-2'-(2-oxopropyl)-4H,4'H-9,9'-bibenzo[g]chromene-4,4'-dione	C32 H24 O12	600.125	9.436	Full match	No results	7872.88	26876.1	26026.7	37000.5	28803.6	33875	15261.2	19807.2	43561.5	29839.3	24665.6	20279.4	106172	151060	95926.9	23600.9	66238	23986.7	12717.7
Com_2160_neg	(2Z,4Z)-N-{3-[(9R,10S,12E)-4,9-Dihydroxy-10-methyl-5-oxo-5,6,7,8,9,10,11,14-octahydrobenzo[12]annulen-7-yl]propyl}-2,4-heptadienamide	C27 H37 N O4	439.27	14.225	Full match	No results	45396.1	31813.9	35373.2	36187.3	45388.6	52646.8	27201.1	37446	27863	27868.6	35540.1	31157	78072.1	49121.2	63565.9	43278.4	49074	33364	51725.1
Com_432_neg	Bardoxolone methyl	C32 H43 N O4	505.317	14.184	Full match	Invalid mass	1.51044e+06	1.00622e+06	1.62977e+06	689898	869125	1.125e+06	936906	1.59351e+06	1.10618e+06	1.04474e+06	1.03109e+06	1.98014e+06	1.75654e+06	1.4546e+06	1.69016e+06	1.63817e+06	1.48393e+06	667367	795557
Com_2969_neg	6alpha-Hydroxycortisol	C21 H30 O6	378.202	11.907	Full match	No results	3063.45	3506.35	4628.93	2690.26	3173.19	2443.78	2424.83	2205.82	9662.61	10790.9	9804.12	13836.3	3444.37	17558.7	21002.5	27884.3	28849.4	19111.2	18827.2
Com_2719_neg	Verlukast	C26 H27 Cl N2 O3 S2	514.114	10.937	Full match	No results	18147.6	14449.9	10130.6	16103.3	18756.3	20815	10686	14357.4	23684.8	17175.1	20550.8	15382	37714.9	32446.3	20070.4	14721.7	22216.8	23432.9	49653.5
Com_2621_neg	6 beta hydroxy testosterone	C19 H28 O3	304.204	11.188	Full match	No results	6471.06	20625.7	23255.2	39808.8	10649.8	11157.7	43680	30362.9	17872.1	15107.3	12818.5	19641.3	2343.26	15464.2	3456.85	8323.83	2262.99	7702.36	2764.77
Com_478_neg	gibberellin A1	C19 H24 O6	348.158	13.093	Full match	Invalid mass	62226.4	42401.9	49220.4	63470	72064.9	85784.2	95695.2	64909.3	440125	450345	415774	38582.6	49833.3	69029.7	1.87482e+06	1.97567e+06	118437	128802	113284
Com_2593_neg	Methyl 3,5-dichloro-2-hydroxy-6-[6-hydroxy-4-methoxy-3-(methoxycarbonyl)-2-methylphenoxy]-4-methylbenzoate	C19 H18 Cl2 O8	444.037	1.157	Full match	Invalid mass	27440.4	40792.2	21716.2	32785.5	19006.9	31049.3	39260.7	17443.4	32124.3	27723.9	35505.2	24350.2	16758.1	32871.7	42911.8	21612.3	11700.5	27073	26450.6
Com_360_neg	3-phosphoglyceric acid	C3 H7 O7 P	185.993	0.947	Full match	No results	2.65869e+06	1.37374e+06	2.85324e+06	1.35915e+06	1.24093e+06	1.21541e+06	1.27096e+06	1.87231e+06	1.56971e+06	1.65487e+06	1.52081e+06	2.68635e+06	1.80647e+06	2.58445e+06	1.1969e+06	711022	1.77529e+06	1.09029e+06	1.13038e+06
Com_1464_neg	3-Methylbutanoic acid	C5 H10 O2	102.068	13.201	Full match	No results	61747.3	53987	75760.4	65495.2	56872.8	136791	138982	164355	100934	95672.1	96973.1	188356	63764.8	172992	163766	105944	109973	66019	152421
Com_1635_neg	(3Z)-3-Hexen-1-yl 2-O-alpha-L-arabinopyranosyl-beta-D-glucopyranoside	C17 H30 O10	394.184	8.459	Full match	Invalid mass	134955	46825.9	64818.3	146822	151528	142529	62429	59732.6	95913.1	90034.7	95734.5	87799.5	108323	87692.5	89255.2	82664.4	103365	100862	148797
Com_2431_neg	Crocetin	C20 H24 O4	328.167	13.792	Full match	No results	11815.2	6539.91	16772.8	4075.41	6096.29	3054.8	3035.12	3477	8126.73	15942.8	10069.9	5220.93	57822.5	16735.8	17036.3	14317.5	28529.6	3455.91	10295.8
Com_561_neg	AICAR	C9 H15 N4 O8 P	338.062	1.1	Full match	Invalid mass	1.34637e+06	1.01446e+06	902941	129753	103004	93900.4	658491	1.00766e+06	888590	696670	782193	1.21329e+06	997770	864885	1.18918e+06	927830	644513	520857	233508
Com_2192_neg	2-[4-(4-Methyl-4H-1,2,4-triazol-3-yl)-1-piperidinyl]-3,3'-bipyridine	C18 H20 N6	320.174	9.387	Full match	No results	13687.1	59468.6	16760.3	25623.9	20249.2	50599	13171.5	29193.2	34955.7	23972	28157.2	5818.81	33802.9	12568.2	51272.1	82305.7	20005.5	58198.9	33959.2
Com_869_neg	(9Z,11E,13S,15Z)-13-Hydroperoxy-9,11,15-octadecatrienoic acid	C18 H30 O4	310.215	11.718	Full match	Invalid mass	26824.8	80108.9	94373.4	23245	17388.6	70227.7	27099.5	148595	114971	117435	123706	22433.2	516828	117082	616295	250486	152276	130056	35832.6
Com_2008_neg	[(1aR,1bS,4aS,7aR,7bR,8R,9aS)-7b-Hydroxy-9a-(isobutyryloxy)-1,1,6,8-tetramethyl-5-oxo-1a,1b,4,4a,5,7a,7b,8,9,9a-decahydro-1H-cyclopropa[3,4]benzo[1,2-e]azulen-3-yl]methyl benzoate	C31 H38 O6	506.264	13.543	Full match	No results	45493.5	27906.5	93486.6	10666.7	15315	23715.5	50866.7	89159	45781.6	31654	40596.1	69822.4	80352.7	74823	50664.2	65729.3	29330.1	19916.8	15852.1
Com_1767_neg	(1R,3R,4R,6R)-6-{(R)-Acetoxy[(1R,5R,8aR)-1-(3-furyl)-5-hydroxy-8a-methyl-3,6-dioxo-3,5,6,7,8,8a-hexahydro-1H-isochromen-5-yl]methyl}-3-(2-methoxy-2-oxoethyl)-2,2,4-trimethyl-5-oxocyclohexyl 2-methylbutanoate	C34 H44 O12	644.286	11.394	Full match	No results	4164.63	3528.32	3424.61	33806.4	148774	43827.1	28894.9	3150.27	27884.6	22244.8	24145.1	3441.52	3509.45	3997.61	5531.84	9380.31	4702.39	52117.7	37954.4
Com_2817_neg	4-[(E)-2-{[2-(4-Hydroxyphenyl)ethyl]amino}vinyl]-2,3-dihydro-2,6-pyridinedicarboxylic acid	C17 H18 N2 O5	330.122	8.266	Full match	No results	5543.98	25822.4	4574.08	38413	24313.6	15304.8	8206.84	4619.36	16212.8	17933.2	14991	13153.2	8004.4	14882.1	17962	23139.2	13044.9	11791.2	27485.1
Com_2059_neg	(1S,2S,3aR,5S,5aR,8aR,9S,10R,11R,11aR)-10-(Acetoxymethyl)-3a,5,8a,9,10-pentahydroxy-2,5,7,7-tetramethyl-11-{[(2Z)-2-methyl-2-butenoyl]oxy}-4,8-dioxotetradecahydro-1H-dicyclopenta[a,e][9]annulen-1-yl benzoate	C34 H44 O13	660.28	10.386	Full match	No results	10370.7	4486.96	2408.52	27266.3	103806	76105.9	34815.8	3350.7	22441.3	23425.3	28403.8	2254.8	4231.67	4429.16	9999.77	7817.87	7813.83	61686.2	43153.2
Com_3012_neg	(2E)-2-[(2-{[4-Amino-3-(2-fluoro-4-phenoxyphenyl)-1H-pyrazolo[3,4-d]pyrimidin-1-yl]methyl}-1-pyrrolidinyl)carbonyl]-4-methyl-4-(1-pyrrolidinyl)-2-pentenenitrile	C33 H35 F N8 O2	594.289	8.602	Full match	No results	14062.8	11061.7	6274.53	15278.2	15817.9	13618.3	18492.9	14566	13370.5	17764.9	14097.1	19656.2	16937.6	17942.4	17586.1	21617.4	11311.5	23438.6	12233.7
Com_2806_neg	azumamide A	C27 H39 N5 O5	513.296	14.936	Full match	No results	35291.9	27030.3	20233.6	28678	34362.3	33163.2	21165.1	24242.5	16066.3	25533.1	23634.4	23095.1	25728.2	22223.4	25617.3	21790.6	29424.1	19227.5	37627
Com_2550_neg	Estriol	C18 H24 O3	288.173	10.465	Full match	No results	3026.48	2108.57	2483.39	2698.81	2768.54	2289.88	2407.01	2378.75	8511.14	11343	10451.8	15916.3	4500.14	14213.4	8661.61	15409.6	10766.7	47526.2	10332
Com_2632_neg	2-Hydroxyestrone	C18 H22 O3	286.157	12.309	Full match	No results	4433.15	2870.66	3311.34	3665.06	3653.24	2854.63	2891.42	2998.18	14930.3	10688.8	15455.9	28316.5	9712.57	40608.3	13740.4	20711	21041.5	28867.4	10684.2
Com_3066_neg	3-O-(alpha-L-olivosyl)oleandolide	C26 H44 O10	516.293	10.487	Full match	No results	10550.8	10511.2	5676.59	17510.7	20963.4	20343.4	20398.5	11436.7	13072.1	12677.1	14231.9	16358.9	14075.8	14918.4	11716.1	13138.1	18404.5	16146.7	27562.4
Com_861_neg	2,5-Bis(hydroxymethyl)furan	C6 H8 O3	128.047	1.093	Full match	No results	355836	214363	322013	191084	210737	227307	528263	474094	310757	323920	323304	563123	320304	433860	481888	352550	318028	294287	234672
Com_2956_neg	5-Deoxy-5-(7,8-dimethyl-2,4-dioxo-3,4,4a,5-tetrahydrobenzo[g]pteridin-10(2H)-yl)-D-ribitol	C17 H22 N4 O6	378.153	8.438	Full match	No results	16289.8	16042.9	11125.2	13831.7	9810.79	12269.3	6544.68	5792.53	15870.1	16479.9	12894.2	7343.49	24302.3	25838.4	20205.1	5792.6	23631.4	12307.3	22387.6
Com_2121_neg	N-(2-Methyl-3-(4-methyl-6-((4-(morpholine-4-carbonyl)phenyl)amino)-5-oxo-4,5-dihydropyrazin-2-yl)phenyl)acetamide	C25 H27 N5 O4	461.206	13.259	Full match	No results	54965.8	31902.4	54097.5	15150.7	75137.5	51644.2	40795	76068.6	67886.9	48034.6	48942.9	64103.2	57986.3	58768	59151.3	47081.4	59564.1	57545	47469.4
Com_3047_neg	(+)-Estrone	C18 H22 O2	270.162	11.987	Full match	No results	2530.59	1821.91	2139.65	2202.14	2253.07	1845.01	1942.51	1931.29	9134.56	7398.66	6641.97	14900.1	10627.1	20590	6092.27	23483.2	10165.8	16377.5	18210.5
Com_1482_neg	4-(3-[(4-Methylphenyl)sulfonyl]-2-{[(4-methylphenyl)sulfonyl]methyl}propanoyl)benzoic acid	C25 H24 O7 S2	500.098	10.327	Full match	No results	252465	101647	93605.3	35157.7	48125.9	21132.1	27237.5	14025.2	72460.5	67740.6	42471.8	18192	185693	57323.1	108668	31665.3	165478	35570.1	123039
Com_1007_neg	1-Palmitoyl-2-(5-hydroxy-8-oxo-6-octenoyl)-sn-glycero-3-phosphatidylcholine	C32 H60 N O10 P	649.393	10.918	Full match	No results	49107.7	114524	81520.1	180270	275674	50722.5	73498.9	46200.3	144293	137777	167116	78748.9	441436	197003	215204	76040.2	210482	111756	367237
Com_424_neg	Methyl 3-(1H-naphtho[1,8-de][1,3,2]diazaborinin-2(3H)-yl)-3-(2-naphthyl)propanoate	C24 H21 B N2 O2	380.169	7.433	Full match	Invalid mass	403220	352258	230588	2.38584e+06	1.11348e+06	355594	588606	279215	535504	631291	641772	307293	501785	378593	884994	750692	349626	665316	1.6939e+06
Com_2395_neg	4-Heptyloxyphenol	C13 H20 O2	208.146	8.127	Full match	No results	26423.1	18094.2	11499.7	62286.3	70882.1	47381.9	25011.2	12716.6	27016.2	20591.8	22873.5	22175.7	13353	18980.6	18125.8	25432.8	16320.9	25315	42243.2
Com_1668_neg	capsaicin	C18 H27 N O3	305.199	12.261	Full match	No results	4011.16	2568.37	2980.02	3843.64	3319.75	2588.47	2895.03	2767.34	11557.8	10059.1	11025.7	2762.92	2926.5	2785.91	3264.04	3369.03	150896	3202.03	3471.37
Com_2064_neg	Diethyl 2-butyrylsuccinate	C12 H20 O5	244.131	6.7	Full match	No results	44229.1	33821.7	40303.9	24126.1	43585.1	19707.1	48485.3	38423.1	51872.5	50060.2	50449.6	78871.5	88750.8	42444.7	88974.2	78402.6	63893	45671.5	60604.9
Com_1543_neg	R1128C	C19 H18 O5	326.116	7.781	Full match	Invalid mass	29480.8	54744.8	35591.6	88488.5	144052	164261	110144	59959.9	59478.7	48597.6	59348.3	16142	24260.9	43272.2	31728.9	26175.6	32321.5	57741.7	92811.7
Com_1555_neg	ortho-Phthalaldehyde	C8 H6 O2	134.037	10.07	Full match	No results	21610.3	12116.3	17755.2	22148.7	21474.6	13884.7	14005.5	10919.1	48820.8	46557.9	36647.6	49508.8	54860.1	50338.4	64781.9	89507.3	126877	166756	34257.4
Com_1766_neg	2-[(2S,3R,3aR,4aS,4bS,6aS,8aR,11aR,15bS,15cR,17aS)-3,4b-Dihydroxy-9,9,11,11,15b,15c-hexamethyl-12-oxo-3,3a,5,6,6a,7,8,8a,9,11,11a,12,15,15b,15c,16,17,17a-octadecahydro-2H,4bH-[2]benzofuro[5,6-e]oxireno[4',4a']chromeno[5',6':6,7]indeno[1,2-b]indol-2-yl]-2-propanyl acetate	C39 H51 N O8	661.358	14.181	Full match	No results	71227.2	50284	99737	30135.6	48052.1	69413.9	66605.1	91704.8	59665	63878.4	54700.2	99165.8	127759	93799.3	88499.4	84262.8	85966	30321.6	42437.4
Com_848_neg	2,4-Dinitrophenol	C6 H4 N2 O5	184.012	6.21	Full match	Full match	335993	216150	237516	507712	366757	410258	227000	271904	271512	256377	346361	162657	179918	130881	119458	666466	181418	191374	365929
Com_2372_neg	Hexylresorcinol	C12 H18 O2	194.131	12.358	Full match	No results	22606.2	12032.7	29669.5	15983.2	72273.8	37171.4	31989.1	45188.5	24407.1	28231.5	28992.9	29000.1	26673.8	30430.2	21514.8	26539.9	19739.2	13113.8	44781.6
Com_1962_neg	2-methoxy-17beta-estradiol 3-glucosiduronic acid	C25 H34 O9	478.22	13.257	Full match	No results	33848.8	21533.4	35338.4	10330.4	42041.6	31846.6	32372	40232.9	31674.4	33064	26177.1	95013.3	68347.8	36622.2	31507.5	44209.6	36122.1	30370.9	31277.4
Com_2795_neg	10-Hydroxydecanoic acid	C10 H20 O3	188.141	9.181	Full match	No results	2960.55	1856.34	2103.03	2317.38	3225.1	2330.87	1383.28	1623.39	2218.78	2349.33	1830.67	2439	2798.87	1940.41	3630.71	2415.65	3184.58	1634.5	45290.3
Com_3087_neg	(3beta,5alpha,16beta,20S)-20-Methyl-6,21-dioxo-16,21-epoxypregnan-3-yl D-allopyranoside	C28 H42 O9	522.283	10.963	Full match	No results	6327.45	6496.44	2252.51	15714.9	19483.4	5266.12	4186.81	4350.13	7679.02	7939.61	8576.46	3012.99	6479.28	4499.72	7407.12	10592.8	9739	19796.7	15472.4
Com_493_neg	DEHYDROASCORBIC ACID	C6 H6 O6	174.017	1.242	Full match	No results	560764	349506	665059	270200	266962	281948	310914	1.6362e+06	354810	439052	335785	410670	470494	567723	375540	358584	392435	268919	236596
Com_2853_neg	Dehydrojuvabione	C16 H24 O3	264.173	13.249	Full match	No results	6408.98	2665.03	10854.4	3445.47	10307.2	5815.68	5493.51	31441.4	7833.67	6758.93	9277.39	18789.1	13607.4	11416.9	7607.76	12347.1	11298.4	7167.71	6722.93
Com_1091_neg	Cyanotriphenylborate	C19 H15 B N	268.131	10.47	Full match	No results	40055.2	19571.5	52418.6	24678.4	39382.3	37536.1	30008.8	26148.4	93618.2	93651.2	88226.8	351609	53448.3	325239	51889.4	175737	113709	82615.4	49764.3
Com_2467_neg	IN00103	C18 H16 O5	312.1	7.876	Full match	No results	21770.9	4761.14	20168.9	3427.11	12614.1	31383.7	34075.2	51755.4	19103.3	18271.1	17963.7	21413.6	15326.7	19771.5	8796.42	17725.5	7811.54	5399.68	9965.41
Com_1825_neg	(+)-syringaresinol beta-D-glucoside	C28 H36 O13	580.217	8.533	Full match	No results	153909	23304.6	34040	39560.9	16549.3	22354.4	29378.4	23127.4	34856.7	26088.8	29368.6	29363.1	32774.9	11580.8	29146.6	66574.6	11358.6	20860.3	103474
Com_1988_neg	N-(3-Amino-3-oxopropyl)-2,3,4,5-tetrafluoro-6-hydroxybenzamide	C10 H8 F4 N2 O3	280.047	1.523	Full match	No results	61975.5	74524.2	57885	80259.8	56051.9	89995.5	81533.6	32497.9	65185.6	54781.7	62775.1	65159.3	44293.3	57625.1	57473.7	63030.2	52387.8	45051.3	62823.7
Com_1841_neg	Brodifacoum	C31 H23 Br O3	522.084	1.152	Full match	Invalid mass	151602	76870	67641.4	33526.1	36547.8	29603.9	101842	24651.2	74731	65394.1	79649.2	78107.9	40015.1	61946.3	108303	37062	18953.3	51183.6	40116.6
Com_2872_neg	2-(3,4-Dihydroxyphenyl)-6-{5-[7-(beta-D-glucopyranosyloxy)-5-hydroxy-4-oxo-4H-chromen-2-yl]-2-hydroxyphenyl}-5-hydroxy-4-oxo-4H-chromen-7-yl (4xi)-beta-D-arabino-hexopyranoside	C42 H38 O21	878.193	9.647	Full match	No results	3181.81	5264.95	2552.57	35597.9	24601.3	8983.25	11740.2	3086.87	6355.77	8080.46	8826.65	4555.67	2582.29	5194.02	2945.25	2880.77	4244.89	8126.09	10424.7
Com_1072_neg	Fraxin	C16 H18 O10	370.09	7.117	Not the top hit	Full match	195570	31522.4	13345.8	30961.4	83029	67921.1	35340.9	31800	152324	146983	148315	221936	110552	249853	169668	250926	359233	370798	288185
Com_2839_neg	RR82	C31 H32 N8 O5	596.248	7.292	Full match	No results	21170.8	5930.45	6219.11	37090.5	23296	18394.7	10086.9	7114.66	12161.2	10701.3	11358	5870.27	3719.3	7039	7521.15	6218.3	8334.19	9617.49	18564.7
Com_470_neg	1-Oxo-1,2,4-butanetricarboxylic acid	C7 H8 O7	204.027	0.957	Full match	No results	1.61701e+06	461030	1.86714e+06	787221	882222	715978	631278	964048	748993	765010	699513	1.13104e+06	643468	579930	1.01425e+06	1.10208e+06	959377	507876	620847
Com_2177_neg	Acetyl-CoA	C23 H38 N7 O17 P3 S	809.127	5.47	Full match	No results	74776.6	22802.7	22665.3	16505.3	23553.2	15437.3	73351.7	10761.4	25447.5	20661.8	23383.8	60800.6	10276	25647.9	5976	8493.32	13382.6	11741.2	41361.9
Com_2590_neg	3,5-DI-TERT-BUTYL-O-BENZOQUINONE	C14 H20 O2	220.146	8.094	Full match	Invalid mass	28424.4	18913.3	47664.2	16696.7	29450.1	14594.4	35204.1	36501	23236.8	15612.3	18917.9	19618.3	26124.4	14011.1	8478.21	3371.01	6568.94	3337.27	4079.92
Com_1760_neg	(1S,3R,4S,7S,9S,11S,13R,14R,15R)-3,4,11,13,14-Pentahydroxy-7-[(2Z,4R)-4-(hydroxymethyl)-2-hexen-2-yl]-9,15-dimethoxy-12,12-dimethyl-6,17-dioxabicyclo[11.3.1]heptadecan-5-one	C26 H46 O11	534.306	13.09	Full match	No results	3513.66	2340.52	2949.82	3187.61	3122.4	3009.72	3312.22	2816.81	6990.12	8871.18	6803.41	2597.75	2749.77	2833.86	116953	140070	3513.45	3240.46	3779.86
Com_3081_neg	4-{(1E,4Z,6E)-7-[4-(Hexopyranosyloxy)-3-methoxyphenyl]-3,5-dihydroxy-1,4,6-heptatrien-1-yl}-2-methoxyphenyl 6-O-hexopyranosylhexopyranoside	C39 H52 O21	856.304	7.789	Full match	No results	10390.1	12501.3	19814	11453	5632.38	15289.5	17530.5	16938.3	13892.9	13573	12573	15309.8	18223.1	18973.1	14864.9	3578.93	10973.7	18168.6	14152
Com_810_neg	5-O-Phosphonatopentose	C5 H9 O8 P	228.004	1.205	Full match	Invalid mass	179412	176184	356633	199487	174592	152606	223475	616303	186712	267325	238890	158870	387742	264177	177622	282514	439565	174200	71477.9
Com_2757_neg	(2S,3S,4S,5R,6R)-6-{[(2S,4aR,6aS,7S,11S)-11-Hydroxy-4a,5',6a,7-tetramethyl-1,2,3,3',4,4',4a,4b,5,5',6,6',6a,6b,7,9a,10,10a,10b,11-icosahydrospiro[naphtho[2',1':4,5]indeno[2,1-b]furan-8,2'-pyran]-2-yl]oxy}-5-{[(3R,4R,5R,6S)-3,4,5-trihydroxy-6-methyltetrahydro-2H-pyran-2-yl]oxy}tetrahydro-2H-pyran-2,3,4-triol	C38 H60 O13	724.407	10.342	Full match	No results	8023.01	5270.03	5413.27	6904.07	6892.86	5380.92	5939.18	5484.55	8988.03	8939.92	11845.6	15068	6130.84	28587.3	40507.6	14063.1	8260.87	6049.51	7786.16
Com_3019_neg	5-O-methyl embelin	C18 H28 O4	308.199	10.706	Full match	No results	3928.71	2687.65	3056.51	3680.47	3428.48	2785.35	3018.94	2948.73	5622.12	7398.06	6067.18	10432	3181.11	10452.5	4938.55	19275.8	9326.04	23073.2	4865.57
Com_2501_neg	Alizarin	C14 H8 O4	240.041	14.912	Full match	Invalid mass	56887.5	35163.2	42527.1	36674.1	46981.9	28728.2	32421.8	32878.9	30868.5	32442	32566.7	33496.8	42258.7	42345.1	42262.5	35740.6	44921.6	50649.7	50227.7
Com_2860_neg	(3beta,5xi,9xi,13alpha,14beta,17xi,20S,21R,23S)-21-Methoxy-21,23-epoxylanosta-7,24-dien-3-yl 2-O-beta-D-glucopyranosyl-D-glucopyranoside	C43 H70 O13	794.485	14.188	Full match	No results	4852.28	3128.76	4192.15	3592.96	3938.35	3321.98	3456.11	3982.62	3693.54	3645.82	3324.91	4096.84	14277.4	29893.5	30769.2	8110.12	3751.45	3306.82	4176.85
Com_3109_neg	[(2S,3R,4S)-4-(4-Hydroxy-3,5-dimethoxybenzoyl)-2-(4-hydroxy-3,5-dimethoxyphenyl)tetrahydro-3-furanyl]methyl (3xi)-alpha-D-threo-pentopyranoside	C27 H34 O13	566.201	9.13	Full match	No results	6901.63	6487.3	3875.89	20921.4	12526.7	9923.54	7996.21	2832.27	6297.74	6638.37	6559.61	4465.09	2814.76	2723.85	4382.11	6920.66	3439.51	4507.99	8689.29
Com_1531_neg	didrovaltrate	C22 H32 O8	424.21	10.392	Full match	Invalid mass	66841.1	22037.7	30199.4	25847.6	186874	166783	57633.6	22031.4	78102.4	75227.4	78737.7	89404.4	67614.9	113371	83157.3	77551.4	109617	30628.3	114351
Com_1873_neg	4-{2,2-Bis[(allyloxy)methyl]butoxy}-4-oxobutanoic acid	C16 H26 O6	314.173	10.253	Full match	No results	121443	77766	61900.2	108335	131884	83829.5	71509.1	43089.7	61475.8	73760.8	79261.5	51524.9	75851.7	43576.9	114165	109974	116731	96080.4	99639.7
Com_762_neg	(1-Histidyl-2-pyrrolidinyl)boronic acid	C10 H17 B N4 O3	252.14	12.683	Full match	No results	12206.6	5333.3	7740.79	14929.8	9820.52	25393.8	13568.6	10971.9	72920.4	69327.8	75791.3	6292.51	9469.52	10452.1	796853	592987	19665.9	13423.7	9155.94
Com_2023_neg	3-O-beta-D-galactosyl-sn-glycerol	C9 H18 O8	254.1	14.053	Full match	Invalid mass	23345.6	30993.3	52019.8	12662.8	17581.1	26292.8	23702.5	50745.4	31703.9	31203.2	38097.1	22377.6	59512	62005.7	98492.3	58306.6	36887.9	19909.5	21855.3
Com_1127_neg	10-deacetyl-2-debenzoylbaccatin III	C22 H32 O9	440.205	9.09	Full match	Invalid mass	103568	126525	175328	77650.5	409947	175629	76597.3	237391	107297	163834	152471	170589	183840	167416	255095	162935	202991	125112	156791
Com_1865_neg	(1S,2R,4S,5R,6S,8R,10S,11S,12R,14R,15R,19R,20R,21S)-20,21-Diacetoxy-6-(3-furyl)-4,12,19-trihydroxy-5,11,15-trimethyl-3-oxo-9,17-dioxahexacyclo[13.3.3.0~1,14~.0~2,11~.0~5,10~.0~8,10~]henicos-16-yl (2R)-2-methylbutanoate	C35 H46 O13	674.297	9.928	Full match	No results	11469.5	10059.4	4035.99	18609.8	25939.5	27033.1	11070.5	5204.79	35004.2	46935.6	30628.1	9424.99	35464.9	79135.7	67110	120279	29759.8	43904.1	141663
Com_2672_neg	lincomycin	C18 H34 N2 O6 S	406.215	13.263	Full match	No results	13386.1	8182.97	29725.9	5346.25	23470	17931.2	13268.7	39807	20377.9	18560.7	20459.8	27629	28625.2	25942.6	20096.5	26909.1	27792.9	19743.7	12136.8
Com_1347_neg	terguride	C20 H28 N4 O	340.225	12.403	Full match	No results	3520.09	2319.98	2753.79	2867.57	3080.34	2415.35	2445.05	2550.15	68269.7	63644.1	65820.7	77042.2	162679	84199.6	258157	206960	78585.2	140850	197212
Com_403_neg	2-Furoic acid	C5 H4 O3	112.016	0.949	Full match	Full match	932748	156570	1.59286e+06	395505	164946	1.00665e+06	286137	240083	1.47761e+06	1.59979e+06	1.66447e+06	577115	1.06678e+06	2.19089e+06	1.60983e+06	660724	1.41069e+06	112606	892752
Com_2734_neg	Coumarone	C8 H6 O	118.042	11.909	Full match	No results	5502.04	6664.27	7867.17	4900.06	5104.03	4639.83	4327.1	3920.89	12546	14265	12633.3	13952	17688.2	21071.8	26180.4	38633.5	25839.5	37627.5	26004.3
Com_1315_neg	2-Fluoro-8-[(6-iodo-1,3-benzodioxol-5-yl)methyl]-9-[3-(isopropylamino)propyl]-9H-purin-6-amine	C19 H22 F I N6 O2	512.083	7.859	Full match	No results	48931.6	47492.2	15978.2	283890	58977.1	51401.7	48009.9	17603.3	54161.6	56245.6	51403.5	38809.1	73893.2	38411.1	34552.3	61199.1	35349	152709	88700.5
Com_2488_neg	5-Benzylidene-2,2-dimethyl-1,3-dioxane-4,6-dione	C13 H12 O4	232.073	9.541	Full match	No results	16101.3	2162.82	2324.79	58684.3	3405.95	2733.27	11493.1	3617.7	7129.48	4946.7	5745.35	2887.14	2592.92	2488.83	2918.43	4370.07	2925.64	2290.25	2813.2
Com_2756_neg	primary fluorescent chlorophyll catabolite	C35 H40 N4 O7	628.287	11.167	Full match	No results	7968.77	11804.8	6550.66	41564.1	39124.4	17486.2	19989.9	25558.8	14943.8	10952.8	17715	15843.2	4969.01	21021.9	16451.4	11940.4	11619.1	9100.45	13293.8
Com_2095_neg	ilomastat	C20 H28 N4 O4	388.21	10.943	Full match	No results	44219.5	31399.6	30093.7	37835.9	45136.3	40850.4	38608.1	42417.6	47734.6	42534	43817.3	48857.8	39207.3	76394.2	35939.9	42971.9	43287.6	58539.5	105406
Com_2786_neg	microcin SF608	C32 H44 N6 O6	608.329	8.466	Full match	No results	10674.4	16050.6	23098	6368.58	8594.99	14984.4	10298.2	34388.9	16426	13925.3	15778.4	8001.72	20925.1	13684.4	19296.4	29335.2	16872.7	13554.4	8277.31
Com_2251_neg	(4-Chlorophenyl)(4-{3-[4-(2-fluorophenyl)-1-piperazinyl]-2-hydroxypropoxy}phenyl)methanone	C26 H26 Cl F N2 O3	468.164	9.21	Full match	No results	16348.5	18915.7	11430.7	45503.6	16798	19704.6	12299.9	12171.3	42207.6	38508.3	28523.4	34280.5	21054.5	42213.9	37834.5	77375.3	73605	61766.2	72763
Com_1484_neg	(1S,2S,4S)-2-{(3E,6R,7E,9S)-6,9-Dihydroxy-3,8-dimethyl-10-[(1R)-2,6,6-trimethyl-5-oxo-2-cyclohexen-1-yl]-3,7-decadien-1-yl}-4-(D-glucopyranosyloxy)-1,3,3-trimethylcyclohexyl acetate	C38 H62 O11	694.432	10.944	Full match	No results	15464.4	28478.5	27419.2	37381.6	99251.5	18697.6	36479.4	20335.8	54768.6	53582	33326.2	33563	195497	81462.5	72123.1	18526.3	72670.4	28344.3	98118.4
Com_164_neg	phospho(1-aminoethyl)(2-carboxypropyl)phosphinic acid	C6 H15 N O7 P2	275.032	0.934	Full match	No results	1.22493e+07	7.3756e+06	1.05591e+07	4.21712e+06	6.12874e+06	7.24163e+06	4.82694e+06	8.46364e+06	8.06227e+06	7.08869e+06	8.51781e+06	5.83685e+06	5.88254e+06	8.65083e+06	7.19464e+06	8.25685e+06	7.49086e+06	5.19917e+06	4.99165e+06
Com_2035_neg	Isofraxidin	C11 H10 O5	222.053	7.696	Full match	No results	34950.6	22798.6	13067.8	66063.3	85322.6	84528.6	16303.3	14506.8	43130.3	46139.8	44426.2	46859.9	29650.9	54436.5	24392.7	38300.3	82118.2	84539.7	50597.8
Com_2704_neg	1'-Acetoxychavicol acetate	C13 H14 O4	234.089	12.068	Full match	No results	2840.24	1878.83	2234.31	2379.7	3659.71	2558.34	2083.11	2012.43	10883.2	11161.1	9822.94	3453.57	6315.51	35945.3	8725.43	30156.1	42174.4	33740.9	10292.2
Com_128_neg	Hexose	C6 H12 O6	180.064	1.263	Full match	No results	3.81276e+06	4.85551e+06	5.87273e+06	1.47107e+06	859919	1.17338e+06	5.2746e+06	6.04796e+06	3.49214e+06	2.7918e+06	4.73482e+06	4.90801e+06	2.12866e+06	1.28214e+07	7.59061e+06	3.23566e+06	2.49355e+06	1.59236e+06	1.52675e+06
Com_213_neg	D-Xylulosonic acid	C5 H8 O6	164.032	0.943	Full match	No results	3.18994e+06	3.45114e+06	3.55499e+06	2.46387e+06	2.47886e+06	2.21002e+06	3.20383e+06	6.21212e+06	3.33902e+06	5.45778e+06	3.26604e+06	3.46664e+06	5.4278e+06	4.05445e+06	3.09189e+06	5.00234e+06	3.38863e+06	2.23191e+06	3.34228e+06
Com_584_neg	Adenine	C5 H5 N5	135.055	5.427	Full match	No results	140857	264994	291075	226979	230405	420208	190966	619690	357160	443153	464201	138730	830989	269613	1.26557e+06	821971	311126	317239	315618
Com_3301_neg	Pentaerythritol	C5 H12 O4	136.074	1.939	Full match	No results	2073.21	1510.28	2035.36	3652.76	2135.43	2259.06	2788.85	2661.54	2227.69	2173.37	1586.24	3086.39	1297.17	3135.19	3721.73	2328.23	2154.51	2607.3	1743.87
Com_3137_neg	Mexoryl SX	C28 H34 O8 S2	562.169	9.744	Full match	No results	2276.58	1637.21	1846.62	2593	2233.2	2093.46	1849.06	1702.99	3220.63	1869.69	3397.24	1889.08	3438.57	4595.95	2582.54	8592.36	18725	8717.71	3957.42
Com_423_neg	6-Chloro-N~4~-cyclopropyl-N~4~-(2-thienylmethyl)-2,4-pyrimidinediamine	C12 H13 Cl N4 S	280.056	1.069	Full match	Invalid mass	1.12647e+06	1.44775e+06	1.64592e+06	1.25574e+06	503912	1.9511e+06	1.38757e+06	1.76691e+06	1.12317e+06	1.22182e+06	1.2068e+06	2.01927e+06	1.09873e+06	1.97156e+06	1.18763e+06	1.74635e+06	1.63212e+06	1.35809e+06	476888
Com_2126_neg	2-O-ETHYL ASCORBIC ACID	C8 H12 O6	204.064	8.867	Full match	No results	61432	44296.7	47961.8	87915	71773.3	57480	55077	32580.7	54577.4	55626.8	54378	50178.1	46663.6	51466.7	62217.6	47315.1	16371.5	71463	68053.2
Com_3030_neg	(1S,2R,3aS,4S,8S,10S,13aR)-2-(Dimethoxymethyl)-1,2,4,10,12,13a-hexahydroxy-1-(hydroxymethyl)-7-methoxy-5-methyl-11-oxo-1,3a,4,8,9,10,11,13a-octahydro-2H-furo[3,2-b]naphtho[2,3-h]chromen-8-yl 4-O-acetyl-2,6-dideoxy-3-C-methyl-alpha-L-glycero-hexopyranoside	C34 H44 O18	740.255	7.162	Full match	No results	9840.25	10440	4180.35	25534.9	19208.5	22006.3	9240.2	6553.68	10288.8	8957.72	10186.4	1782.48	1814.81	4418.42	3257.13	2904.36	7325.05	10616.6	15962.6
Com_55_neg	a,a-Trehalose	C12 H22 O11	342.116	1.081	Not the top hit	Full match	5.27557e+07	2.91209e+07	2.92218e+07	6.02382e+06	8.68767e+06	5.03359e+06	4.12086e+07	2.15922e+07	2.35773e+07	2.65244e+07	2.18976e+07	3.4458e+07	1.35076e+07	3.09062e+07	2.87616e+07	1.42887e+07	2.27869e+07	8.99519e+06	1.67654e+07
Com_2705_neg	Oxazepam	C15 H11 Cl N2 O2	286.051	9.648	Full match	No results	14303.8	3181.2	3649.15	5893.83	47677.9	19883.5	8016.75	18202.5	17172.1	15429.1	15560.9	25136.1	19115.3	33652.8	8781.03	17356.3	39515.1	8013.41	43601.4
Com_2957_neg	Bisthiosemi	C3 H10 N6 S2	194.041	14.921	Full match	No results	32606.7	21322.7	23194	15488.6	16991.6	16609.8	8987.97	16157.1	17927.8	18503.2	15008.4	20673.4	25339.6	25786.1	24329.6	19167.4	20397	25473.4	25684
Com_1783_neg	Tentoxin	C22 H30 N4 O4	414.226	8.912	Full match	No results	75660.7	38911.3	23338.4	130723	145097	115886	57217.8	32981.6	66833.3	58495.1	60865.6	51124.8	51876.6	43545.1	53264.1	69111	41859.3	69914.3	106287
Com_2984_neg	terbogrel	C23 H27 N5 O2	405.218	13.264	Full match	No results	9428.82	3118.63	13813.4	2238.23	10122.8	8129.03	6945.66	25212.9	8245.11	7190.65	11599.1	12814.8	9713.86	9649.23	9643.39	10251.9	12809.4	11791.3	3702.87
Com_2808_neg	(1S,2R)-1-(7-Methoxy-1,3-benzodioxol-5-yl)-1-{[(2Z)-2-methyl-2-butenoyl]oxy}-2-propanyl 2,3-dimethyl-2-oxiranecarboxylate	C21 H26 O8	406.163	7.871	Full match	No results	31425.4	14967.9	13889.4	38848.7	15984.6	28662.6	31823.9	21171.7	21709.9	22155.2	21458.3	21655.9	6362.31	14143.8	15381.3	21894.5	6926.73	20808.4	32628.4
Com_1695_neg	Adenosine monophosphate	C10 H14 N5 O7 P	347.062	1.17	Full match	No results	48234.2	111763	95103.8	119451	92469.5	130383	128790	87721.3	121530	110235	86408.1	74840.5	88060.2	85459.6	147535	124870	57994.4	112153	87583.6
Com_327_neg	maurenone	C16 H28 O3	268.204	13.359	Full match	Invalid mass	748013	910613	1.94602e+06	673774	607788	1.28366e+06	829737	1.8095e+06	970900	1.37692e+06	1.30015e+06	826675	1.62299e+06	2.93618e+06	2.99658e+06	1.64512e+06	911296	531083	420447
Com_273_neg	2-[3,8-Dihydroxy-8-(hydroxymethyl)-3-methyl-2-oxodecahydro-5-azulenyl]-2-propanyl hexopyranoside	C21 H36 O10	448.231	8.127	Full match	Full match	1.72663e+06	1.26899e+06	630762	4.91567e+06	1.25763e+06	3.46077e+06	1.78333e+06	655237	1.79753e+06	1.86378e+06	1.79085e+06	1.2389e+06	925722	1.14133e+06	1.21907e+06	1.55608e+06	1.32441e+06	2.02373e+06	3.0399e+06
Com_2091_neg	Tosufloxacin	C19 H15 F3 N4 O3	404.11	13.257	Full match	No results	48517.1	30453.6	54348.7	18511.1	67412.8	46527.8	46903.3	79934.9	58275.3	49619	52440.9	55460.2	56891.2	57235.2	53897.1	58687.8	60807.5	52914	43669.3
Com_728_neg	Z-Gly-Pro	C15 H18 N2 O5	306.122	7.818	Full match	No results	498189	487847	318252	883591	361324	346669	470701	341117	437099	435270	443447	505065	326876	329326	601324	532994	380518	504040	747154
Com_570_neg	Uridine 5'-diphosphogalactose	C15 H24 N2 O17 P2	566.056	0.969	Full match	Full match	618843	438155	1.01311e+06	115000	90172	130785	300087	700634	450369	306352	304126	1.16327e+06	471701	886427	544845	533786	510984	350777	253805
Com_692_neg	S-[(1Z)-N-Hydroxy-5-(methylsulfanyl)pentanimidoyl]cysteine	C9 H18 N2 O3 S2	266.077	13.112	Full match	Invalid mass	30202.9	22805.3	21321.9	30635.9	32356.8	37564.2	42293.1	28070.1	198424	204503	179404	15854.9	19338.3	25638	951207	882453	34587.4	43462	48708
Com_2403_neg	[1-{[N~2~-(1H-Indol-3-ylacetyl)lysyl]amino}-3-(methylsulfanyl)propyl]boronic acid	C20 H31 B N4 O4 S	434.215	9.488	Full match	No results	18053	22505.2	12797.4	35317.2	69632.7	41020.1	20590.5	15500.4	31163.7	31395.7	30422	36739.1	33833.2	37093	32085.5	39675.4	39464.1	32925.6	61025.3
Com_2505_neg	Dimethyl 1,4-cyclohexanedicarboxylate	C10 H16 O4	200.105	7.107	Full match	Invalid mass	28421.4	28539	22928.4	57599.7	56811.7	34900.1	32052.8	19180.6	26996.7	29880	32909.9	32165.1	21768.2	30099.3	23423.4	27354.2	32820.3	29807.1	24069.5
Com_2498_neg	glabruquinone A	C18 H24 O4	304.168	10.707	Full match	No results	3083.94	2109.74	2399.28	2762.49	2703.84	2186.43	2372.36	2330.93	16188.1	13816.1	14761.5	50151.8	17961.5	44291.7	15964.4	47183.9	16241.3	21108.4	15527
Com_2784_neg	5,7-Dihydroxy-2-(4-hydroxyphenyl)-4-oxo-4H-chromen-3-yl 6-deoxy-alpha-D-mannopyranosyl-(1->2)-[6-deoxy-alpha-L-mannopyranosyl-(1->6)]-3-O-[(2E)-3-(4-hydroxyphenyl)-2-propenoyl]-beta-D-galactopyranoside	C42 H46 O21	886.253	10.595	Full match	No results	4473.93	2878.88	3365.93	3654.8	3762.33	2888.45	3261.69	3035.8	9817.25	6832.27	8433.49	3221.75	3370.87	3016.49	39037.6	21196.6	4202.16	3042.25	3852.8
Com_523_neg	P-DMEA	C4 H12 N O4 P	169.051	1.119	Full match	Invalid mass	241286	207430	551042	247799	416098	246692	277916	554949	428394	420505	403672	819038	1.5487e+06	599412	459019	575379	1.34526e+06	182875	316889
Com_475_neg	tianafac	C11 H9 Cl O2 S	240.001	1.113	Full match	Invalid mass	2.10459e+06	745230	703235	591293	1.70237e+06	816093	903840	1.16195e+06	870302	987376	1.13196e+06	885239	1.3373e+06	831315	1.03885e+06	1.19171e+06	1.89187e+06	1.48368e+06	1.2273e+06
Com_2968_neg	Podorhizol beta-D-glucoside	C28 H34 O13	578.201	8.51	Full match	No results	22901.3	17135.1	12906.8	30447.4	22798.7	23465.1	12454.4	15935.3	22972.5	21913.3	22030	19168.4	24590.2	25081.3	16791.5	16065.4	15197.5	26766.7	27196.2
Com_304_neg	(+/-)-2-Hydroxyglutaric acid	C5 H8 O5	148.037	0.955	Full match	Invalid mass	3.32167e+06	1.70998e+06	2.6911e+06	1.77903e+06	1.81871e+06	1.4498e+06	1.54817e+06	2.42263e+06	2.15218e+06	1.86056e+06	2.04366e+06	3.51559e+06	2.33067e+06	2.99193e+06	1.86927e+06	1.73731e+06	2.32054e+06	1.65202e+06	1.71532e+06
Com_2754_neg	Ethyl (2,3,4-trimethoxy-6-octanoylphenyl)acetate	C21 H32 O6	380.218	13.262	Full match	No results	14367.9	7232.4	30165.2	5642.15	24989.3	26081.5	14940.6	35928.8	24720.8	23179.9	22407.3	22592.2	32217.9	24417.9	23758.1	31060.5	24824.6	30967.7	14422.1
Com_1138_neg	(+)-Marmesin	C14 H14 O4	246.089	12.375	Full match	Invalid mass	192533	186031	143130	259219	403619	165411	96232.7	93294.4	123214	138820	119412	84331.7	184168	44940.5	123506	122909	210515	48173.7	38483.5
Com_1927_neg	Flecainide	C17 H20 F6 N2 O3	414.138	10.657	Full match	No results	3423.67	2170.55	2459.46	2674.63	33426.6	97816.2	15316.8	5900.84	9005.43	9205.12	9978.66	2366.02	2470.63	2278.4	2702.34	2694.7	2542.92	2261.43	2892.94
Com_2967_neg	4-(3-Hydroxy-4-methoxyphenyl)-7-methoxy-2-oxo-2H-chromen-5-yl (4xi)-beta-D-xylo-hexopyranoside	C23 H24 O11	476.132	8.656	Full match	No results	12586.7	9381.34	7961.49	13961.7	12490.1	9444.4	17511.9	13367.3	11439.9	11057.1	12511.3	26451.3	4742.55	19474.1	9278.85	12315.4	16034.1	10617.8	11272.8
Com_880_neg	Phosphonic acid	H3 O3 P	81.9821	0.979	Full match	No results	385018	378870	371561	535730	442556	310945	360002	296287	391577	481161	357562	244453	525813	324858	398146	346932	416040	377542	706776
Com_2144_neg	DIBUTOXYETHYLPHTHALATE	C20 H30 O6	366.202	13.266	Full match	No results	5096.86	3557.61	14464.6	2856.72	16419.7	9986.92	9461	31656.8	10306.2	7840.97	12273.5	19861.2	12807.8	13487.7	13926.5	17072.1	14272.8	75603.7	7821.91
Com_3136_neg	Drospirenone	C24 H30 O3	366.22	13.26	Full match	No results	2931.28	1982.95	6793.47	2362.42	2933.98	3488.09	2187.82	17027.6	3853.11	4790.15	5452.33	10380.7	8705.12	8859.3	4140.78	5590.68	10023.2	4609.84	2654.61
Com_984_neg	Malonic acid	C3 H4 O4	104.011	1.106	Full match	Invalid mass	326581	307829	425332	91018.1	81111.9	109110	443689	286061	235507	277362	224355	423203	259842	308032	405913	296080	200404	167159	105336
Com_3134_neg	Geissospermine	C40 H48 N4 O3	632.375	13.263	Full match	No results	5923.58	2353.54	5154.03	2649.4	5104.39	3135.58	2498.29	17189.4	3965.22	3308.35	4765.4	8727.07	7458.94	6894.97	4591.95	4502.99	7511.39	5680.9	3960.23
Com_1912_neg	Ribulose 1,5-diphosphate	C5 H12 O11 P2	309.985	0.915	Full match	No results	38378.6	26371.8	47780.8	30058.5	28715	27575.6	32670.1	40559.2	37606.9	51211.7	40998.1	80388.6	44746	96002.4	61825.9	87847.3	76253.1	21824.3	88519.3
Com_3267_neg	Decaprenol phosphate	C50 H83 O4 P	778.601	14.579	Full match	No results	3985.73	2739.76	2853.76	4595.02	3786.21	6393.7	3039.38	6628.85	2836.66	5859.47	5468.66	4652.42	7269.63	3128.56	9287.06	6152.06	4151.68	5736.58	7858.57
Com_3060_neg	(2E)-5-[(2R)-2-{(1R,2R,3S,4aS,6R,8R,8aS)-3,6-Dihydroxy-1-[(2Z)-3-hydroxy-2-propenoyl]-1,3,6,8-tetramethyl-4-oxodecahydro-2-naphthalenyl}butoxy]-3-methyl-5-oxo-2-pentenoic acid	C27 H40 O9	508.266	13.363	Full match	No results	11171.2	12620.2	14514.6	6568.95	6938.38	9224.26	6909.99	11106.5	13423.6	11932	10719.6	8120.66	14792.3	20122.3	18878.6	17385.6	8081.79	5682.62	6084.84
Com_1849_neg	16-Glucuronide-estriol	C24 H32 O9	464.205	10.391	Full match	No results	43806	19794.3	21744.9	20262.3	135941	103840	34734.9	17428	52886.8	41226.8	49935	54554.8	48612.5	58836	50480	45903	63037.4	26922	72525.8
Com_3171_neg	(3S)-3-{(Z)-[(3S)-3-{(Z)-[(3R)-3-Amino-1-hydroxy-4-methylpentylidene]amino}-1-hydroxybutylidene]amino}-5-methylhexanoic acid	C17 H33 N3 O4	343.247	8.93	Full match	No results	4697.8	9701.69	6553.88	4034.66	3286.26	9646.13	5357.87	13977.5	10007.4	10458.9	6337.68	3821.47	15660.6	7618.07	13558.8	17582.5	6017.77	5391.26	4489.71
Com_2519_neg	(2R,2aR,4aS,7aS,7bR)-3-Formyl-6,6,7b-trimethyl-2,2a,4a,5,6,7,7a,7b-octahydro-1H-cyclobuta[e]inden-2-yl 2,4-dihydroxy-6-methylbenzoate	C23 H28 O5	384.194	13.759	Full match	No results	12137.6	12220.1	12917.6	9565.15	60585.7	29246	13061.4	17771.7	16095.9	16817	17517.7	36206.6	18790.6	20196.1	10493.7	25964.7	18063.6	5670.72	16068
Com_1322_neg	(17beta)-4,4-Difluoro-17-hydroxy-17-methylandrost-5-en-3-one	C20 H28 F2 O2	338.205	13.748	Full match	No results	7932.37	5768.44	7037.88	280358	7743.55	8195.06	7712.65	19113.8	4918.24	6835.35	6305.14	12443.4	11152.2	11214.3	12519.4	11265.4	11998.4	13893.8	13933.9
Com_1431_neg	5-[(3E)-4-(2-Furyl)-2-oxo-3-buten-1-yl]-4-methoxy-6,6-dimethyl-5,6,7,8-tetrahydro[1,3]dioxolo[4,5-g]isoquinolin-6-ium	C21 H24 N O5	370.163	8.598	Full match	Invalid mass	113407	152013	148394	192610	132485	154909	152345	112749	157558	162681	155393	200358	166863	171411	179855	211125	194182	162046	257224
Com_1093_neg	[(1S,4aR,5S,7aS)-1-(D-erythro-Hexopyranosyloxy)-5-hydroxy-1,4a,5,7a-tetrahydrocyclopenta[c]pyran-7-yl]methyl 3-methylbutanoate	C20 H30 O10	430.184	9.668	Full match	Invalid mass	146775	133832	259546	172302	165700	144747	266618	112628	195694	192936	187193	280799	168429	186076	295296	403678	258141	162650	136784
Com_2723_neg	(1R)-1,5-Anhydro-1-[3-(cyanomethyl)-4-methoxy-1H-indol-2-yl]-L-glucitol	C17 H20 N2 O6	348.132	7.604	Full match	No results	16040.5	19593.9	9708.58	43259.1	33885.9	30935.3	18232.1	14573.3	24129.8	22209.7	26695.8	15721.8	16410	19308.8	25821.6	28172.1	26934.8	27828.9	38507.1
Com_1794_neg	ibufenac	C12 H16 O2	192.115	10.954	Full match	No results	38192.8	12885.4	62491	17334.5	24457.9	19811.3	22202.4	30173.6	41876.1	48793.4	32362.5	68947	48413.2	110876	51888.3	67824.4	57305.8	45045.6	31822
Com_1686_neg	aerothionin	C24 H26 Br4 N4 O8	813.85	1.098	Full match	No results	154609	27524.9	50197.1	31902.1	166074	33026.1	42441.8	65086.9	37692	53625.3	42470	32635.6	69142.1	91697.6	43855.1	93324.2	75914.5	126807	61975.4
Com_759_neg	(2aR,3R,5S,5aR,6S,6aR,8R,9aR,10aS,10bR,10cR)-3-Acetoxy-8-(3-furyl)-6-(2-methoxy-2-oxoethyl)-2a,5a,6a,7-tetramethyl-2a,4,5,5a,6,6a,8,9,9a,10a,10b,10c-dodecahydro-2H,3H-cyclopenta[b]furo[2',3',4':4,5]naphtho[2,3-d]furan-5-yl (2E)-2-methyl-2-butenoate	C34 H44 O9	596.297	13.795	Full match	No results	327269	236808	561328	145807	188550	287645	235928	545082	330761	318264	309631	459397	550534	679160	409350	540061	358294	181127	172704
Com_2489_neg	(-)-Andrographolide	C20 H30 O5	350.21	8.221	Full match	No results	20009.8	18316.4	6872.81	58637.8	32748.7	24992.6	13900.4	8635.37	20744.7	17645.7	19864.5	5506.49	9570.93	11257.8	12020.8	13056.1	16687.8	28546.1	38536.7
Com_2385_neg	3-Hexyl-6-(4-hydroxypentyl)-2-oxo-2H-pyran-4-yl beta-D-glucopyranoside	C22 H36 O9	444.236	9.611	Full match	No results	23997.2	25330.4	15530.9	66556.1	59915	52412.1	31281.8	21368.5	34488.6	33913.9	34262.9	31624.2	28399.7	29201.4	33604	37383.8	33147.9	32227.1	50452.9
Com_798_neg	Methyl (1S,2S)-2-hexadecyl-2-hydroxy-5-oxo-3-cyclopentene-1-carboxylate	C23 H40 O4	380.293	14.224	Full match	No results	106158	208059	104921	124293	130524	363855	44011.8	181234	203008	179162	183649	65106.3	673429	215703	708176	672300	257153	326901	270367
Com_1425_neg	Valienamine	C7 H13 N O4	175.085	1.124	Full match	No results	110309	101831	158705	95110.7	99939.8	141870	188721	142664	149781	109595	111247	201641	202197	114882	92335.1	148503	126430	82924.6	98835
Com_2305_neg	2-bromo-N-methyltryptamine	C11 H13 Br N2	252.027	8.629	Full match	No results	3356.74	2531.41	2589.75	2923.67	77805.3	2715.68	2739.18	2628.97	2483.35	2589.1	2587.03	2568.69	2676.59	3692.21	2885.28	4319.62	2685.08	2443.95	4105.46
Com_1166_neg	2-((2E)-3,7-Dimethyl-2,6-octadienyl)-5,6-dimethoxy-3-methyl-1,4-benzenediol	C19 H28 O4	320.199	12.912	Full match	No results	6258.16	4275.27	5055.77	5264.55	5713.87	4388.36	4634.65	4496.32	43270	42784.7	47141.1	27630.3	147318	42341.2	350559	137085	46459.7	55876.6	88959.9
Com_2516_neg	Saikosaponin BK1	C48 H78 O17	926.527	13.815	Full match	No results	1965.09	1355.23	1575.13	1610.61	1771.08	1465.99	1472.04	1460.21	1907.63	2186.36	2144.27	1851.15	2007.99	1650.61	55344	22688.9	2066.24	1790.24	2286.67
Com_2319_neg	Deoxycholic acid	C24 H40 O4	392.293	13.16	Full match	No results	3866.52	26898.2	54387.8	48072.6	5225.75	3298.51	3665.45	20577.8	24640.2	15249.6	20227.1	2859.14	2958.73	2669.89	9033.42	10333.5	16833.5	62119.2	3588.51
Com_2417_neg	(5S)-5-(7-Hydroxy-6-methyloctyl)-2(5H)-furanone	C13 H22 O3	226.157	10.541	Full match	No results	33250.9	12837.3	58422.1	7252.07	8209.02	8969.87	17535.3	36861.1	22521.2	17566.6	18738.5	38232.6	22521.1	22046.9	14378.6	19752.9	26552.9	14960.6	10879.1
Com_2876_neg	(+)-podocarpic acid	C17 H22 O3	274.157	10.048	Full match	Invalid mass	9530.93	5913.36	8387.24	5091.9	38084.4	18802.7	8053.04	7937.76	11858.7	11419.8	12226.2	11825.4	11665.8	16996	17737.6	12349.3	16447.2	11079.3	17974
Com_1708_neg	Naveglitazar	C25 H26 O6	422.171	7.971	Full match	No results	48317.4	50291.2	26881.7	150785	80291.2	103324	39830.6	31180.9	52757.1	49942.9	52735.9	20099.2	27276.5	21859.6	43494.2	50154.5	45150.1	35870.2	83878.8
Com_660_neg	5-(Dimethylsulfamoyl)-N-(5-methyl-1,3-thiazol-2-yl)-2-(1-pyrrolidinyl)benzamide	C17 H22 N4 O3 S2	394.112	13.817	Full match	No results	16139.6	11188.3	20312.8	12400.1	15617.6	12284.9	13044.2	16097.2	65730.6	65436.6	56032.6	13945.2	16345.9	13806.8	1.0083e+06	935152	27703.5	20325.3	19739.9
Com_1676_neg	2-Methyl-2-propanyl {1-[3-methoxy-4-(methylamino)-5-nitrobenzoyl]-3-piperidinyl}carbamate	C19 H28 N4 O6	408.2	9.554	Full match	Invalid mass	66570.3	45179	25477.4	157215	124607	98234.5	72390.8	42205.5	78261.8	81311.5	80608.9	67672.8	81501	84385.7	93661.7	122131	93977.5	78459.2	167430
Com_1207_neg	[(2S,3S,4S,5S)-2,5-Bis(4-hydroxy-3,5-dimethoxyphenyl)-4-(hydroxymethyl)tetrahydro-3-furanyl]methyl beta-D-glucopyranoside	C28 H38 O14	598.227	7.689	Full match	Invalid mass	278741	151784	165072	323714	207573	279772	143648	98439.3	191239	161836	158802	185807	195753	99216.7	184934	248710	102708	142463	326480
Com_965_neg	bromfenac	C15 H12 Br N O3	332.999	1.282	Full match	No results	406691	215540	305545	304739	477831	416493	368482	17881.2	332954	343160	461465	320165	279033	222772	492370	339525	147191	357442	553499
Com_1904_neg	Cannabioxepane	C21 H22 O2	306.161	7.12	Full match	No results	103263	77984.3	46657.4	116406	106226	98887.6	103882	64756.1	74641	69998.2	70522.9	65509.4	53774.3	47153.5	105962	99607.5	55913.2	67422.2	57412.3
Com_1804_neg	Retosiban	C27 H34 N4 O5	494.252	10.837	Full match	No results	7186.31	6332.65	3138.73	3454.14	7116.35	4425.19	3839.66	2968.72	33713.2	27458.6	26412.4	54890.7	23593.1	53367.8	48962.2	109534	31381	116476	23420.3
Com_351_neg	(9Z,12Z)-6,8-Dihydroxy-9,12-octadecadienoic acid	C18 H32 O4	312.23	12.121	Partial match	Full match	97103.3	367136	267481	117572	112414	323952	127917	469974	792174	608714	568828	122732	2.95137e+06	964545	2.2418e+06	1.57837e+06	1.01216e+06	790526	258102
Com_3027_neg	beta-D-Galactopyranosyl-(1->4)-3,6-anhydro-alpha-L-galactopyranosyl-(1->3)-beta-D-galactopyranosyl-(1->4)-3,6-anhydro-alpha-L-galactopyranosyl-(1->3)-beta-D-galactopyranose	C30 H48 O24	792.253	9.458	Full match	No results	3829.59	11158.2	6411.98	17633	28041.9	7275.37	11169.7	3848.69	11070.1	8584.39	6452.39	11426.6	5572.78	4465.52	5322.81	4231.12	3113.71	2730.48	15486.4
Com_3075_neg	(-)-Prostaglandin E2	C20 H32 O5	352.225	12.081	Full match	No results	23951.8	2208.94	2621.41	4238.19	3667.98	3021.92	2980.8	3076.32	6804.74	8200.54	8272.94	7522.24	8644.84	13816.8	6555.5	23317.9	13014	16562.8	9562.67
Com_3064_neg	Fluocinolone Acetonide	C24 H30 F2 O6	452.203	10.945	Full match	No results	13564.3	8997.34	11041	13399.1	11502.4	15863.3	12434.6	11477.8	12984.4	9942.31	11809	17178.8	16677.2	19750.6	8441.69	8424.26	17533.9	15411	27651.8
Com_2897_neg	Cicutoxin	C17 H22 O2	258.162	12.86	Full match	No results	4261.47	2834.78	4371.45	7475.72	5589.23	3791.01	3778.65	3680.81	8924.25	9032.72	13648.3	9894.28	15219.1	9400.21	33635	24562.4	13834.8	14745.6	19848.6
Com_326_neg	Furfuranol	C5 H6 O2	98.0368	1.066	Full match	Invalid mass	2.13765e+06	309655	3.28738e+06	397077	207952	409633	2.83009e+06	2.13117e+06	989619	1.20874e+06	1.18369e+06	60662.9	1.22166e+06	2.96306e+06	1.89612e+06	1.78687e+06	989637	746698	460780
Com_1066_neg	(Dibenzylamino)[4-(4,4,5,5-tetramethyl-1,3,2-dioxaborolan-2-yl)phenyl]acetonitrile	C28 H31 B N2 O2	438.248	11.871	Full match	No results	107138	320797	285110	145372	148022	125796	121466	77560.4	104554	119370	124477	77976.8	170542	173280	120036	425244	109876	176624	116781
Com_2797_neg	fluoxymesterone	C20 H29 F O3	336.211	12.218	Full match	No results	2984.62	1934.98	2301.48	2480.98	2486.77	2028.01	2173.23	2273.59	5761.37	7268.99	10013.1	18650.1	9650.3	24900.8	9138.54	39539.8	7108.33	21898.1	8259.72
Com_3097_neg	(1beta,3beta,25R)-1-Hydroxyspirost-5-en-3-yl 6-deoxy-L-mannopyranosyl-(1->2)-[beta-D-xylopyranosyl-(1->4)]-beta-D-glucopyranoside	C44 H70 O17	870.462	9.649	Full match	No results	2513.84	9040.67	8035.41	21869.3	10005.1	5144.49	4663.89	2450.23	7573.07	5310.51	6981.1	2609.28	10486.2	3674.85	9311.2	4077.06	9138.02	5072.57	19094.8
Com_252_neg	3,5-Dihydroxybenzoic acid	C7 H6 O4	154.027	5.833	Not the top hit	Full match	516906	290680	160455	236322	219459	240171	684091	371753	1.23319e+06	1.12252e+06	1.32191e+06	4.75556e+06	1.72757e+06	2.31956e+06	1.92328e+06	4.48295e+06	1.85108e+06	689528	641676
Com_1302_neg	(1S,4S)-1,6,8-Trihydroxy-1,4,7-tris(3-methyl-2-buten-1-yl)-3,4-dihydro-1H-xanthene-2,9-dione	C28 H34 O6	466.236	13.2	Full match	No results	4845	4907.69	8195.91	6701	21079.1	4400.76	3888.95	6492.01	60464.4	60614.3	62620.5	113370	147795	111580	65596.2	174775	147170	254195	231979
Com_1382_neg	[(1aR,4E,7aS,8S,10aS,10bR)-1a,8-Dimethyl-9-oxo-1a,2,3,6,7,7a,8,9,10a,10b-decahydrooxireno[9,10]cyclodeca[1,2-b]furan-5-yl]methyl L-allopyranoside	C21 H32 O9	428.205	10.487	Full match	Invalid mass	59503.9	67985.7	39008.8	88535.6	70417.6	89703.1	44348.1	79956.2	89674	89311	86885.8	60556.6	129846	127454	55391.1	55171.2	96980.7	113370	283088
Com_292_neg	L-(+)-Aspartic acid	C4 H7 N O4	133.038	0.968	Full match	Invalid mass	2.11883e+06	2.1149e+06	4.00252e+06	2.91171e+06	3.36707e+06	2.01179e+06	1.8638e+06	511631	2.3702e+06	2.3698e+06	2.05896e+06	2.66157e+06	3.09558e+06	1.70877e+06	2.11335e+06	1.75057e+06	2.0089e+06	977355	1.64935e+06
Com_874_neg	Maltitol	C12 H24 O11	344.132	1.084	Full match	No results	415374	490687	328540	545295	656219	430583	410638	512272	428313	468290	435034	436622	267580	369220	301529	417049	434030	463389	719773
Com_173_neg	Tris[2-(4-methylphenyl)ethyl]silane	C27 H34 Si	386.242	8.49	Full match	No results	203284	123602	154859	148913	153193	140172	131959	133587	809647	707463	734467	9.18332e+06	139754	118488	158642	143260	138715	126391	127682
Com_2735_neg	(3beta,15S)-3,11,16-Trihydroxyabieta-8,11,13-trien-12-yl (4xi)-D-ribo-hexopyranoside	C26 H40 O9	496.267	11.16	Full match	No results	3303.98	2380.67	2673.65	2965.68	2964.85	2432.36	2642.47	2527.87	6792.34	7682.91	6783.99	11708.9	4677.92	12751.9	5843.53	28666.7	5687.29	37537	3192.11
Com_2055_neg	N-[4-(2-Methyl-2-propanyl)phenyl]-6-nitro-4-quinazolinamine	C18 H18 N4 O2	322.142	5.864	Full match	Invalid mass	86041	77307.9	28935.9	70681	58562.2	67370	68197.1	35936.2	57073.7	61291.2	60333.5	54639.3	74988.3	52235	75797.1	48653.7	63536.7	64441.3	93075.3
Com_2291_neg	N,N'-{(4,9-Diethoxy-1,3,6,8-tetraoxo-1,3,6,8-tetrahydrobenzo[lmn][3,8]phenanthroline-2,7-diyl)bis[6-(methylamino)-6-oxo-5,1-hexanediyl]}bis(1,2-dithiolane-4-carboxamide)	C40 H50 N6 O10 S4	902.249	10.335	Full match	No results	8050.03	5684.77	6310.15	7048.75	8230.73	5969.9	6114.03	6348.55	10362.7	15082.7	15246.4	7724.69	6567.89	5662.73	72056.5	65023.1	7435.08	6170.01	8148.21
Com_92_neg	DL-Tryptophan	C11 H12 N2 O2	204.09	5.163	Full match	Full match	1.92596e+06	1.38703e+06	4.1256e+06	4.12378e+06	4.03375e+06	1.92033e+06	3.16945e+06	4.21597e+06	4.9156e+06	7.11576e+06	5.74827e+06	9.85358e+06	2.18899e+07	6.96253e+06	5.83794e+06	6.21434e+06	1.38256e+07	1.93116e+06	4.37251e+06
Com_1055_neg	Lumiflavine	C13 H12 N4 O2	256.096	8.13	Full match	Invalid mass	55426.7	60607.7	246373	43834.3	87146.8	110943	116948	214625	115060	122311	118048	376168	204450	172154	90296.6	133217	109857	41661.9	62780.4
Com_1960_neg	3-Hydroxynorvaline	C5 H11 N O3	133.074	1.039	Full match	No results	75285.2	45505.6	67271	42026.7	83785.5	65370.8	47942.4	33598.6	51454.8	70901.5	44893.2	95052.4	80638.7	65131.3	55979.7	60968.4	61361.7	65916.4	70511.8
Com_1824_neg	Ginsenoside Ro	C48 H76 O19	956.502	12.145	Full match	No results	8989.41	8146.68	12881.8	11190.4	29545.1	110400	9950.29	6113.87	11906.1	16636.4	15390.6	5447.19	9781.31	20997.3	12060.9	7299.05	34637.2	16557.8	9661.37
Com_301_neg	4-Chloro-N-[4-(methylsulfanyl)phenyl]benzamide	C14 H12 Cl N O S	277.032	0.927	Full match	No results	3.95448e+06	2.88447e+06	3.61805e+06	2.58423e+06	2.6923e+06	3.01928e+06	2.68979e+06	3.52331e+06	3.60593e+06	3.2477e+06	3.00505e+06	3.39983e+06	3.74237e+06	3.31347e+06	3.23402e+06	4.06455e+06	3.88053e+06	2.72374e+06	3.02978e+06
Com_17_neg	Myristyl sulfate	C14 H30 O4 S	294.186	13.82	No results	Full match	5.1901e+06	4.39319e+06	4.85594e+06	4.18156e+06	5.30524e+06	4.8481e+06	4.36971e+06	4.23273e+06	1.99875e+07	1.99534e+07	2.01674e+07	2.77454e+06	5.00882e+06	4.31586e+06	1.59959e+08	1.50202e+08	7.4857e+06	6.26502e+06	6.461e+06
Com_42_neg	D-(+)-Mannose	C6 H12 O6	180.064	1.081	Not the top hit	Full match	3.58207e+07	3.74073e+07	3.90734e+07	4.64357e+06	2.98135e+06	3.25915e+06	4.47658e+07	1.93228e+07	2.12658e+07	2.23321e+07	2.03878e+07	4.73462e+07	2.7433e+07	4.64471e+07	5.89882e+07	2.22882e+07	1.84322e+07	1.36658e+07	3.09513e+06
Com_2370_neg	Methyl 3-anilino-2,3-diphenyl-2-(1-phenyl-1H-indol-3-yl)propanoate	C36 H30 N2 O2	522.231	8.972	Full match	Invalid mass	10032.5	8156.54	3711.76	21029.9	16080.5	16179.7	8739.05	4061.01	15661.5	11026.9	9080.56	2143.03	6638.84	4509.23	8363.24	6245.53	6716.89	25403.2	77228.7
Com_2148_neg	(2alpha,3beta,5alpha,8xi,9xi,14xi,16xi,17xi,22xi,25R)-2-Hydroxyspirostan-3-yl 6-O-[(4xi)-alpha-D-erythro-pentopyranosyl]-beta-D-threo-hexopyranoside	C38 H62 O13	726.422	10.614	Full match	No results	21371.3	22748.3	45866.3	86011.7	40138.1	7203.44	11729.4	12770.4	32887.9	39192.3	31968.1	9280.57	41132.3	68561	68080.2	15639.7	42586.1	22084.9	12423.9
Com_901_neg	(1R)-6-O-Acetyl-1,5-anhydro-1-[5,7-dihydroxy-2-(4-hydroxyphenyl)-6-methoxy-4-oxo-4H-chromen-8-yl]-D-galactitol	C24 H24 O12	504.127	9.24	Full match	No results	32246.7	34674.8	13354.4	249487	642234	128048	128890	18195.2	147971	111264	113241	157780	31288.2	66536.8	92854.6	130131	129223	118913	136627
Com_3152_neg	(3S)-2-{(2R,3R)-3-Hydroxy-2-[(methoxyacetyl)amino]-4-methylpentanoyl}-N-[(2S,3S)-3-hydroxy-1-phenyl-2-pentanyl]hexahydro-3-pyridazinecarboxamide	C25 H40 N4 O6	492.294	10.324	Full match	No results	6991.2	6486.46	4171.49	4071.81	11710.5	5352.46	5649.28	3996.19	7953.19	5927.57	7136.24	14189.4	7789.74	5945.4	5308.01	18852.1	4701.69	4918.11	9740.59
Com_2798_neg	1-[(2R)-6-Hepten-2-yl]-4-methylbenzene	C14 H20	188.157	14.238	Full match	No results	7282.13	3694.04	25107.4	4104.46	14187.8	13103	15582.3	34033.8	11332.1	12715.5	11231.6	30555.3	26309.7	24303	10216.6	16595.6	19195.2	13439.5	6196.23
Com_1800_neg	Indiplon	C20 H16 N4 O2 S	376.098	11.909	Full match	No results	7092.01	8648.65	10468.2	6344.72	6654.78	5719.97	5609.89	5228.98	32436.6	20248.4	38079.8	34625.9	57923.7	65475.7	104511	98248.8	76451	116690	65952.6
Com_3197_neg	3-Amino-N-(2,2-diphenylethyl)-6-(4-pyridinyl)thieno[2,3-b]pyridine-2-carboxamide	C27 H22 N4 O S	450.153	8.237	Full match	No results	2124.19	1530.89	3019.37	15729.4	12943	2424.07	2289.76	1661.27	3596.01	5915.93	4123.85	3926.3	3285.67	2776.68	6220.65	3759.05	3353.45	5247.26	4353.99
Com_441_neg	(1S,2R)-2-{2,6-Dimethoxy-4-[(1E)-1-propen-1-yl]phenoxy}-1-(4-hydroxy-3,5-dimethoxyphenyl)propyl D-altropyranoside	C28 H38 O12	566.237	8.65	Full match	No results	1.00606e+06	631874	240396	1.0776e+06	1.15319e+06	1.88777e+06	591780	339355	609503	620193	605584	104203	372796	219267	247270	110836	436036	684658	1.28386e+06
Com_1909_neg	VRT-325	C27 H34 N4 O4 S	510.231	8.824	Full match	No results	42374	17992.1	15340.9	56885.5	47367.8	22387.6	34209.3	13935.2	35145.5	35776.5	29075.2	32293.3	49077.2	31486.8	18558	28038.6	14235.7	54665.3	134099
Com_3185_neg	N~5~-(N~5~-Formyl-N~5~-hydroxy-N~2~-methyl-L-ornithylseryl)-N~5~-hydroxy-N~2~-methyl-L-ornithyl-L-ornithyl-N-[(3R)-1-hydroxy-2-oxo-3-piperidinyl]serinamide	C29 H54 N10 O12	734.392	10.421	Full match	No results	3087.73	3131.64	2469.21	10313.7	17734.5	2799.01	2500.4	3019.54	4134.35	5034.73	7436.89	2500.6	8169.6	3677.13	3717.99	2685.81	3810.26	7832.25	12466.2
Com_2973_neg	Ramipril	C23 H32 N2 O5	416.233	14.224	Full match	No results	11307.7	11215.2	27814.2	6325.92	6310.41	6518.13	11785.2	24310.2	9621.39	13611	9810.02	11931.7	24426.9	16990.8	16362.9	20633.2	13781.6	7442.17	8877.47
Com_1530_neg	Alpha-Linolenic acid	C18 H30 O2	278.225	12.997	Full match	Not the top hit	47912.5	34252.3	68295.4	25659.5	41311.5	42881.5	32635	67194.1	53720.4	51113	56550.6	46128.7	93448.6	100904	115857	196113	69321.7	77096.7	24324.4
Com_2039_neg	[(1S,2S)-1-(D-erythro-Hexopyranosyloxy)-2-(8-hydroxyoctyl)cyclopropyl]acetic acid	C19 H34 O9	406.221	10.943	Full match	No results	64195.5	43285.9	46516.1	41790.4	52822.7	69360.1	71805.1	63449.2	61990.4	52981.6	55440.4	44249.6	36373.6	76406.7	50859.1	41555.4	60048.3	55961.8	112977
Com_3013_neg	(1S,12S)-17-Ethyl-3-methyl-3,15,20-triazapentacyclo[10.7.1.0~2,10~.0~4,9~.0~13,18~]icosa-2(10),4,6,8,13,15,17-heptaene	C20 H21 N3	303.174	9.151	Full match	No results	4557.61	6466.5	4374.28	12049.3	5827.64	2171.35	6173.39	3496.9	7522.97	7213.13	5337	23057.9	9720.63	13357.3	3611.44	3305.44	5496.49	7597.96	7511.85
Com_2009_neg	(1S,3R,5S,7S,9R,13S,15S)-7-Hydroxy-3-methoxy-13-pentyl-12,19,20-trioxatricyclo[13.3.1.1~5,9~]icosan-11-one	C23 H40 O6	412.283	14.28	Full match	No results	16646.9	14384.7	36576.7	8657.84	9648.28	24559.5	21737	46024.3	34982.8	23770.3	24242.6	44514.1	40880.2	37399.8	38588.9	103300	31720.9	50235.9	8987.38
Com_760_neg	Etofenamate	C18 H18 F3 N O4	369.12	7.509	Full match	No results	269868	181721	34019.7	563792	394049	697737	345231	47847.6	235137	156918	259038	54406.5	68479.4	78667.1	104407	74284.5	115510	162283	493296
Com_925_neg	2-Chloro-5-methylmaleylacetate	C7 H7 Cl O5	205.999	1.323	Full match	No results	499579	339568	150606	574274	194607	446425	435292	33149.1	389512	313598	381533	210422	168966	156441	379856	317307	64045.5	265906	254732
Com_1119_neg	2-[4-(4-Chlorophenyl)-2,3,9-trimethyl-6H-thieno[3,2-f][1,2,4]triazolo[4,3-a][1,4]diazepin-6-yl]-N-(26-{7-(3,5-dimethyl-1,2-oxazol-4-yl)-8-methoxy-2-oxo-1-[1-(2-pyridinyl)ethyl]-1,2-dihydro-3H-imidazo[4,5-c]quinolin-3-yl}-25-oxo-3,6,9,12,15,18,21-heptaoxa-24-azahexacos-1-yl)acetamide	C60 H72 Cl N11 O12 S	1205.47	1	Full match	No results	372176	168061	185066	201916	415081	244157	221510	193929	190034	201284	193854	171406	118668	105791	238988	135271	164688	287162	306359
Com_3157_neg	glaucarubinone	C25 H34 O10	494.215	8.478	Full match	No results	6174.77	5074.81	3512.65	9132.43	19902	12804	8068.11	4306.01	7139.45	10444.9	9089.5	10264.9	10921.6	6123.33	6354.66	6007.43	9446.68	11395.8	15996.4
Com_680_neg	Perindopril	C19 H32 N2 O5	368.231	10.282	Full match	Full match	42500.9	18361.4	16117.4	17300.3	23876.3	16133.4	21920.9	13634.4	74149.3	63029.2	77685	865115	18732.2	10628.3	23952.7	15715.6	19705.5	14224.9	18636
Com_548_neg	propyzamide	C12 H11 Cl2 N O	255.023	1.225	Full match	Invalid mass	351346	99038.7	302442	73091.6	109187	101143	215681	1.26684e+06	128441	128820	153649	212847	256609	244724	111462	285033	467012	93010.6	70609.3
Com_2381_neg	Desonide	C24 H32 O6	416.22	13.289	Full match	No results	33502.6	23172	20632.7	38592.8	71820.6	32491.1	13709.3	23999.3	25558.9	24192.2	24449.8	23541.9	22883	23543.1	22064.6	24191.8	35411.8	20667.7	25794.3
Com_187_neg	D-(+)-Glucose	C6 H12 O6	226.069	1.051	No match	Invalid mass	5.83321e+06	2.50716e+06	2.94373e+06	615129	194048	401474	4.58258e+06	4.44067e+06	3.90412e+06	4.72884e+06	4.3003e+06	1.6293e+06	4.71908e+06	6.50135e+06	8.83677e+06	3.04274e+06	2.57473e+06	1.8701e+06	646646
Com_1008_neg	(2R)-2-({(2E)-3-[(2S,3S)-3-{[(1S)-1-Carboxy-2-(3,4-dihydroxyphenyl)ethoxy]carbonyl}-2-(3,4-dihydroxyphenyl)-7-hydroxy-2,3-dihydro-1-benzofuran-4-yl]prop-2-enoyl}oxy)-3-(3,4-dihydroxyphenyl)propanoic acid	C36 H30 O16	718.15	0.945	Full match	No results	311681	236172	298030	479161	152072	158521	212759	190646	272493	236052	216999	261833	403631	265500	394137	253261	235731	92938.1	214124
Com_1735_neg	PMSF	C7 H7 F O2 S	174.015	0.971	Full match	No results	42275.3	15775.6	60990.6	15683	16823.5	49155.9	19119.3	68683.4	49625.3	47307.6	39670.4	87569.1	68207	118962	32287.1	86080.8	68755.7	17366.9	16405.3
Com_349_neg	2-Deoxyhexopyranose	C6 H12 O5	164.069	1.432	Full match	No results	968462	2.32251e+06	1.7003e+06	1.31296e+06	439617	1.51436e+06	2.82319e+06	2.33038e+06	1.63827e+06	851138	1.80194e+06	1.54326e+06	671508	1.42803e+06	1.05637e+06	1.18167e+06	959674	804171	499759
Com_840_neg	L-Pyroglutamic acid	C5 H7 N O3	129.043	1.053	Full match	No results	526358	395904	478238	638972	725133	446307	341723	493454	443077	432690	425541	526789	442175	136769	436591	403273	228596	149081	124640
Com_556_neg	Reduced Glutathione	C10 H17 N3 O6 S	307.084	1.074	Full match	No results	1.27246e+06	759643	1.31953e+06	665332	520391	129954	930696	918642	410801	379483	406429	787662	240754	100059	491322	150949	161162	283081	249541
Com_2895_neg	bryostatin 16	C42 H62 O14	790.416	11.092	Full match	No results	2510.01	2651.99	2966.71	6284.88	11053.9	3100.29	3233.73	4503.82	7759.08	10713.4	9714.79	29983.3	11441.5	16716.6	18332.1	17979	5982.51	4366.32	13538.4
Com_1609_neg	2-Naphthalenesulfonic acid	C10 H8 O3 S	208.019	7.821	Full match	No results	76382.2	117764	52246	61013.7	110595	52225.2	50952.2	81244.1	88473.7	85805.6	87355.3	70840.9	104457	85262.8	67876.6	173987	101574	70491.1	183968
Com_63_neg	Diethylpyrocarbonate	C6 H10 O5	162.053	1.102	Full match	Invalid mass	1.8458e+07	2.38881e+07	2.26412e+07	3.05068e+06	1.23183e+06	1.92068e+06	2.71618e+07	1.88917e+07	7.34697e+06	1.46297e+07	1.36767e+07	2.87187e+07	1.26117e+07	2.77512e+07	3.50328e+07	1.51062e+07	1.3316e+07	6.60506e+06	2.22808e+06
Com_2389_neg	remogliflozin etabonate	C26 H38 N2 O9	522.259	13.362	Full match	No results	10852.3	16364.2	40293.6	5856.29	8751.52	17802.9	8544.16	40763.3	21816.1	13883.6	19591	8324.98	25886.2	45838.6	64746.8	36422.9	8258.72	6535.36	8193.03
Com_2090_neg	[(3R,4R)-4-(Hydroxymethyl)-2,5-bis(7-methoxy-1,3-benzodioxol-5-yl)tetrahydro-3-furanyl]methyl acetate	C24 H26 O10	474.153	6.703	Full match	No results	38570.9	10178.4	10641.9	5464.99	24187.8	79443.8	57821.6	32036.1	20692.6	25594.6	30875	28418.8	6226.62	21520.8	11474	18425.6	6808.25	4015.91	23588.3
Com_2426_neg	(3beta,8xi,9xi,12beta,14beta)-3-({2,6-Dideoxy-4-O-[(4xi)-6-deoxy-3-O-methyl-alpha-D-xylo-hexopyranosyl]-3-O-methyl-D-ribo-hexopyranosyl}oxy)-14-hydroxy-20-oxopregn-5-en-12-yl (2E)-2-methyl-2-butenoate	C40 H62 O12	734.427	11.374	Full match	No results	5091.46	18226.1	9625.48	19898.5	11765.4	2897.97	3088.34	8902.03	19461.7	15004.3	14015	3910.81	58011.2	17299.3	22516.7	4926.32	28462	5553.85	42998.7
Com_872_neg	3-(Methylsulfanyl)-N,N'-di(1,3-thiazol-2-yl)-1,1-propanediamine	C10 H14 N4 S3	286.039	1.184	Full match	No results	155274	246855	150164	210352	163748	537071	257308	35438.2	269486	470655	331710	214208	107476	168308	340272	238693	52820.5	249772	214852
Com_488_neg	Phosphonoacetate	C2 H5 O5 P	139.987	0.964	Full match	No results	1.32673e+06	1.51776e+06	928411	1.4706e+06	1.92114e+06	1.52127e+06	1.36647e+06	836488	1.14615e+06	1.12594e+06	1.25435e+06	1.02931e+06	1.05164e+06	792919	1.19451e+06	1.12293e+06	1.21355e+06	1.35988e+06	1.93754e+06
Com_632_neg	1,2,3,4,5,6-Hexachlorocyclohexane	C6 H6 Cl6	287.859	1.022	Full match	No results	179022	192988	220056	128267	1.20085e+06	136637	87595.7	95274.7	132122	135763	100495	85095.4	90387.9	97259.3	104604	129860	90814.9	125239	179680
Com_2405_neg	Methyl 3-anilino-2-(1-benzyl-1H-indol-3-yl)-2,3-diphenylpropanoate	C37 H32 N2 O2	536.247	8.949	Full match	No results	72271.3	37278.3	51325.2	32737.1	43404.7	55176.2	31081.6	14486.9	36278.9	37495.3	35828.6	50765.3	22033.4	22208.3	30606.2	41555.1	33520.3	44828.8	36601.5
Com_420_neg	L-Histidine	C6 H9 N3 O2	155.07	1.13	Full match	Full match	310244	308259	571695	398570	466068	281272	421554	659870	425678	484230	473050	629670	1.02677e+06	1.03938e+06	619551	425350	2.28918e+06	194216	245850
Com_711_neg	gamma-Aminobutyric acid	C4 H9 N O2	103.063	0.985	Full match	Invalid mass	584324	327193	621266	921608	972711	709508	439739	663601	477993	523454	619024	564675	424885	479160	474939	495587	184734	392336	859856
Com_2224_neg	1,4-Naphthalenedione, 2-[1- (acetyloxy)-4-methyl-3-pentenyl]-5,8-dihydroxy-, (R)-	C18 H18 O6	330.111	8.833	Full match	No results	4972.17	2293.4	2685.59	2950.9	3007.98	2436.76	2531.55	2554.37	14439.6	13806	13698.8	8401.39	22658.7	14023.3	19469.4	47942	30670.7	69835.8	24317.6
Com_2222_neg	Bevenopran	C20 H26 N4 O4	386.194	10.493	Full match	No results	18905.3	18461	15507.7	16046.2	19600.2	26797.1	12873.6	26768	30687.2	25044.1	27874.2	19581.9	40269.7	30315	18321.8	19363	28451.9	28594.9	91177.3
Com_1545_neg	(2aS,5S)-4-({[(Methylsulfanyl)carbonyl]oxy}methyl)-1-oxo-2a,4a,5,7b-tetrahydro-1H-2,6-dioxacyclopenta[cd]inden-5-yl 4-O-{[(1S,5S)-1-[(5xi)-beta-D-ribo-hexopyranosyloxy]-5-hydroxy-7-({[(methylsulfanyl)carbonyl]oxy}methyl)-1,4a,5,7a-tetrahydrocyclopenta[c]pyran-4-yl]carbonyl}-beta-D-glucopyranoside	C36 H44 O22 S2	892.174	8.666	Full match	No results	25623.1	16942.3	8637.08	25788.9	206688	31348.8	22478.5	26431.5	34252.5	33870.7	38571.7	17080.3	30525	14991.6	47595.5	32942	33100.1	14008.2	71889.1
Com_2814_neg	2-Phenylethyl alpha-D-idopyranosyl-(1->2)-[(4xi)-alpha-D-erythro-pentopyranosyl-(1->6)]-D-allopyranoside	C25 H38 O15	578.222	8.816	Full match	No results	24307.8	16542.3	6103.68	25513.1	28459.5	22536.6	10484.2	14897	24111.5	20805.7	19013.8	32433.4	10757.8	28632.5	12361.3	14375.5	29793.7	33734.7	39871.4
Com_2245_neg	8-Bromo-2,6-dimethyl-2-octene	C10 H19 Br	218.068	1.782	Full match	No results	61901.8	43202.9	41240	78267.5	82384.5	22768.5	64842.1	40904	51708.6	59271.8	67507.8	36729.7	44945.2	35916.1	67723.3	53081	36553.4	49275.2	72083.1
Com_2946_neg	Ouabain	C29 H44 O12	584.284	10.75	Full match	No results	17634.2	9803.49	5056.48	32126.7	19372.8	14354.1	9634.26	8468	15838.3	9497.1	13280.6	5998.74	12308.7	9569.2	9552.06	13541.6	12708	14173.5	23033.3
Com_1512_neg	Phenol, 2-(3,7-dimethylocta-2,6-dienyl)-	C16 H22 O	230.167	13.256	Full match	No results	20688.2	15833.9	82179.2	10249.4	58855.3	31826.9	28408.3	173789	45157.6	43262.4	40146.2	107046	63783.1	90669.9	40376	57153.2	82700.6	59350.2	15244.1
Com_1998_neg	(3beta,8xi,9xi,14xi,17xi,24xi)-Stigmast-5-en-3-yl 3-O-[(9E,12E)-9,12-octadecadienoyl]-beta-D-glucopyranoside	C53 H90 O7	838.666	1.002	Full match	No results	120578	43163.7	21535.8	31811.9	112704	37002.4	51855.5	21928.9	32958.2	43842.6	40681.6	17065.2	16672.7	15353.3	55136.3	31329.3	21938.9	68499.9	68811.8
Com_3195_neg	8,8-Dimethyl-2-oxo-10-(2-oxopropyl)-3,4,7,8,9,10-hexahydro-2H-benzo[h]chromen-9-yl 3-[(2xi)-L-xylo-hexopyranosyloxy]-2-hydroxy-2-methylbutanoate	C29 H40 O12	580.252	11.561	Full match	No results	10114.3	6154.18	3635.35	15888.4	15410.2	9020	3147.47	3356.27	7003.02	4497.57	4981.84	2549.02	4037.28	2236.93	3988.25	3979.94	5433.78	7629.07	11918.6
Com_362_neg	5,7-Dihydroxy-2-(4-hydroxyphenyl)-4-oxo-4H-chromen-3-yl (4xi)-6-O-[(4xi)-6-deoxy-D-ribo-hexopyranosyl]-2-O-[(2E)-3-(4-hydroxy-3-methoxyphenyl)-2-propenoyl]-alpha-L-xylo-hexopyranoside	C37 H38 O18	770.209	10.001	Full match	No results	153193	562022	60053.4	3.12565e+06	2.78831e+06	705809	662649	97562.3	739747	746531	785914	202587	203780	198227	1.02236e+06	414424	198242	745854	767724
Com_1845_neg	1-(4,6-Dimethoxy-1-benzofuran-2-yl)ethanone	C12 H12 O4	220.074	9.58	Full match	Invalid mass	4277.12	1977.38	2179.98	2636.15	4343.16	6089.73	5044.4	3515.84	27022.6	31709.4	24880.7	11893.2	22403.5	39317.9	48109.7	127076	81776.5	81296.3	58895.4
Com_2366_neg	Zuclopenthixol	C22 H25 Cl N2 O S	400.137	8.868	Full match	No results	3785.19	1995.6	3059.92	2570	3547.82	5547.58	2291.18	2139.34	11635.8	7811.35	10478.8	14693.5	3246.41	16542.2	27939.1	17713.2	64084.1	4132.39	2853.11
Com_3192_neg	(1beta,3beta,5beta,25S)-3-Hydroxyspirostan-1-yl beta-D-ribopyranoside	C32 H52 O8	564.363	13.265	Full match	No results	1629.56	1116.12	3999.54	1405.97	2401.63	1243.27	1302.06	13822.4	1333.92	1913.96	2528.81	6223.46	3591.17	3244.88	1488.89	2348.17	3435.59	1257.66	1571.92
Com_2410_neg	Iguratimod	C17 H14 N2 O6 S	374.059	9.139	Full match	No results	24289.9	21179.7	25234.1	49679.3	30817.8	12861.2	32190.9	16937.6	25105	23242.1	31420.3	55475.7	29738.6	34846.8	22275.3	19836.8	16056.5	18995.9	29781.3
Com_414_neg	1-Acetoxy-3,3-dimethyl-1,3-dihydro-1lambda~3~,2-benziodoxole	C11 H13 I O3	319.99	1.393	Full match	No results	2.09958e+06	870113	1.20708e+06	426137	1.19384e+06	767982	833360	1.22995e+06	1.01527e+06	1.53357e+06	1.08361e+06	1.0113e+06	2.2893e+06	1.11017e+06	1.74117e+06	1.87502e+06	1.6979e+06	2.19409e+06	762816
Com_2588_neg	primisulfuron [ANSI]	C14 H10 F4 N4 O7 S	454.021	6.976	Full match	No results	14360.1	6387.95	11098.1	10477.9	7677.07	2524.12	8809.82	3234.91	10703.2	13654.2	8942.21	20195.6	7793.51	12785	4354.75	17971.4	22609.9	45331.6	8076.75
Com_192_neg	Thiram	C6 H12 N2 S4	239.989	1.188	Full match	No results	6.08677e+06	4.52844e+06	5.45453e+06	3.15162e+06	8.77889e+06	2.75651e+06	4.0653e+06	1.76271e+06	5.19173e+06	6.0806e+06	5.61017e+06	3.73663e+06	6.40811e+06	3.32035e+06	7.45976e+06	6.60466e+06	4.53535e+06	7.64922e+06	6.9392e+06
Com_468_neg	(1S)-1,5-Anhydro-1-[2,6-dihydroxy-3-(3-methylbutanoyl)-4-{[(1R,2R,3S,4R,5R)-2,3,4-trihydroxy-5-(hydroxymethyl)cyclohexyl]oxy}phenyl]-D-glucitol	C24 H36 O13	532.215	8.383	Full match	No results	2.41633e+06	1.35492e+06	464233	445426	390477	453650	280532	93559.9	647874	533513	363028	119982	888822	311670	455358	201786	679731	347576	998111
Com_3168_neg	usambarine	C30 H34 N4	450.276	14.308	Full match	No results	2693.04	1919.6	2358.99	2239.53	5128.08	4231.31	1893.37	2052.99	1999.48	2007.89	1880.3	3438.47	2349.85	4260.74	2741.55	2327.89	16959.4	1942.56	2427.7
Com_256_neg	D-Raffinose	C18 H32 O16	504.169	1.093	Full match	Full match	3.35657e+06	1.89686e+06	1.83774e+06	1.22424e+06	4.27968e+06	736110	2.26296e+06	4.57551e+06	1.1245e+06	1.37619e+06	1.06378e+06	259653	397752	300591	577631	319783	259452	581888	382712
Com_2613_neg	FLUMEZAPINE	C17 H19 F N4 S	330.132	7.496	Full match	No results	8915.11	6939.04	5199.27	5289.81	3199.9	6325.2	16370.6	5848.03	16629.6	16022.8	12838.3	34695.3	18513.9	17784.2	20424	50152.7	22013.3	13686.8	7272.21
Com_2348_neg	Ophiopogonin B	C39 H62 O12	722.426	14.393	Full match	No results	7154.53	4684.24	5773.02	5678.8	6683.9	5084.9	4915.57	5290.22	5885.59	5388.8	5045.38	5291.07	14095.5	19353.9	67128.6	8919.01	12893.7	17666	6237.48
Com_3105_neg	dysithiazolamide	C18 H27 Cl4 N3 O2 S	489.059	12.467	Full match	No results	24997.2	10660.3	12405.9	13992.3	11063	5591.87	1764.69	1766.86	5782.68	6378.55	6307.01	1864.07	2417.59	4016.94	2680.54	2474.81	3077.45	3222.43	2732.37
Com_146_neg	Asparagine	C4 H8 N2 O3	132.054	1.055	Full match	Full match	650254	862217	5.03702e+06	388372	467499	328899	1.43636e+06	3.72524e+06	2.70165e+06	2.46546e+06	2.89296e+06	1.22267e+07	5.01086e+06	7.37275e+06	2.62068e+06	6.67655e+06	7.46587e+06	558923	357391
Com_1535_neg	Benzyl beta-D-xylopyranoside	C12 H16 O5	240.1	10.474	Full match	No results	19320.9	11675	28953.8	10898.3	19168.5	22646.5	15545.3	13310	36283.6	38722.5	39965.4	168726	26533.2	139775	25996.3	65751.6	51968.7	38186.2	23195.6
Com_1444_neg	2-Nitro-4-(2-thienyl)phenol	C10 H7 N O3 S	221.015	1.003	Full match	No results	152402	114215	110407	70714.9	73595.7	78908	197468	94959.2	89827.2	129191	110513	80264.1	110829	100328	91596.2	160976	106895	95719.6	75256.5
Com_461_neg	(1,2-Ethanediyldi-1,2-pyrrolidinediyl)bis(diphenylmethanol)	C36 H40 N2 O2	532.31	13.088	Full match	No results	3654.96	2434.76	2880.78	3107.81	3248.12	3130.9	4467.61	2930.22	45637.5	47940.3	41982.7	2702.34	2860.48	2947.96	2.00648e+06	1.70387e+06	5035.07	5399.58	3932.05
Com_580_neg	Xylitol	C5 H12 O5	152.069	1.077	Full match	Invalid mass	362773	528753	694784	630649	685165	1.1118e+06	663131	914902	638344	668721	774259	934368	661131	792404	665020	826551	761947	723987	1.11167e+06
Com_2424_neg	(2S,4E)-4-(2,6,6-Trimethyl-4-oxo-2-cyclohexen-1-ylidene)-2-butanyl 2,3,4,6-tetra-O-acetyl-beta-D-glucopyranoside	C27 H38 O11	538.241	10.843	Full match	No results	5094.08	2564.53	3000.05	3301.53	9851.03	3521.28	2958.98	2837.55	16716.3	17652.4	22145.4	24053.3	7677.46	38551.7	23337.9	62996.6	20887.3	36424.2	17811
Com_1123_neg	Paramethasone acetate	C24 H31 F O6	434.215	8.134	No match	Invalid mass	109457	90978.2	46689.5	328534	411875	285781	114427	48010.5	135608	120009	109276	82658.3	51115.5	74634.5	103780	86034.3	137203	109545	155802
Com_766_neg	(2S,3S)-5,7-Dihydroxy-3-methyl-4-oxo-3,4-dihydro-2H-chromen-2-yl beta-D-threo-hexopyranoside	C16 H20 O10	372.106	6.688	Full match	Invalid mass	217899	296789	53708.7	679391	270682	219405	338654	79146.4	268350	321498	299031	350413	148991	243914	239454	335130	185855	709856	344978
Com_2775_neg	7-Acetoxy-5,6-dihydroxy-4,6,8-trimethyl-9-oxo-3-oxonanyl (2E)-4-hydroxy-2-decenoate	C23 H38 O9	458.252	9.077	Full match	No results	28899.8	17815.1	14190.8	26639.4	23688.2	34687.8	15676.7	13308.6	14284.1	16443.3	13559.6	6991.17	14695.2	6155.03	11712.1	6991.29	8303.78	11792.6	10571.9
Com_2816_neg	Deoxyshikonin	C16 H16 O4	272.105	9.166	Full match	No results	9026.9	5146.17	6432.75	4065.4	21429.6	22143.1	3492.46	20074.1	17666.3	18197.4	23206.3	6539.25	22124.2	31744.7	11059.5	27122.9	31031.3	17393.2	12455.5
Com_1657_neg	(1R,3aS,4E,6Z,8R,8aR,9S,12aS,13R,13aS)-12,13a-Dihydroxy-5,12-bis(hydroxymethyl)-1,8a-dimethyl-2-oxo-1,2,3a,8,8a,9,10,11,12,12a,13,13a-dodecahydrobenzo[4,5]cyclodeca[1,2-b]furan-8,9,13-triyl triacetate	C26 H36 O12	540.218	10.606	Full match	No results	192030	35424.5	35378.9	4668.65	6971.95	6455.49	7142.85	2471.03	17661.1	22286.2	24047.9	1008.14	21190.5	14316.6	19765.6	8310.82	35348.1	10020.8	24896.8
Com_1977_neg	(4E)-5-Methyl-2-(4-phenyl-1,3-thiazol-2-yl)-4-(3-thienylmethylene)-2,4-dihydro-3H-pyrazol-3-one	C18 H13 N3 O S2	351.049	0.897	Full match	No results	33075.8	17538.2	45235.3	23568.5	33733.1	41586.1	27917.1	84186.1	43664	49354.8	44784.6	74575.3	56287.6	88331.9	50325.8	92351.9	51197	43647.9	43427.7
Com_514_neg	(2E)-3-(3,4-Dioxo-1,5-cyclohexadien-1-yl)acrylate	C9 H5 O4	177.019	6.974	Full match	Invalid mass	19316.1	3016.04	3544.29	5090.64	52829.3	29836	3534.04	4049.32	223276	213641	219531	227373	169126	341179	48305.6	620606	508720	1.52456e+06	60442.5
Com_730_neg	Rhaponticin	C21 H24 O9	420.142	8.086	Full match	Invalid mass	43619.6	42728.8	57775.9	879591	304360	59476.9	89564.7	9905.67	124489	125557	103747	165872	32535.7	83603.3	82809	61154.2	24275.7	113126	112948
Com_2782_neg	halisphingosine A	C18 H37 N O3	315.277	13.064	Full match	No results	14391.5	8295.74	8798.57	12902.2	11427.9	9653.38	9992.7	10538.7	11366.6	8249.86	9407.62	8452.05	9797.44	11028	39150.2	27999.8	11646.3	11913.4	26694.5
Com_1817_neg	8-Nitroguanine	C5 H4 N6 O3	196.034	14.921	Full match	No results	125143	89245.2	77944.3	68505.2	78190.8	55480	43809.7	60495.6	61788.5	55409.2	40512.7	67803	92871.5	93353.3	91679.5	70930.3	83912.6	114691	98161.5
Com_588_neg	Itaconic acid	C5 H6 O4	130.027	1.295	Full match	Invalid mass	988856	880206	1.05196e+06	566751	524634	467062	726905	1.08191e+06	573319	822900	542713	988137	864022	1.05134e+06	995496	786478	747385	516196	458723
Com_1517_neg	3-(4,4-Dimethylpentyl)-1,1,1,3,5,5,5-heptamethyltrisiloxane	C14 H36 O2 Si3	320.202	12.433	Full match	No results	4618.28	2976.77	3618.29	3895.39	3721.12	2998.66	2892.39	2896.15	12147.5	11327.4	11817.9	2963.87	3025.29	2908.72	3423.15	3379.31	3168.44	2890.05	228125
Com_2285_neg	marrubin	C20 H28 O4	332.199	11.564	Full match	No results	23859.9	20713.5	5332.67	74446.2	27647.3	20786	18160.4	13578.9	20032.2	24105.3	18337.8	9103.93	7012.64	8560.16	18120	13139.3	11353.5	29040.3	29729.6
Com_944_neg	N-(2-Cyano-1,3-benzothiazol-6-yl)-3-(ethyldisulfanyl)alaninamide	C13 H14 N4 O S3	338.032	6.908	Full match	Invalid mass	229115	220034	169219	540313	585535	372368	211795	196491	379647	332762	339996	377539	308437	193647	342238	259020	245978	293926	510674
Com_2625_neg	Diethyl (3-oxo-2-dodecanyl)malonate	C19 H34 O5	342.241	11.626	Full match	No results	15454.8	10490.2	27932.2	9826.86	9593.44	11349.7	7568.97	16551.9	23061	22906.2	25931.5	12803.9	24389.1	20153.4	46490.7	43467.8	32653.3	43488.9	17387.3
Com_1926_neg	1-S-[5-(Methylsulfanyl)-N-(sulfooxy)pentanimidoyl]-1-thio-beta-D-glucopyranose	C12 H23 N O9 S3	421.054	1.323	Full match	No results	33590.4	29510.3	41624.8	35770.1	38848.1	32648.2	31449.9	13713.3	34970.8	43637	31000.8	39606.1	105888	50565.8	34255.2	27939.5	31033.6	23624.3	37809.4
Com_343_neg	DL-Lactic Acid	C3 H6 O3	90.0317	0.904	Full match	No results	1.43956e+06	827256	1.43443e+06	1.26482e+06	1.7959e+06	987480	1.32185e+06	1.10111e+06	1.0559e+06	880793	1.12211e+06	1.27366e+06	1.40979e+06	1.08175e+06	1.16725e+06	3.29682e+06	1.48054e+06	1.1396e+06	1.3757e+06
Com_2422_neg	(2E)-N-[(2S)-5-Amino-1,1-dihydroxy-5-oxo-2-pentanyl]-5-[(1S,5S,7S,9S,10S)-5,9-dimethyl-4-oxo-8-oxatetracyclo[7.2.1.1~7,10~.0~1,6~]tridec-2-en-5-yl]-2-methyl-2-pentenamide	C25 H36 N2 O6	460.259	14.185	Full match	No results	47818.7	22612.5	52955.2	23197.7	24366.3	30577.8	29678.7	44676.2	29471.6	32073.7	28015.4	54593.7	45084.7	36999.2	54434	32887.7	20483.8	22306.4	35917.4
Com_3297_neg	6-(Chloromethyl)-2,4(1H,3H)-pyrimidinedione	C5 H5 Cl N2 O2	160.004	1.747	Full match	No results	2405.34	3587.33	3220.1	2796.85	5521.6	3304.7	1611.36	4212.56	2361.4	4198.17	2748.45	2401.54	2382.36	3254.86	2384.91	2805.39	3309.52	3057.38	2157.31
Com_2514_neg	bruceine D	C20 H26 O9	410.158	8.086	Full match	No results	28166.4	26705.4	21071.8	28994.9	23119.8	21299.9	35415.7	28373	26599	27537.5	30482	24605.4	24918.1	24758.8	33268.8	29912.9	28969.1	22017.9	64907.4
Com_2643_neg	Buprenorphine	C29 H41 N O4	467.301	14.273	Full match	No results	23221.3	33721.6	17251.3	22527.1	27093.9	41168.1	14421.5	22345.4	21498.1	21085.9	18361.3	20477.5	35688.9	19177.2	28161.1	25328.3	24821.2	25798.3	28911.4
Com_218_neg	Genistein	C15 H10 O5	270.053	9.206	Full match	Full match	319944	262088	375012	712010	517178	252680	722159	292252	821190	815945	807355	5.8663e+06	412514	3.0578e+06	256066	314883	1.06971e+06	442424	232210
Com_2277_neg	Sorbitan, monododecanoate	C18 H34 O6	346.236	8.69	Full match	No results	4023.82	6708.76	4949.11	6526.14	10358	4204.89	6639.21	6117	21938.6	21905.9	21006.5	53753.9	31488.7	62003.6	52460.1	35708.2	37542.9	14190.4	24340.9
Com_1929_neg	Glaucarubin	C25 H36 O10	496.231	9.088	Full match	No results	48101.6	57136.1	72042.2	24361.5	44287.6	97545.1	35945.8	86544.8	68070.2	60190.1	54678.6	71533.2	97662.3	77216.6	103914	74798.6	107946	52327.8	88500.4
Com_1726_neg	4-Oxotretinoin	C20 H26 O3	314.188	12.652	Full match	No results	30418.1	35576.8	31634.9	29691.6	38794.8	17547.6	28996	21773.9	25011	25808.6	36950.9	32798.5	49645.5	120364	26205.9	35528.4	28141.1	57496.4	29984.5
Com_2448_neg	(3alpha,5xi,9xi,10alpha,13alpha,15R)-3-(beta-D-Glucopyranosyloxy)-16-hydroxypimar-8(14)-en-15-yl acetate	C28 H46 O9	526.314	10.692	Full match	No results	62346.7	17069	10988.2	34016	66214.9	37319.8	42780	29759.7	32280.9	28380.8	31485.3	13682.8	28839.9	14238.8	33369.9	52077.3	27376.6	38464.5	67097.7
Com_1318_neg	7268	C16 H30 O6	318.204	8.708	Full match	No results	152111	92418	146556	62278.4	129938	148524	148825	115202	134352	144369	129023	243797	145287	149748	113781	208885	138658	147673	134050
Com_2149_neg	Sophoranone	C30 H36 O4	460.259	14.335	Full match	No results	39840.6	43970.3	56044.2	27631.7	34711.6	40004	34116.2	56274.3	40917.7	48044.6	30168.1	50101	79194.3	51427.2	69731.9	58091.3	56078.9	32696.6	55544
Com_1365_neg	Leu-Leu	C12 H24 N2 O3	244.179	8.087	Full match	No results	39351.6	146705	112973	33268.7	20617.7	134024	57868.8	193874	118825	98315.7	93678.1	30420.1	237598	83430.4	228489	221219	93951.6	100677	50145.2
Com_263_neg	Erythorbic acid	C6 H8 O6	176.032	0.991	Full match	No results	1.76125e+06	796230	2.373e+06	74544.1	74135.5	721559	2.72745e+06	1.209e+06	930843	844611	838117	4.51311e+06	1.00234e+06	1.36155e+06	260780	1.15245e+06	176976	637536	96995.8
Com_2255_neg	5-(3-Amino-2-methylphenyl)-1-methyl-3-((4-(morpholine-4-carbonyl)phenyl)amino)pyrazin-2(1H)-one	C23 H25 N5 O3	419.195	9.518	Full match	No results	2997.29	3930.44	2848.02	3456.41	24478.3	10878	9702.06	5988.76	19470	20062.5	19418.1	67104.1	18858.4	61850	21224.4	72992	36746.7	25613.4	15563.5
Com_2368_neg	Tetramethylscutellarein	C19 H18 O6	342.111	10.887	Full match	No results	7276.42	4140.51	10213.6	5068.05	5800.31	6403.11	3112.21	4884.29	17375.4	18208.6	18164.7	58494.9	13152.5	41653.8	14319.2	38544.9	47301.5	27998.5	8511.49
Com_3052_neg	6,8-Dimethoxy-3-(2'-oxo-propyl)-coumarin	C14 H14 O5	262.084	8.716	Full match	No results	6093.45	4344.73	5962.38	5735.48	6584.72	5691.44	5325.98	4699.49	9164.09	8927.52	10615.3	15246.6	8715.24	17742.2	14400.7	24643.1	22457.8	17613.3	12032.2
Com_76_neg	1,5-Anhydro-D-glucitol	C6 H12 O5	164.069	1.075	Not the top hit	Full match	3.64352e+06	2.41415e+06	1.82237e+07	1.61886e+07	7.32938e+06	1.56007e+07	1.89666e+07	4.61673e+06	1.72008e+07	1.28902e+07	2.3917e+07	1.4378e+07	1.33643e+07	3.99465e+06	1.28984e+07	2.05139e+07	2.43319e+06	1.02084e+07	1.97945e+06
Com_2759_neg	dipyrocetyl	C11 H10 O6	238.048	14.912	Full match	Invalid mass	49246.1	24801.5	28042.3	23053.9	29180.4	16104.2	19360.6	19505.2	22505.6	20658.1	19558.7	24980.5	25751.1	33536.8	26063.8	24712	27496	24856	33333.7
Com_1684_neg	Betamethasone butyrate propionate (JAN)	C29 H39 F O7	518.268	14.921	Full match	No results	169224	113347	74147.5	73323.2	93590.9	44358	61317.3	84530.5	49949.1	66769.8	62864.4	82947.8	83191.3	120883	116164	63636.1	64509	136137	82152.2
Com_2823_neg	Acridone	C13 H9 N O	195.069	10.657	Full match	No results	6161.57	4323.25	7045.37	4410.69	25391.2	32315.7	11820.8	12106.6	7248.65	9907.52	12804.3	4957.58	4972.77	5581.74	4993.52	7512.49	7140.53	5544.94	6408.13
Com_558_neg	L-Glutamic acid	C5 H9 N O4	147.053	1.063	Full match	Full match	797376	485677	1.07037e+06	688894	842613	584655	448169	811717	667442	573333	708997	1.23305e+06	778791	349215	647128	624315	610751	399608	852308
Com_1691_neg	(2R)-1-[(2R)-2-Piperidinyl]-2-pentanol	C10 H21 N O	171.162	12.678	Full match	No results	3639.58	2475.96	2889.38	2989.06	3177.98	2578.25	2682.69	2600.5	9140.88	9980.19	7992.34	2811.42	2780.98	2572.43	3009.89	2968.17	145567	2536.45	3280.64
Com_499_neg	1-oleoylglycerone 3-phosphate	C21 H39 O7 P	434.244	14.093	Full match	Invalid mass	647328	594195	1.67018e+06	459984	420541	549928	413834	1.57942e+06	552527	704454	628720	877897	1.70171e+06	1.49709e+06	1.36288e+06	1.40015e+06	912681	682423	505456
Com_2822_neg	10,16-Dihydroxyhexadecanoic acid	C16 H32 O4	288.23	10.993	Full match	No results	5775.08	3257.89	26712.1	2389.14	3988.02	2842.57	4481.23	20513.1	9661.43	10227.3	10257.7	21877.9	30107.3	31511.9	11273.6	19869.3	5831.9	2963.89	2847.64
Com_43_neg	3-[(5-O-Acetyl-alpha-L-glycero-pentofuranosyl)oxy]-5-hydroxy-2-(4-hydroxyphenyl)-4-oxo-4H-chromen-7-yl (4xi)-6-deoxy-alpha-L-lyxo-hexopyranoside	C28 H30 O15	606.159	9.139	Full match	Invalid mass	1.40084e+07	1.21878e+07	1.45406e+07	3.10988e+07	1.52909e+07	4.92976e+06	1.57008e+07	8.06683e+06	1.70324e+07	1.65278e+07	1.59038e+07	5.02633e+07	1.94082e+07	2.48667e+07	8.44088e+06	9.1411e+06	7.46839e+06	1.73423e+07	1.41299e+07
Com_3170_neg	3-(5-Hydroxy-3,6,7-trimethoxy-4-oxo-4H-chromen-2-yl)-2,6-dimethoxyphenyl beta-D-glucopyranoside	C26 H30 O14	566.165	9.067	Full match	No results	3994.75	2422.49	3970.88	4682.35	9344.34	12727.4	5054.16	4002.41	8567.42	6120.72	7189.2	4727.63	16287.6	12321.1	11860.9	3730.96	9212.55	9746.47	3447.15
Com_3144_neg	Embelin	C17 H26 O4	294.183	10.382	Full match	No results	5870.86	3339.96	6104.95	3895.16	18551.3	16374.3	8958.27	3940.77	9422.67	6686.63	7315.79	10287.1	8100.13	9713.64	7543.88	9513.32	13397.1	4443.45	12668.1
Com_902_neg	N'-[2-(1H-Indol-3-yl)ethyl]-2-nitro-N'-(2-propyn-1-yl)benzenesulfonohydrazide	C19 H18 N4 O4 S	398.106	7.508	Full match	Invalid mass	242072	163409	29075.9	458098	383530	509119	287062	41591.1	187570	168192	166040	59400.3	58487.9	98280	88551	64866.9	149934	155429	370989
Com_178_neg	Succinic acid	C4 H6 O4	118.027	0.989	Full match	No results	5.86565e+06	5.77601e+06	9.25923e+06	3.42764e+06	2.40585e+06	3.92325e+06	7.76487e+06	8.70855e+06	5.51033e+06	5.87445e+06	5.52802e+06	8.03072e+06	6.66199e+06	7.54855e+06	4.08929e+06	7.08138e+06	5.93696e+06	1.80565e+06	707195
Com_2230_neg	(1R,9R,10R,11R,13S,14S,17R,25R,26R,27R,28E,30S,33S,35R,37E,38R)-28,37-Diethylidene-35,38-dihydroxy-14,30-dimethyl-8,24-diaza-14,30-diazoniadodecacyclo[25.5.2.2~11,14~.1~1,8~.1~10,17~.0~2,7~.0~9,25~.0~13,17~.0~18,23~.0~24,35~.0~26,38~.0~30,33~]octatriaconta-2,4,6,18,20,22-hexaene	C40 H48 N4 O2	616.376	14.802	Full match	No results	41877.1	21023.1	73059.7	26992.6	34107.6	14947.4	11369.8	14260.6	11423.5	9693.94	11096.6	20903.4	37236.7	16738.1	28521.7	28178.6	32474.3	58845.4	36626
Com_2409_neg	cinnamodial	C17 H24 O5	308.162	11.911	Full match	Invalid mass	5341.84	5863.52	6865.57	4621.21	4868.78	4209.92	4194.32	3680.34	15777	14332	18283.8	14825.8	22034.3	23647.1	37551.2	47243.7	29844.5	56548.6	31696.4
Com_1134_neg	D-Xylulose 5-phosphate	C5 H11 O8 P	230.019	0.963	Full match	Full match	252051	166079	252567	100345	116237	94166	241705	244589	200042	154704	191087	262880	218479	311624	174388	216235	205707	189878	176629
Com_485_neg	Asperuloside	C18 H22 O11	414.116	6.972	Full match	Not the top hit	19927	3489.87	4219.13	5913.41	71947.3	33924.3	4168.9	3822.14	245448	266395	268958	266649	226860	402764	60743.7	770400	818127	1.70748e+06	73750.4
Com_3031_neg	{(1S,2R,3R,6E,8S,9S,12S,14E,16R)-9-[(4,6-Dideoxy-3-O-methyl-beta-D-xylo-hexopyranosyl)oxy]-12-hydroxy-3,8,12-trimethyl-5,13-dioxo-4,17-dioxabicyclo[14.1.0]heptadeca-6,14-dien-2-yl}methyl 6-deoxy-2,3-di-O-methyl-beta-D-allopyranoside	C34 H54 O14	686.354	10.726	Full match	No results	21993.8	10005.2	2919.43	18590.5	16833.1	10117.5	10609.2	5085.14	13883	8796.49	7185.67	2696.67	5128.15	4502.24	4638.43	9587.48	6187.68	22625.8	27560.7
Com_1396_neg	Brevione A	C27 H36 O4	424.259	14.439	Full match	No results	53614.5	40141.1	106105	6432.79	8831.74	23341.4	29546.9	61510.7	48638.3	36996.5	41817.3	79704.3	165181	200738	60347.5	188809	30696.3	38290.4	11085.1
Com_1346_neg	ircinolin A	C21 H34 O6	382.236	13.075	Full match	No results	3826.02	2727.59	3062.61	3360.5	3455.05	3371.68	3414.39	3193.59	35446.8	36536.6	43179.9	29582.7	83974.6	35078.5	204325	265108	30915.3	30294.7	64892.5
Com_249_neg	Dihydroroseoside	C19 H32 O8	388.21	8.131	Not the top hit	Full match	1.95367e+06	1.4699e+06	724058	5.65037e+06	4.28577e+06	4.0439e+06	2.06147e+06	760553	2.08347e+06	2.15734e+06	2.05229e+06	1.43287e+06	1.05063e+06	1.32109e+06	1.43485e+06	1.79375e+06	1.54748e+06	2.30479e+06	3.43294e+06
Com_2205_neg	2,4,5-Trideoxy-2-fluoro-5-[2-(4-fluorophenyl)-5-isopropyl-3-phenyl-4-(phenylcarbamoyl)-1H-pyrrol-1-yl]pentose	C31 H30 F2 N2 O3	516.221	9.763	Full match	No results	38505.2	20435.8	20492.4	59594	36548.3	29593.6	13810.2	16513.1	37474.2	32343.3	31928.4	54201	22547.2	67158.7	21024.6	10768.3	66357.3	56762.8	87985.2
Com_1460_neg	Ronidazole	C6 H8 N4 O4	200.054	1.197	Full match	Invalid mass	142370	110467	129713	90152.1	144594	117771	105782	29205.1	67402.9	123730	122398	173974	154951	121033	139344	75630.4	100134	192217	136095
Com_1608_neg	marinisporolide A	C38 H58 O10	674.406	11.567	Full match	No results	17902.9	46852.2	40314.2	61956.1	82758.1	18052.4	24381.2	25026.6	42616.7	46972.5	42861.2	13344.4	161188	55790.8	44772.6	22917.7	71993.9	21645.3	123096
Com_1458_neg	6-[({4-[(3,4-Dihydroxy-5-methoxybenzyl)amino]butyl}amino)methyl]-2,4(1H,3H)-pyrimidinedione	C17 H24 N4 O5	364.174	7.528	Full match	No results	27462.7	28449.5	12212.7	219716	93892.5	43518.3	39954.2	16424	46549.3	36985.5	37408.2	14359	22820.9	11931.1	25684.1	34757.6	16801.3	70966.9	89619.7
Com_397_neg	3-O-feruloyl-D-quinic acid	C17 H20 O9	368.111	7.053	Full match	Invalid mass	949162	578482	1.12969e+06	645322	447957	698021	1.27555e+06	225856	808447	782978	749987	2.35496e+06	418262	1.1605e+06	726063	687922	767205	202849	503833
Com_2583_neg	(1S,4aS,7R,7aS)-7-Hydroxy-1-({2-O-[(2E)-3-(4-methoxyphenyl)-2-propenoyl]-beta-D-glucopyranosyl}oxy)-7-methyl-1,4a,5,6,7,7a-hexahydrocyclopenta[c]pyran-4-carboxylic acid	C26 H32 O12	536.189	9.023	Full match	No results	49496.7	22735.8	20503.7	36750.6	54737.9	43926.7	35685.2	15404.5	38313	36368.4	18223.1	22808.5	34269.1	29751.6	34575.6	33238.3	25249.4	28168.2	59291
Com_1266_neg	Bruceoside A	C32 H42 O16	682.25	8.171	Full match	Invalid mass	361353	139471	109012	204309	100304	137371	114856	68649.6	157247	97483.7	124996	102808	133041	62588.4	136018	200248	75862.7	136860	303368
Com_2416_neg	Picotamide	C21 H20 N4 O3	376.152	7.692	Full match	Invalid mass	58571.5	28898.1	32367.6	45886.3	28069.5	41769.7	29810	18739.8	29777	31444.5	32915.9	34653.2	35740.8	20623.4	33030.7	42938.8	18849.3	34072.3	72469.6
Com_2920_neg	Flunarizine	C26 H26 F2 N2	404.205	8.158	Full match	No results	19260.1	13123.8	10639.5	33283.4	27104.5	19109.6	13586	12217.3	18153.3	21577.2	16065.2	20474.3	16458.7	21836.7	14158.4	15426.5	16968.9	22333.1	34700.6
Com_3010_neg	Benzyl 4-O-beta-D-glucopyranosyl-beta-D-glucopyranoside	C19 H28 O11	432.163	7.9	Full match	No results	3558.28	3351.93	3766.7	11115.4	21163.2	22803.3	2894.11	2639.52	5481.36	9557.05	5714.09	7124	3311.02	3183.55	5307.38	4289.24	8780.61	3430.84	14604.3
Com_2478_neg	11-Hydroxyiridodial glucoside pentaacetate	C26 H36 O13	556.217	8.073	Full match	No results	14626.6	10764.8	10992.7	41873.9	63658.7	15308.3	32342.8	4259.19	15844.9	17307.9	13517.7	45471.4	15836.6	16119.7	20004.4	15197.4	9961.53	14281.1	23784.4
Com_2681_neg	Daclatasvir	C40 H50 N8 O6	738.385	10.734	Full match	No results	7709.26	11521.2	9846.41	24133.5	27634.5	8184.47	5881.39	4102.87	17924.2	16012.5	17913.7	4078.8	42226.1	20160	32017.3	18222.3	25884.5	16048.8	16826.7
Com_184_neg	DL-Glutamic acid	C5 H9 N O4	147.053	0.967	Full match	Not the top hit	7.37343e+06	5.73485e+06	7.26439e+06	7.47569e+06	9.79099e+06	6.37623e+06	4.24734e+06	6.55216e+06	5.88775e+06	6.23427e+06	6.15854e+06	6.99894e+06	5.36171e+06	4.50462e+06	6.16456e+06	5.11236e+06	5.28922e+06	3.90663e+06	1.05114e+07
Com_348_neg	1-stearoyl-sn-glycero-3-phosphoethanolamine	C23 H48 N O7 P	481.317	14.567	Full match	Invalid mass	1.47474e+06	2.02425e+06	2.59878e+06	1.0355e+06	1.25539e+06	1.60883e+06	725471	2.09669e+06	1.47619e+06	1.3208e+06	1.2392e+06	1.19815e+06	2.96253e+06	1.80898e+06	2.48897e+06	2.06804e+06	1.69403e+06	1.08584e+06	1.59825e+06
Com_2650_neg	5-Methyl-3-isoxazolyl sulfate	C4 H5 N O5 S	178.989	1.399	Full match	No results	18986.4	23705.2	26961.4	27131.1	25642.9	22151.8	42027.8	26559.6	30433.7	26233.1	30642.3	25421.2	20843.6	25667.7	29725.3	20727.3	24117.4	29000.6	24267.1
Com_1174_neg	Etiprednol dicloacetate	C24 H30 Cl2 O6	484.14	1.097	Full match	Invalid mass	423227	257027	161411	82292.3	102068	67605	279444	134603	167912	196335	197560	205688	82632.5	273954	232822	143649	140003	69838	119865
Com_1788_neg	Elacytarabine	C27 H45 N3 O6	507.333	14.689	Full match	No results	41594.8	19189	124575	15787.2	24264.3	12765.7	15201.4	43274.9	31185.5	22881.2	22257.2	28346.5	47414.4	26073.2	30546.7	39771.1	34360.4	19793.2	35007.6
Com_1682_neg	Hesperetin	C16 H14 O6	302.079	8.966	Full match	No results	24818.1	22954	36136	47231.8	7770.89	21273	13937.5	21151.9	38514.7	35910.4	30561.9	127652	3048.43	128933	3386.53	4161.6	50902.6	18851.3	3839.32
Com_3289_neg	13(S)-HPODE	C18 H32 O4	312.23	14.109	Full match	No results	2402.63	4020.29	1801.62	2139.14	2046.13	803.078	1491.72	1513.28	2216.73	1732.81	2055.23	1446.02	2360.91	1920.54	2091.72	6564.52	1926.45	1765.41	1873.84
Com_2521_neg	2-(3-Chlorophenethyl)-5-methoxy-benzoic acid	C16 H15 Cl O3	290.072	0.552	Full match	No results	27519.1	17156.2	14210.3	22784.2	30276.1	33029.3	24041.9	19122.6	9484.79	18821.3	15333.1	14085.2	22552.4	29472.1	53956.4	56271.7	41587.4	33174.7	37758.1
Com_868_neg	Safrole	C10 H10 O2	162.068	11.907	Full match	No results	12654.8	13157.9	15890.7	9763.87	12778.8	12964	8643.82	13996.9	168990	170225	188358	189413	246068	287019	497495	506538	334854	555025	397276
Com_915_neg	8-Hydroxy-2-(3-hydroxy-4,5-dimethoxybenzyl)-7-methoxy-3-methyl-2,3,4,5-tetrahydro-1H-3-benzazepinium	C21 H28 N O5	374.194	9.667	Full match	Invalid mass	131963	30116.3	60179	84782.4	623852	93329.7	107681	168442	76108.8	118366	100926	138646	40373.5	88928.5	64490.1	122527	49304.7	48725.6	168145
Com_1562_neg	N~2~-{4-[6-(3,4-Dihydro-1(2H)-quinolinylcarbonyl)-1H-benzimidazol-1-yl]-6-ethoxy-1,3,5-triazin-2-yl}-3-(2,2-dimethyl-4H-1,3-benzodioxin-6-yl)-N-methylalaninamide	C36 H38 N8 O5	662.297	10.369	Full match	No results	88917.9	150442	15198.5	44632.5	33523.3	6111.27	23008.9	6530.89	36686.6	28997.8	33183.3	21039.3	17669.7	8670.89	3623.73	10612.7	15227.4	86418.4	38786.1
Com_1215_neg	9,10-Dihydroxystearic acid	C18 H36 O4	316.262	12.812	Full match	No results	307171	190099	266756	263086	350384	254646	225148	262707	228877	231864	229751	198681	203802	197087	261401	269213	268482	252391	277622
Com_267_neg	Setipiprant	C24 H19 F N2 O3	402.138	1.088	Full match	Invalid mass	5.30483e+06	2.51245e+06	3.4732e+06	872375	805040	535288	4.47682e+06	1.99914e+06	2.21408e+06	2.03627e+06	2.16771e+06	2.55422e+06	927709	2.66377e+06	2.34667e+06	1.56513e+06	2.80286e+06	960349	1.54061e+06
Com_1474_neg	PD-169316	C20 H13 F N4 O2	360.103	13.261	Full match	No results	64127.2	57599.2	93255	33725.2	98597.8	75813.6	61466.1	184914	98268.7	83926.6	102657	91724	65158.6	102635	100954	97025.5	97919.7	98828.6	60016.6
Com_1198_neg	Dehydrofalcarinone	C17 H20 O	240.151	11.908	Full match	Invalid mass	4957.75	5838.83	7317	4287.44	4390	3762.13	3632	6641.66	83045.7	86523	86233.6	88246.6	130617	137811	239900	264386	168448	294432	201401
Com_1210_neg	(R)-(-)-Falcarinol	C17 H24 O	244.183	14.239	Full match	No results	40009.3	19105.5	154280	13998.8	55688.1	67041.3	60286.1	282354	73184.7	75503.2	68511.9	160260	142061	113630	63788.3	96102.4	91677.8	73245.9	21160.4
[truncated: 268 more rows]
