# Supplementary material for: Comparative de novo transcriptomics and untargeted metabolomic analyses elucidate complicated mechanisms regulating celery (Apium graveolens L.) responses to selenium stimuli
Source: PLoS One. 2019 Dec 30;14(12):e0226752. doi: 10.1371/journal.pone.0226752 (PMC6936847; doi:10.1371/journal.pone.0226752)
Supplement: S4 Table — (XLS) [file pone.0226752.s006.xls]

## Sheet: TableS4
Table S4 Detail information of all identified SDAMs .
ID	Name_des	Formula	Molecular Weight	RT [min]	ChemSpider_Results	mzCloud_Results	TCM_Results	Se1	Se2	Se3	Se4	Se5	Se6	Se7	Se8	Mock1	Mock2	Mock3	Mock4	Mock5	Mock6	Mock7	Mock8	FC	log2FC	Pvalue	ROC	VIP	Up.Down
Com_1016_pos	11-Ketotestosterone	C19 H26 O3	302.185	12.399	No match	Invalid mass	No results	229858	438006	256350	821201	594432	259464	487702	564071	13987.9	11890.7	15295.8	13765.7	29546.5	20464.3	17017.2	22906.2	25.2017	4.65545	1.58267e-09	1	4.091	up
Com_1046_pos	6-Methylindole	C9 H9 N	131.073	5.775	Not the top hit	Full match	No results	570698	739828	413012	319163	336932	691454	116809	156986	89662.8	84592.6	165876	207720	149597	105660	190330	263424	2.6613	1.41213	0.00847335	0.859375	1.13305	up
Com_1077_pos	Nor-9-carboxy-d9-THC	C21 H28 O4	344.196	13.067	No match	Invalid mass	No results	171780	437178	234043	760405	763058	184233	155376	425796	53761.2	40209	45728.6	49430.2	48029.5	43074.1	41401.9	42925.1	8.59083	3.1028	5.08716e-05	1	2.53896	up
Com_1091_pos	Glufosinate	C5 H12 N O4 P	181.051	1.071	Full match	No results	No results	17878.9	25358.7	39476.3	16877.2	22456.9	9450.25	39038.3	52646.2	56160.5	54919.1	19761.1	151292	690176	720696	24689.5	58802	0.125631	-2.99274	0.0295556	0.859375	1.74138	down
Com_1169_pos	IN00103	C18 H16 O5	312.099	10.062	Full match	Invalid mass	No results	126466	190927	176187	138666	327176	412861	663072	77522.6	7119.67	6203.74	6647.67	7432.85	10601.2	16355.6	12867.3	9858.11	27.4093	4.77659	3.90351e-07	1	4.04496	up
Com_1173_pos	3-oxoglycyrrhetinic acid	C30 H44 O4	468.324	11.087	Full match	Invalid mass	No results	610965	574127	515099	593659	325678	375735	227411	445071	103694	210041	134054	267389	478339	149612	200589	185339	2.12124	1.08491	0.00174772	0.921875	1.04718	up
Com_1245_pos	Methyldienolone	C19 H26 O2	286.193	11.884	Partial match	Full match	No results	169461	128682	254810	192359	574152	290199	598311	184769	20469	19115.6	22996.2	24074.4	42444.5	17813.9	17619.7	23868.7	12.7002	3.66678	5.33011e-07	1	3.12922	up
Com_1269_pos	Isofraxidin	C11 H10 O5	222.053	8.55	Full match	No results	No results	177735	350867	200313	267628	265456	566319	390409	221212	85533	49901.9	36488	43981.2	226227	323203	34549.2	63082.6	2.82738	1.49947	0.00245234	0.875	1.70226	up
Com_1281_pos	Psoralen	C11 H6 O3	186.032	10.26	Full match	No results	No results	182836	68569.8	235683	117483	555286	559684	269270	68501.9	22196.8	18322.9	19434.6	21738	22047.5	18450.4	21983.3	20850.2	12.4668	3.64002	0.000111679	1	2.889	up
Com_1292_pos	3-O-Methylfunicone	C20 H20 O8	388.113	10.641	No match	Invalid mass	No results	210459	116478	319781	186964	492207	172316	561162	350909	6354.03	5494.6	6318.07	6480.58	9063.01	17160.1	10398.8	6472.56	35.5804	5.15301	2.53175e-09	1	4.52527	up
Com_1396_pos	(E,E)-alpha-Farnesene	C15 H24	204.188	14.854	Full match	Invalid mass	No results	430325	467172	171916	222709	268255	198367	164031	189672	28291.5	84550.1	32154.2	25208	180221	26362.5	18787.5	179734	3.67185	1.87651	0.00116556	0.9375	2.07679	up
Com_1418_pos	4,5-Pyrenedione	C16 H8 O2	232.052	1.163	Full match	Invalid mass	No results	301229	42752.9	41973	16071.9	50102.3	57020.3	158212	61223.8	358639	379948	482489	300652	235390	78969.6	389380	529825	0.264431	-1.91904	0.00124198	0.9375	2.03651	down
Com_1439_pos	4-(t-Butyl)benzophenone	C17 H18 O	238.136	13.992	Full match	Invalid mass	No results	30205.6	98877.1	60756.3	213311	186102	84796.7	167393	483756	17107.8	14425.3	14925.5	17135.2	16933.5	13317.9	15797.5	15501.6	10.5894	3.40454	0.000232735	1	2.66546	up
Com_1554_pos	N-({3-Oxo-2-[(2E)-2-penten-1-yl]cyclopentyl}acetyl)glutamine	C17 H26 N2 O5	338.185	13.716	Full match	No results	No results	265130	382959	188729	165172	327291	184992	123081	84879.8	42797.3	81636.3	95171	50876.1	87794.4	95093	70080.2	126062	2.65158	1.40685	0.00100109	0.921875	1.19243	up
Com_1557_pos	Di-n-Amyl phthalate	C18 H26 O4	306.183	10.438	Full match	Invalid mass	No results	84781.8	36459.4	93417.1	51955.7	144467	80277.4	402350	44306.7	19780.7	17024.4	21127.8	16228.6	17969.3	15896.2	21734.7	16320.5	6.42114	2.68283	0.000611454	1	2.00909	up
Com_1593_pos	butylene bis(3-(3-pyridyl)urea)	C16 H20 N6 O2	328.165	10.444	Full match	Invalid mass	No results	73979.3	28236.3	112979	42547.5	187271	88601.2	387422	47856.2	6865.7	5820.23	6229.01	7891	7241.09	6142.16	7203.54	7154.44	17.7624	4.15076	5.61164e-05	1	3.27014	up
Com_1594_pos	5-Phenylcyclohexane-1,3-dione	C12 H12 O2	188.084	12.49	Partial match	Full match	Full match	115325	92690.2	180530	96114.5	287344	378926	304143	175841	57545.7	41211.6	66824.8	54573.6	57074.8	123731	47803.9	48571.7	3.27929	1.71338	0.000376409	0.953125	1.43859	up
Com_1740_pos	(Z)-3-butylidene-7-hydroxyphthalide	C12 H12 O3	204.079	11.938	Full match	No results	No results	57805.1	51987.9	159733	74875.7	215239	319553	228576	84460.4	37083.5	25471.8	31089.9	30369.9	34949.4	43734.5	31215.1	30351.1	4.51149	2.1736	0.000890662	1	1.6978	up
Com_175_pos	1-Linoleoyl glycerol	C21 H38 O4	354.276	14.576	Partial match	Full match	No results	4.69054e+06	3.56105e+06	4.18471e+06	3.39494e+06	1.12192e+07	2.94096e+06	4.74827e+06	681467	809168	949539	2.62619e+06	386170	738555	1.22797e+06	1.42904e+06	3.51956e+06	3.03103	1.59981	0.0102047	0.859375	1.48998	up
Com_1791_pos	N-Succinyl Lysine	C10 H18 N2 O5	246.123	12.179	Full match	No results	No results	182320	81965.9	189707	34450.2	88208.5	304187	32516.3	62355.7	23797.1	24780.4	47375.8	24685.6	37660.5	101339	32500.9	47994.1	2.86862	1.52035	0.0211729	0.828125	1.15653	up
Com_1825_pos	Dehydrovomifoliol	C13 H18 O3	222.125	12.182	Full match	Invalid mass	No results	166516	123075	192007	108435	253170	284637	297433	229997	43999.7	33043.5	42103.1	67602.2	143926	92936.2	59108.5	70649.6	2.99126	1.58075	0.000125137	0.96875	1.46522	up
Com_1887_pos	(2E)-3-(3,4-Dioxo-1,5-cyclohexadien-1-yl)acrylate	C9 H5 O4	177.019	8.406	Full match	Invalid mass	No results	68822.4	69366.4	110341	35683.5	104212	96529.2	278986	19987.2	8033.78	9661.79	14305.4	8885.57	19487.3	8963.74	17264.4	15167.2	7.703	2.94542	0.000153246	1	2.36645	up
Com_1982_pos	Naphthalene	C10 H8	128.062	11.898	Full match	No results	No results	93311	109414	108337	149715	196189	143547	251125	180608	28286.8	19119	31666.1	27070.3	185293	28120.2	26121	30801.8	3.27309	1.71065	0.000341558	0.90625	1.86382	up
Com_2005_pos	2-(Difluoromethyl)-9,9-dimethyl-9H-fluorene	C16 H14 F2	244.107	12.185	Full match	Invalid mass	No results	124609	79798.6	156044	66644.1	206215	229755	244504	181593	14908.4	9620.4	17045.3	30820.3	108618	55175.9	30140.8	32421.3	4.31519	2.10942	0.000270426	0.96875	2.10702	up
Com_201_pos	2-(14,15-Epoxyeicosatrienoyl) glycerol	C23 H38 O5	376.258	14.577	No results	Invalid mass	No results	4.00113e+06	2.98794e+06	3.61414e+06	2.92822e+06	9.53902e+06	2.52991e+06	4.05445e+06	577782	642294	770860	2.21397e+06	279921	582373	1.0499e+06	1.19151e+06	2.97027e+06	3.11641	1.63988	0.00927008	0.859375	1.55612	up
Com_2035_pos	nostocyclamide	C20 H22 N6 O4 S2	474.114	11.151	Full match	No results	No results	29251.6	61541.5	78492.8	28956.9	75430.4	233945	158300	106560	12591.9	14108.5	6978.68	11396.8	27340.2	121927	8255.98	7364.6	3.67911	1.87936	0.00210247	0.90625	2.08358	up
Com_2059_pos	2-Amino-5-(4-amino-1-cyclopentyl-1H-pyrazolo[3,4-d]pyrimidin-3-yl)phenol	C16 H18 N6 O	310.154	11.826	Full match	No results	No results	171219	34525.7	210004	65545.1	116800	164917	104323	92967.8	20197.8	23418.7	23984.2	20162.5	31928.3	18806.8	21584.7	21511.2	5.28817	2.40277	8.88042e-05	1	1.98976	up
Com_2100_pos	Loxoprofen	C15 H18 O3	246.126	10.077	Full match	No results	No results	98716.9	112756	71820.8	34294.2	35138.7	30143.5	20271.5	21582.9	88074	82958.6	225324	77151.2	98112	79879.3	168515	184405	0.422856	-1.24176	0.00476795	0.84375	1.2622	down
Com_2142_pos	4'-Methoxy-3-(trifluoromethyl)biphenyl	C14 H11 F3 O	252.076	11.424	Full match	No results	No results	40888.3	22402.1	83604.6	58999.5	120192	207395	108430	28557	6914.95	5539.7	10286.9	10676.3	22297.8	20704.6	6658.81	7762.21	7.38066	2.88375	8.04921e-05	1	2.43314	up
Com_2259_pos	1-Naphthol	C10 H8 O	144.058	11.901	Full match	No results	No results	70814.2	74162.7	97637.1	111554	177592	106398	190738	118438	10727.7	14025	17036.9	10785.2	17250.3	14518.8	11078.4	12789.3	8.75445	3.13002	1.70842e-08	1	2.73744	up
Com_2347_pos	4-Chloro-7-nitro-3-(2-phenylethoxy)-1H-isochromen-1-one	C17 H12 Cl N O5	345.039	1.148	Full match	No results	No results	81587.7	13724.7	27340.1	10486	11293.7	24525.3	49213	24550.4	154680	101477	138584	142942	83200.8	28240.4	165070	195351	0.240426	-2.05634	0.000438253	0.96875	1.97704	down
Com_235_pos	2-(Cyclohexylmethylidene)-1,2,3,4-tetrahydronaphthalen-1-one	C17 H20 O	240.151	11.902	Partial match	Full match	No results	2.32529e+06	2.9111e+06	3.44568e+06	5.57204e+06	6.10483e+06	4.2425e+06	7.54299e+06	4.23469e+06	38640.4	37734.6	89930.9	44407.8	107675	44559.5	40892.7	148323	65.8847	6.04187	1.89917e-10	1	5.47859	up
Com_2361_pos	6 beta hydroxy testosterone	C19 H28 O3	304.203	11.898	Full match	Invalid mass	No results	65220.3	70459.6	75182.2	130148	158091	93167.3	176139	92993.4	9975.96	10510.1	9379.68	6956.1	8337.82	8578.48	7211.32	7768.78	12.5353	3.64792	2.75359e-08	1	3.18409	up
Com_2427_pos	Convallagenin A 3-O-alpha-L-arabinopyranoside	C32 H52 O9	580.359	13.906	Full match	No results	No results	34404.2	34930.8	29892.7	167828	165032	42450	56849.8	50364.7	18677.1	16961.3	21312.2	43826	19274.5	13457.6	17980.7	41506	3.01433	1.59184	0.00603048	0.890625	1.23187	up
Com_2434_pos	hydrobenzoin	C14 H14 O2	214.099	10.073	Full match	No results	No results	58749.5	61836.3	36717.2	17443	18858.8	15947.6	9454.68	9346.24	61763.5	47723.5	166281	56945.9	59368	35597.3	130003	129264	0.332418	-1.58893	0.0028408	0.859375	1.56663	down
Com_2445_pos	Diphenyl ether	C12 H10 O	170.073	11.895	Full match	No results	No results	58508	60763.1	73781.5	90283.4	144156	74392.9	163863	69083.3	11118	10095.1	11638.3	13493	16417.6	8865.52	8798.07	11445.5	7.9985	2.99973	6.08073e-08	1	2.60778	up
Com_2446_pos	BRUCEANTIN	C28 H36 O11	548.223	11.694	Full match	No results	No results	26599.5	45656.6	57021.7	165717	61875.9	120979	51308.7	65520.8	28072.5	21984.5	26184.5	21429.8	26807.7	25048	21637.8	20475.4	3.1031	1.63371	0.00148618	0.96875	1.27575	up
Com_244_pos	Olomoucine	C15 H18 N6 O	298.154	11.902	Full match	Full match	No results	2.14617e+06	2.90489e+06	3.36383e+06	5.66845e+06	5.81596e+06	4.2337e+06	7.19374e+06	4.31911e+06	12171.1	10044.2	38055.3	20990.7	75345.9	20586.8	12268.5	108397	119.673	6.90296	5.15917e-08	1	6.53349	up
Com_2473_pos	[(2E)-6-Cyclopropylidene-3-methyl-2-hexen-1-yl]benzene	C16 H20	212.156	11.905	Full match	No results	No results	51610.7	71991.8	73461	119685	122250	79177.2	160724	87689.3	14628.5	15069.2	16668	17200.8	15506.6	14486.5	16116.9	14741.5	6.16139	2.62326	1.71858e-06	1	2.26671	up
Com_2606_pos	Nonivamide	C17 H27 N O3	293.199	11.905	Full match	No results	No results	38748	56568.3	72141.5	109878	124691	72246.8	144097	83227.1	11888.7	13157.6	14548.3	11483.8	12444.6	10874.5	12175.6	13104.7	7.03865	2.8153	3.22537e-06	1	2.41396	up
Com_2619_pos	lawsone	C10 H6 O3	174.032	11.42	Full match	No results	No results	36540	20253.4	57667.9	37290.5	80534.7	138510	53170.2	24415.2	10544.9	8640.76	12231	18602.9	26895	21781.1	10416.1	14736.3	3.62042	1.85616	0.000787401	0.953125	1.53041	up
Com_2713_pos	Dubinidine	C15 H17 N O4	275.115	10.338	Full match	No results	No results	25123.4	23642.1	76896.3	51616.3	83762.7	129873	81236.7	30547.7	8194.27	10758	7532.41	8299.07	9126.25	9595.66	8664.79	8771.86	7.08601	2.82497	7.61803e-05	1	2.31166	up
Com_2729_pos	Pemirolast	C10 H8 N6 O	228.076	10.598	Full match	No results	No results	23258.9	38073.6	51180.7	42070.4	93576.3	65609.8	130756	34759	10369.9	10449.4	13546.5	12668.8	16389.7	9175.13	10464.8	13762.8	4.9499	2.3074	7.47162e-05	1	1.89862	up
Com_2733_pos	oxymesterone	C20 H30 O3	318.219	11.889	Full match	No results	No results	45799.6	29324.3	37974.1	34819.1	108460	55104.1	130174	49358.1	7456.93	8087.42	9323.67	11907.7	12108.9	7717.4	8193.1	11563.6	6.43035	2.6849	1.14862e-05	1	2.2427	up
Com_2805_pos	2,6-Diisopropyl-4-(4',4',4'-trifluoro-3'-oxo-butyl)anisole	C17 H23 F3 O2	316.164	10.797	Full match	No results	No results	48972.4	79867.1	36852.4	95708.8	102433	38042.8	96733.6	129275	10196.3	8132.08	7384.45	7989.23	9143.77	8493.93	9910.75	8153.97	9.04676	3.1774	2.82811e-06	1	2.73317	up
Com_282_pos	1-Deoxy-5-O-phosphonopent-2-ulose	C5 H11 O7 P	214.024	8.416	Full match	No results	No results	1.39766e+06	1.14521e+06	1.94372e+06	499270	1.67103e+06	1.94642e+06	5.42964e+06	131350	6407.57	5700.92	5780.78	8036.72	13498.9	9460.63	6634.42	6685.44	227.702	7.831	1.58637e-06	1	6.50288	up
Com_2870_pos	Quizartinib	C29 H32 N6 O4 S	560.223	11.49	Full match	No results	No results	43519.7	10329.2	73688.6	35314.8	122086	22192.8	95110	21223.6	8167.95	6992.88	7436.49	7959.26	12109.4	9898.41	8493.78	7947.29	6.13668	2.61746	0.00111712	0.984375	1.99364	up
Com_2922_pos	frajunolide E	C28 H38 O11	550.239	12.031	Full match	No results	No results	32954.9	77369.6	25787.4	105068	117012	56464	38007.3	81556.1	8232.45	7067.41	7297.97	7944.92	8296.96	7643.58	8097.39	7821.47	8.56092	3.09777	1.69401e-05	1	2.60563	up
Com_309_pos	Cicutoxin	C17 H22 O2	258.162	11.901	Full match	Invalid mass	No results	1.37814e+06	1.81927e+06	2.17005e+06	3.39216e+06	3.64185e+06	2.65335e+06	4.58567e+06	2.59131e+06	35153.5	29149.9	69812.2	39178.7	83979	43407.3	38107.6	115517	48.9358	5.61282	9.9019e-11	1	5.06057	up
Com_3155_pos	2-Oxo-3-(phosphonatooxy)propanoate	C3 H2 O7 P	180.956	0.983	Full match	No results	No results	84674.6	56508.9	86551.1	43075.4	87542.4	63421.5	14466.1	9031.53	15072.7	10128.4	45847.1	9279.96	9266.49	8003.21	26910.8	43727.4	2.64671	1.4042	0.0304745	0.796875	1.28082	up
Com_3230_pos	3-(6-Methyl-2,2-dioxido-1,2,3-oxathiazinan-4-yl)-1-(phenylsulfonyl)-1H-indole	C18 H18 N2 O5 S2	406.066	8.418	Full match	No results	No results	7788.47	11649	16750.2	4336.08	7525.79	19050	90815.6	4689.76	4358.51	3846.26	3887.23	4301.95	4642.68	3876.83	4512.81	4547.52	4.78619	2.25888	0.0205797	0.9375	1.33481	up
Com_3253_pos	(-)-licarin A	C20 H22 O4	326.151	9.162	Full match	No results	No results	10481.2	23665.6	8491.45	19184.2	12853.7	22469	23269.3	52703.2	44308.8	30504.6	15983.7	47336.5	85235.9	87947.5	48183.3	24253.8	0.451116	-1.14843	0.0150563	0.84375	1.0485	down
Com_3261_pos	2,3-Dihydroxyolean-12-ene-23,28-dioic acid	C30 H46 O6	502.33	10.616	Full match	No results	No results	35620.7	8832.21	67201.6	89503.3	42421.1	10831.5	20627.1	18919.6	5714.42	5002.93	5577.72	5908.32	12606.2	7000.67	9396.68	5951.13	5.14288	2.36258	0.00159517	0.953125	1.79973	up
Com_334_pos	6-Ketoprostaglandin F1a	C20 H34 O6	352.222	11.826	No match	Invalid mass	No results	556198	2.3576e+06	2.02791e+06	2.20922e+06	4.24201e+06	1.27833e+06	1.60824e+06	636327	485587	526561	674642	488974	602885	759549	646543	1.52865e+06	2.61068	1.38443	0.0109131	0.84375	1.12309	up
Com_3430_pos	7-Acetoxy-4-methylcoumarin	C12 H10 O4	218.058	10.44	Full match	No results	No results	73298	25434.7	60476.1	41826.1	22653.6	75540.1	22722.7	37632.8	15997.1	15706.3	10128.6	17505.1	13073.9	10048	11784.4	11704	3.39399	1.76298	0.00021243	1	1.46533	up
Com_344_pos	(1R,2S,5aR,5bR,7aS,10R,12bR)-2-Hydroxy-10-isopropenyl-3,3,5a,5b,12b-pentamethyloctadecahydrodicyclopenta[a,i]phenanthrene-1,7a(1H)-dicarboxylic acid	C30 H46 O5	486.335	11.081	Partial match	Full match	Partial match	3.71174e+06	506934	2.43154e+06	3.04806e+06	1.75868e+06	470370	482913	672118	54171.2	148762	117089	228035	762152	256286	402899	579946	5.13166	2.35943	0.00268846	0.890625	2.06682	up
Com_368_pos	DL-Stachydrine	C7 H13 N O2	143.095	1.082	Not the top hit	Full match	No results	313142	371569	323269	203927	397794	316996	310556	285287	396609	528565	474261	711327	2.94328e+06	3.61056e+06	466988	643777	0.258051	-1.95427	0.0144946	0.984375	1.28458	down
Com_3693_pos	1,1,1-Trifluoro-2-(2-methoxyphenyl)-3,4-pentadien-2-ol	C12 H11 F3 O2	244.071	9.771	Full match	No results	No results	29080.7	26582.5	46735.4	45520	68218.5	64604.6	55086.5	30806.9	11834.9	8298.86	11772.7	11792.9	12715.8	12070.1	17405.8	4340.23	4.06328	2.02265	4.81429e-06	1	1.81011	up
Com_3709_pos	2'-{[3',6'-Dioxo-4'-{3-[(N~2~-tetradecanoylasparaginyl)amino]butyl}-2',3'-dihydrospiro[cyclopropane-1,1'-pyrrolo[3,4-c]pyridin]-5'(6'H)-yl]methyl}-2,4'-bi-1,3-thiazole-4-carboxylic acid	C39 H53 N7 O7 S2	795.343	13.045	Full match	No results	No results	6856.17	10230.9	6993.01	15796.5	6746.9	20064.4	6118.88	27596.2	71798.8	13206.9	8942.46	63503.6	9163.79	41681.1	21679.2	33646.8	0.380858	-1.39267	0.0356201	0.8125	1.10519	down
Com_370_pos	Indole	C8 H7 N	117.058	5.782	Full match	Full match	No results	2.59016e+06	3.42485e+06	1.92744e+06	1.53227e+06	1.62823e+06	3.28866e+06	569529	745941	332205	442060	938893	1.07385e+06	726803	503207	932482	1.22982e+06	2.54188	1.3459	0.0102436	0.859375	1.10509	up
Com_3754_pos	glyoctamide	C16 H24 N2 O3 S	324.151	11.901	Full match	No results	No results	26961.4	21155.9	32606.5	30039.1	62716.9	35663.7	62946	23185.3	10225.9	12185.8	12497.3	10496.4	11023.9	9623.5	10656.1	11307.2	3.35478	1.74622	8.23181e-05	1	1.46032	up
Com_3763_pos	1,5-Bis(2-pyridinaldehyd-5-oxy)pentane	C17 H18 N2 O4	314.128	11.903	Full match	No results	No results	16078.3	28117.7	27199.2	51403.2	58467.6	45134	62340.7	34429.9	7688.54	9474.05	9330.25	7938.31	8338.99	7406.87	8229.57	8865.74	4.80392	2.26421	2.90263e-05	1	1.91235	up
Com_3779_pos	4-Phenyltoluene	C13 H12	168.094	11.899	Full match	No results	No results	26448.7	23332.7	28533.7	31685.4	61008.3	36130.3	61509.1	22193.1	6911.42	7940.54	7820.02	10042.7	8461.29	6075.24	6897.5	7430.7	4.72303	2.23971	4.17512e-06	1	1.91309	up
Com_3784_pos	oxydisulfoton	C8 H19 O3 P S3	290.024	11.935	Full match	Invalid mass	No results	12089.2	10194.6	40033.5	11971	36691.8	59795.2	40810.7	9036.53	6336.61	5930.69	7097.51	6483.33	7112.98	6818.04	7118.92	6657.65	4.11949	2.04247	0.00337163	1	1.53113	up
Com_3797_pos	(+)-Estrone	C18 H22 O2	270.162	11.822	Full match	Invalid mass	No results	56055	14655.6	54694.5	28624.2	43498.5	48118.5	34261.5	27660.3	12419.2	13730.1	13196.1	14654.5	12902.1	11278.8	12617.2	13033.2	2.96219	1.56667	0.000338462	1	1.29875	up
Com_3893_pos	bisphenol c	C17 H20 O2	256.146	11.223	Full match	No results	No results	7144.77	21428.4	9718.26	26548	30236.9	13111.5	22969.8	58217.8	9467.96	4717.8	7289.16	5638.77	9166.49	7438.55	5516.28	5837.19	3.43867	1.78185	0.00231754	0.9375	1.38942	up
Com_3971_pos	Patellamide C	C37 H46 N8 O6 S2	762.297	13.122	Full match	No results	No results	4230.53	3845.03	8890.89	7727.07	13220.1	5452.42	3327.49	3725.48	7213.74	5022.93	50920.5	7569.15	10369	19160.4	58448.9	7228.81	0.303851	-1.71856	0.0392487	0.78125	1.18033	down
Com_404_pos	7-{[(6E)-5,8-Dioxo-6-octenoyl]oxy}-4-hydroxy-N,N,N-trimethyl-10-oxo-3,5,9-trioxa-4-phosphapentacosan-1-aminium 4-oxide	C32 H59 N O10 P	648.387	11.085	Full match	No results	No results	2.91031e+06	532750	1.3771e+06	2.34582e+06	968133	415312	338550	563800	78249.1	167819	125097	240873	570748	197933	284655	412462	4.54885	2.1855	0.00189865	0.921875	1.80031	up
Com_4066_pos	Penicillin A	C16 H26 N2 O4 S	342.161	11.896	Full match	No results	No results	16469.4	19235.6	19836	48042.4	33646.8	27225.1	37643.3	36377.8	5481	7529.45	5194.29	6059.74	7169.15	7289.93	9002.05	4954.05	4.52692	2.17853	1.33568e-06	1	1.8916	up
Com_411_pos	L-alpha-Glycerylphosphorylcholine	C8 H20 N O6 P	257.102	1.027	Full match	No results	No results	2.66821e+06	1.40671e+06	2.72423e+06	1.01607e+06	1.18806e+06	1.98598e+06	1.45667e+06	1.24751e+06	212033	478206	478912	332198	768252	514414	591098	418272	3.60982	1.85193	9.51814e-06	1	1.64744	up
Com_416_pos	5,7-Dimethoxy-2-(4-methoxyphenyl)-2,3-dihydro-4H-chromen-4-one	C18 H18 O5	314.115	11.37	Full match	No results	No results	318891	249971	630705	490767	966177	2.91786e+06	812426	546682	35450.1	15159.2	132456	19437.3	52430.3	57575.1	29731.4	194061	12.9284	3.69247	1.94472e-05	1	3.38236	up
Com_418_pos	D-Raffinose	C18 H32 O16	526.151	1.091	No results	Invalid mass	No results	285730	221344	199505	511158	241060	104658	451254	227270	1.64209e+06	1.38417e+06	925823	692183	2.15991e+06	746996	2.21947e+06	3.25339e+06	0.172142	-2.53833	1.4018e-05	1	2.23341	down
Com_450_pos	4-Indolecarbaldehyde	C9 H7 N O	145.053	5.783	Partial match	Full match	No results	1.98985e+06	2.54993e+06	1.54131e+06	1.18049e+06	1.23265e+06	2.34541e+06	463117	554842	256062	361992	741194	833941	551462	396017	800015	928955	2.43501	1.28393	0.0111289	0.859375	1.06288	up
Com_4635_pos	Icosa-5,8,11,14-tetraenoic acid	C20 H32 O2	304.24	0.15	Full match	No results	No results	7444.12	2337.2	12608.3	5185.98	8011.68	4951.9	7432.68	8441.25	2814.07	5244.31	1743.1	1160.2	2238.68	5613.8	446.594	5950.56	2.23761	1.16196	0.019477	0.84375	1.28018	up
Com_465_pos	Asarone	C12 H16 O3	208.11	10.459	Full match	Invalid mass	No results	2.42066e+06	371540	2.26459e+06	472904	1.12958e+06	867730	682446	362914	268143	215962	373259	290152	352538	414178	350253	290169	3.35559	1.74657	0.00731869	0.9375	1.26386	up
Com_4662_pos	Palmitoleic acid	C16 H30 O2	254.224	0.154	Full match	No results	No results	6097.49	1987.52	11022.7	8410.31	8756.01	5060.11	5130.75	11458.1	3598.04	6700.21	2084.32	1742.63	1560.89	5128.02	433.033	6287.87	2.10361	1.07287	0.0342953	0.8125	1.17876	up
Com_466_pos	Hexylresorcinol	C12 H18 O2	194.131	12.103	Full match	Invalid mass	No results	949458	199481	2.34173e+06	743443	495840	1.19885e+06	618338	166165	84547.4	80496.4	135577	104017	238476	319130	160885	226004	4.97602	2.31499	0.00244688	0.90625	1.83189	up
Com_46_pos	Methoxsalen	C12 H8 O4	216.042	10.333	Full match	Full match	Full match	8.60794e+06	6.88384e+06	2.32344e+07	1.60694e+07	3.85425e+07	4.90452e+07	2.86105e+07	9.47818e+06	607503	505825	580584	544811	1.00434e+06	1.43371e+06	398423	405092	32.9311	5.04138	1.64627e-07	1	4.32992	up
Com_496_pos	2-Hydroxy-3-oxobutyl phosphate	C4 H9 O6 P	184.014	8.305	Full match	No results	No results	258778	380002	563040	264766	932488	767144	2.41653e+06	385318	8178.37	6327.64	7926.54	6011.6	6467.24	5430.54	8783.04	6212.47	107.849	6.75286	3.07491e-07	1	5.67038	up
Com_517_pos	4-Nitroaniline	C6 H6 N2 O2	138.043	1.096	Full match	Invalid mass	No results	138534	201332	191811	162636	201517	284118	413103	205852	648421	513571	198915	813996	468137	966588	394632	2.43155e+06	0.279514	-1.83901	0.00370442	0.90625	1.40075	down
Com_523_pos	6-Methylquinoline	C10 H9 N	143.074	5.786	Partial match	Full match	No results	1.53839e+06	2.04003e+06	1.34825e+06	1.11698e+06	1.09671e+06	2.09744e+06	650344	731055	284160	371744	692895	658241	538466	352125	748419	1.00501e+06	2.28318	1.19104	0.00186534	0.90625	1.06521	up
Com_54_pos	trans-3-Indoleacrylic acid	C11 H9 N O2	187.063	5.779	Partial match	Full match	No results	3.06787e+07	4.04189e+07	2.32005e+07	1.79113e+07	1.87295e+07	3.40643e+07	7.12749e+06	8.87154e+06	4.18513e+06	5.21272e+06	1.14207e+07	1.23221e+07	8.5139e+06	6.45358e+06	1.12981e+07	1.47721e+07	2.44009	1.28694	0.00978166	0.859375	1.06279	up
Com_553_pos	3-(4-Methylbenzylidene)camphor	C18 H22 O	254.167	11.89	Full match	Invalid mass	No results	699541	420686	815584	674158	1.83551e+06	989828	1.99769e+06	636593	28900.6	33950.2	38615.2	40009.3	88252.9	24633.4	31822.4	36064.5	25.0415	4.64625	6.24113e-09	1	4.06878	up
Com_569_pos	L-(+)-Alanine	C3 H7 N O2	89.0477	1.006	Full match	No results	No results	1.6303e+06	1.82304e+06	1.51647e+06	877271	1.17696e+06	529875	624774	621976	275040	197925	824090	377413	343798	473390	443274	739306	2.39524	1.26017	0.00282786	0.90625	1.12028	up
Com_575_pos	Falcarinone	C17 H22 O	242.167	12.196	Full match	Invalid mass	No results	507583	1.11494e+06	527397	1.89586e+06	1.95544e+06	780538	919165	1.68112e+06	81984.6	79358.7	94277.8	71356.8	96032.6	61818.2	65449.1	108295	14.246	3.83249	6.74257e-07	1	3.28551	up
Com_58_pos	DL-Tryptophan	C11 H12 N2 O2	204.09	5.801	Full match	Full match	Full match	3.03714e+07	4.00249e+07	2.29155e+07	1.77527e+07	1.85572e+07	2.60184e+07	7.08284e+06	8.78598e+06	4.12447e+06	5.18142e+06	1.13368e+07	1.22328e+07	8.4436e+06	6.40903e+06	1.11751e+07	1.46387e+07	2.33213	1.22165	0.0102437	0.859375	1.01967	up
Com_621_pos	2-{2-[4-(Trifluoromethyl)phenyl]ethyl}octanal	C17 H23 F3 O	300.17	12.179	Full match	Invalid mass	No results	362046	823463	407281	1.72612e+06	1.32509e+06	647330	919540	1.28281e+06	12753.3	10306.1	11849.7	12548	14655.6	11679	11978.2	21218.3	70.0421	6.13015	1.04308e-08	1	5.33857	up
Com_703_pos	1,5-Diaminonaphthalene	C10 H10 N2	158.084	5.808	Full match	Invalid mass	No results	1.00001e+06	1.34749e+06	793411	608728	641597	1.31641e+06	232298	296977	149997	174776	380091	449147	282512	219741	371877	533683	2.43456	1.28366	0.0123797	0.859375	1.052	up
Com_706_pos	2-[2-(4-Fluorophenyl)-4-penten-1-yl]-4,4,5,5-tetramethyl-1,3,2-dioxaborolane	C17 H24 B F O2	290.186	11.865	Full match	Invalid mass	No results	568388	283734	589060	480403	1.37017e+06	740595	1.41418e+06	434167	15252.3	51413.1	35814.1	28792.4	51336.2	25243.3	35573.5	18853.5	22.4216	4.48682	1.29529e-08	1	3.92563	up
Com_74_pos	Scopoletin	C10 H8 O4	192.042	8.408	Full match	Full match	Full match	9.90499e+06	8.01884e+06	1.40197e+07	3.73278e+06	1.23456e+07	1.35622e+07	3.54201e+07	1.01972e+06	44525.7	36359.9	39348.3	39776.4	98285.7	83600.7	41672.8	48045	227.11	7.82724	5.6143e-07	1	6.57932	up
Com_78_pos	L-Glutathione (reduced)	C10 H17 N3 O6 S	307.083	1.167	Full match	Full match	No results	2.44427e+07	2.89617e+06	202922	100540	3.51916e+06	3.80142e+06	1.18084e+07	5.49486e+06	2.94839e+07	2.44929e+07	3.49298e+07	2.27745e+07	1.42218e+07	5.37139e+06	2.90266e+07	3.61748e+07	0.266018	-1.9104	0.0139613	0.921875	2.80032	down
Com_791_pos	2-Benzyl-1,1,1-trifluoro-4-penten-2-ol	C12 H13 F3 O	230.092	10.464	Full match	No results	No results	1.15939e+06	155575	1.0986e+06	173456	522434	383630	310223	152788	100147	67878.9	139457	88133.5	131012	156864	114905	109546	4.3572	2.1234	0.00390219	0.96875	1.55251	up
Com_841_pos	tert-Butyl hydroperoxide	C4 H10 O2	90.0681	0.16	Full match	No results	No results	756526	663446	1.00709e+06	972467	1.01318e+06	1.02252e+06	854685	997826	241416	1.06144e+06	73971.6	152814	496768	467228	127476	496223	2.33781	1.22516	0.00750126	0.875	1.48417	up
Com_857_pos	Columbianetin	C14 H14 O4	246.089	9.985	Not the top hit	Full match	Partial match	553813	298014	973106	455952	878192	579092	734381	303705	21372.3	16054.5	21607.1	20104.4	21254.1	17853.8	17811.5	20539.7	30.5002	4.93075	4.22745e-08	1	4.29467	up
Com_873_pos	Falcarindiol	C17 H24 O2	260.177	12.128	Full match	Invalid mass	No results	232836	492019	229551	1.05671e+06	765325	306792	595669	667375	35002.8	24780.2	28789.1	32965.7	39554.4	32582.6	33559.5	29865.8	16.905	4.07938	1.34171e-06	1	3.4837	up
Com_900_pos	2-Amino-1,3,4-octadecanetriol	C18 H39 N O3	317.292	12.696	Full match	Full match	No results	618220	418071	560543	305168	1.03022e+06	318701	522399	592532	153587	117330	258601	96844.2	107046	65366.9	111565	157401	4.08888	2.0317	5.63498e-06	1	1.81738	up
Com_907_pos	5-aminoimidazole ribotide	C8 H14 N3 O7 P	295.058	1.011	Full match	No results	No results	794312	433153	881550	496923	545207	851169	758795	736578	98798.1	197601	167305	161074	476113	248569	313132	165324	3.00763	1.58862	8.24125e-05	0.984375	1.51199	up
Com_940_pos	(R)-(-)-Falcarinol	C17 H24 O	244.182	12.397	Full match	Invalid mass	No results	346376	611653	370365	927855	798583	369935	652901	542601	129281	100490	104193	114412	147990	117133	108417	154699	4.7309	2.24211	1.63721e-06	1	1.93653	up
Com_971_pos	2,4-Dinitrophenyl beta-D-mannopyranoside	C12 H14 N2 O10	346.066	6.509	Full match	Invalid mass	No results	184592	197551	328727	98656.4	268867	336648	887110	231306	7876.77	6773.93	6966.18	7391.27	8293	6677.65	7494.2	7528.05	42.9392	5.42422	7.091e-07	1	4.59634	up
Com_1072_neg	Fraxin	C16 H18 O10	370.09	7.117	Not the top hit	Full match	No results	221936	110552	249853	169668	250926	359233	370798	288185	195570	31522.4	13345.8	30961.4	83029	67921.1	35340.9	31800	4.12909	2.04582	0.000373606	0.96875	1.89038	up
Com_1073_neg	[(6E,8R,10S)-3-Bromo-2-(cyclopropylmethoxy)-8-[(4-methoxybenzyl)sulfanyl]-6-(methoxyimino)-5,6,7,8,9,10,11,12-octahydro-4aH-[1]benzofuro[3a,3,2-ef][2]benzazepin-10-yl]methanol	C29 H35 Br N2 O5 S	602.146	1.102	Full match	No results	No results	34767.8	46007.5	34665.5	48346.6	33707	35457.8	57690.5	41974.3	215248	105947	127798	91461.1	262498	60760.2	142538	363378	0.242852	-2.04185	0.00030464	1	1.46446	down
Com_1081_neg	Indene	C9 H8	116.063	11.908	Full match	No results	No results	129733	158824	194417	320587	341910	232694	365229	270375	8874.68	8060.53	10183.5	6548.46	7966.54	6295.85	5805.42	10479.4	31.3601	4.97086	1.20456e-10	1	3.86055	up
Com_1091_neg	Cyanotriphenylborate	C19 H15 B N	268.131	10.47	Full match	No results	No results	351609	53448.3	325239	51889.4	175737	113709	82615.4	49764.3	40055.2	19571.5	52418.6	24678.4	39382.3	37536.1	30008.8	26148.4	4.46262	2.15789	0.00264803	0.96875	1.41478	up
Com_1118_neg	10-Undecynoic acid	C11 H18 O2	182.131	10.453	Full match	Invalid mass	No results	79436.4	25010.7	93448.3	49255.5	174287	81320.4	340096	40339.1	3388.95	2033.51	2388.96	3070.28	3148.7	3124.54	2869.7	2953.35	38.4365	5.2644	5.42579e-06	1	3.78853	up
Com_1143_neg	Mucronine B	C28 H36 N4 O4	492.274	13.169	Full match	No results	No results	14659.7	17981.6	7045.03	9357.19	13454.7	9926.95	9438.5	21975.8	31188.5	26502.8	35544.9	44678.1	400480	224660	27303.3	31843.5	0.126295	-2.98514	0.00397596	1	1.74013	down
Com_114_neg	7-{[(6E)-5,8-Dioxo-6-octenoyl]oxy}-4-hydroxy-N,N,N-trimethyl-10-oxo-3,5,9-trioxa-4-phosphapentacosan-1-aminium 4-oxide	C32 H59 N O10 P	648.39	10.991	Full match	No results	No results	1.07384e+07	1.64128e+07	7.09939e+06	9.50392e+06	5.2347e+06	6.47278e+06	3.01977e+06	9.91281e+06	1.32991e+06	3.34646e+06	2.50916e+06	4.89595e+06	8.10404e+06	1.1049e+06	1.97988e+06	1.30698e+06	2.78283	1.47656	0.00262879	0.90625	1.32198	up
Com_1166_neg	2-((2E)-3,7-Dimethyl-2,6-octadienyl)-5,6-dimethoxy-3-methyl-1,4-benzenediol	C19 H28 O4	320.199	12.912	Full match	No results	No results	27630.3	147318	42341.2	350559	137085	46459.7	55876.6	88959.9	6258.16	4275.27	5055.77	5264.55	5713.87	4388.36	4634.65	4496.32	22.3571	4.48266	2.28603e-05	1	3.16269	up
Com_1182_neg	(3beta,5beta,8xi,9xi,13xi,14xi,17xi,22R,25R)-16,22:22,27-Diepoxy-18-norcholestan-3-yl (4xi)-2-O-D-ribopyranosyl-beta-D-xylo-hexopyranoside	C37 H60 O12	696.412	13.87	Full match	No results	No results	20752	41425.8	23914.3	340910	39076.5	40049.1	23313	29477.9	13997.5	11345.2	16009.7	29361.1	10330.5	16319.9	5538.13	6288.44	5.11875	2.35579	0.0069036	0.953125	1.38055	up
Com_1183_neg	6,8-Diprenylnaringenin	C25 H28 O5	408.195	13.834	Full match	No results	No results	301957	238439	210042	162339	265948	292119	221178	282015	87396.2	42845.3	55992.3	80174.5	52067.3	60080.6	43249.5	64951.5	4.05549	2.01987	1.61191e-08	1	1.60586	up
Com_1196_neg	Elesclomol	C19 H20 N4 O2 S2	400.101	6.957	Full match	No results	No results	64404.2	44876.1	60226.2	15132.1	128791	164261	295153	20401.7	15197.5	10000.9	11999.2	13552.8	29525.6	13486	12216.7	11421.9	6.75673	2.75633	0.00302612	0.953125	1.7542	up
Com_1198_neg	Dehydrofalcarinone	C17 H20 O	240.151	11.908	Full match	Invalid mass	No results	88246.6	130617	137811	239900	264386	168448	294432	201401	4957.75	5838.83	7317	4287.44	4390	3762.13	3632	6641.66	37.3588	5.22338	1.0051e-10	1	4.0578	up
Com_125_neg	5,7-Dimethoxy-2-(4-methoxyphenyl)-2,3-dihydro-4H-chromen-4-one	C18 H18 O5	314.116	11.378	Full match	Invalid mass	No results	1.92678e+06	1.43693e+06	3.55113e+06	2.7588e+06	6.93616e+06	1.47535e+07	3.78615e+06	2.76082e+06	166307	23704.3	847825	51203.7	229905	185316	68872.8	963800	14.9434	3.90143	0.000103831	1	3.51286	up
Com_1269_neg	(3beta,9beta,17xi,22S)-3-(beta-D-Glucopyranosyloxy)-26-oxo-22,26-epoxy-9,19-cyclolanost-24-en-28-oic acid	C36 H54 O10	646.374	11.22	Full match	No results	No results	261515	73261.5	99074	187609	144356	34833.3	23435.1	52642.5	19259.8	14898.7	7206.78	14165.7	47579.9	13062.8	27444.3	37217.2	4.84821	2.27745	0.00160712	0.921875	1.65289	up
Com_1293_neg	Triamcinolone	C21 H27 F O6	394.179	13.519	Full match	No results	No results	254863	231759	171292	120840	291559	245927	187341	230981	81732.9	30420.7	41895.7	65923.2	37241.3	55946.9	41104.7	58364.3	4.20368	2.07165	2.13443e-07	1	1.64864	up
Com_1302_neg	(1S,4S)-1,6,8-Trihydroxy-1,4,7-tris(3-methyl-2-buten-1-yl)-3,4-dihydro-1H-xanthene-2,9-dione	C28 H34 O6	466.236	13.2	Full match	No results	No results	113370	147795	111580	65596.2	174775	147170	254195	231979	4845	4907.69	8195.91	6701	21079.1	4400.76	3888.95	6492.01	20.5991	4.36451	7.35025e-09	1	3.52537	up
Com_1346_neg	ircinolin A	C21 H34 O6	382.236	13.075	Full match	No results	No results	29582.7	83974.6	35078.5	204325	265108	30915.3	30294.7	64892.5	3826.02	2727.59	3062.61	3360.5	3455.05	3371.68	3414.39	3193.59	28.1761	4.8164	2.68109e-05	1	3.36085	up
Com_1347_neg	terguride	C20 H28 N4 O	340.225	12.403	Full match	No results	No results	77042.2	162679	84199.6	258157	206960	78585.2	140850	197212	3520.09	2319.98	2753.79	2867.57	3080.34	2415.35	2445.05	2550.15	54.9229	5.77934	1.30306e-08	1	4.44332	up
Com_1376_neg	(2S)-2-Amino-4-chloro-4-pentenoic acid	C5 H8 Cl N O2	149.024	8.299	Full match	No results	No results	65544.5	57682	81367	30070.6	104797	84797.1	220595	15553.7	3540.76	2488.89	2884.03	3255.99	3198.3	2662.17	2845.85	2694.82	28.018	4.80828	9.58426e-06	1	3.49303	up
Com_1447_neg	5-[2-(3-Furyl)ethyl]-8a-(hydroxymethyl)-5,6-dimethyl-3,4,4a,5,6,7,8,8a-octahydro-1-naphthalenecarboxylic acid	C20 H28 O4	332.199	12.749	Partial match	Full match	No results	49207	66256.8	63075.2	67232.4	224504	110397	81167.1	95246.2	51566.3	26052.5	21707.7	27381.7	49057.5	30344	26326.5	40141.1	2.77751	1.47379	0.000415776	0.984375	1.08712	up
Com_145_neg	(15Z)-9,12,13-Trihydroxy-15-octadecenoic acid	C18 H34 O5	330.241	10.763	Partial match	Full match	No results	1.02829e+06	7.61179e+06	5.94109e+06	6.43392e+06	1.41446e+07	2.98183e+06	2.55919e+06	1.28749e+06	1.10544e+06	1.33432e+06	1.99138e+06	819726	983928	2.02564e+06	1.05786e+06	2.79648e+06	3.46586	1.79321	0.0185765	0.828125	1.17953	up
Com_1535_neg	Benzyl beta-D-xylopyranoside	C12 H16 O5	240.1	10.474	Full match	No results	No results	168726	26533.2	139775	25996.3	65751.6	51968.7	38186.2	23195.6	19320.9	11675	28953.8	10898.3	19168.5	22646.5	15545.3	13310	3.8167	1.93233	0.00383433	0.953125	1.26563	up
Com_1555_neg	ortho-Phthalaldehyde	C8 H6 O2	134.037	10.07	Full match	No results	No results	49508.8	54860.1	50338.4	64781.9	89507.3	126877	166756	34257.4	21610.3	12116.3	17755.2	22148.7	21474.6	13884.7	14005.5	10919.1	4.75593	2.24973	3.08219e-05	1	1.65647	up
Com_1569_neg	12alpha-Fluoro-11beta,17beta-dihydroxyandrosta-1,4-dien-3-one	C19 H25 F O3	320.18	11.909	Full match	No results	No results	58992.8	80094.9	85832.9	153953	122429	108085	164400	137813	14623.5	17607.4	21681.5	12931.3	13407.3	11567.1	11443.4	10553.9	8.00946	3.00171	9.20192e-09	1	2.32889	up
Com_156_neg	4-METHYLUMBELLIFERYL-ALPHA-D-GLUCOSE	C16 H18 O8	338.1	5.685	Full match	Invalid mass	No results	6.85696e+06	3.10521e+06	6.87137e+06	1.21074e+07	6.83707e+06	6.16768e+06	2.75986e+06	2.61494e+06	4.42413e+06	2.06783e+06	1.77445e+06	928850	538557	558549	1.863e+06	2.06003e+06	3.32882	1.73501	0.00145464	0.953125	1.4638	up
Com_1612_neg	1alpha,5alpha-Epidithio-17a-oxa-D-homoandrostan-3,17-dione	C19 H26 O3 S2	366.132	10.659	Full match	No results	No results	49271.3	25106.1	94115.7	69937.4	146915	65550.8	151441	100335	11985.1	3784.71	4331.86	4710.83	4830.23	5080.72	4157.78	4058.7	16.3641	4.03246	1.56628e-07	1	3.0929	up
Com_1618_neg	Gingerdione	C17 H24 O4	292.168	11.915	Full match	No results	No results	42216.3	57979.1	60893.5	126345	127931	93976.2	150859	105615	8370.51	10346.4	10908.3	7321.37	8764.48	6650.6	6588.55	7763	11.4792	3.52095	1.79668e-07	1	2.68598	up
Com_1688_neg	(+)-Abscisic acid	C15 H20 O4	264.136	8.096	Full match	No results	No results	52750.4	70964.8	34491.9	11706.1	5402.56	12388.7	5608.83	3154.81	69634.7	42761.4	142320	51477.3	58656.6	31326	96297.8	121125	0.32019	-1.643	0.00593778	0.859375	1.76611	down
Com_1707_neg	Valerenic acid	C15 H22 O2	234.162	11.899	Full match	Invalid mass	No results	62871.7	46316.9	70791.3	61688.9	150712	91527	112599	69679.1	15527.4	11072.4	16741.8	15941.3	23058.7	15287.9	10809.9	15077.9	5.39346	2.43121	2.45279e-07	1	1.86157	up
Com_171_neg	Citric acid	C6 H8 O7	192.027	0.912	Full match	Full match	Full match	8.71214e+06	3.52542e+06	9.02838e+06	9.05602e+06	1.03355e+07	3.15242e+06	836635	2.27266e+06	1.4356e+06	412195	3.02866e+06	993451	2.69549e+06	2.04549e+06	79953.3	4.94069e+06	3.00157	1.58572	0.0368655	0.828125	1.54155	up
Com_1754_neg	2,4-Dimethyl-5-{[(2-methyl-2-propanyl)(diphenyl)silyl]oxy}pentyl acetate	C25 H36 O3 Si	412.244	10.761	Full match	No results	No results	11779.9	68316.3	53601.2	59469.4	140691	32540.6	17563.5	12445.6	10658.8	10016	22422.9	9147.8	9239.86	16326.9	9531.09	26031.8	3.49642	1.80588	0.0164324	0.875	1.1911	up
Com_1769_neg	chlorimuron-ethyl	C15 H15 Cl N4 O6 S	414.041	11.376	Full match	No results	No results	15216.1	14547	30495.5	24310.1	51253.6	130532	25855.2	30862.1	3463.84	2393.26	9360.24	2978.41	4558.24	4439.34	2786.1	12576.1	7.59177	2.92444	4.07604e-05	1	2.19135	up
Com_1800_neg	Indiplon	C20 H16 N4 O2 S	376.098	11.909	Full match	No results	No results	34625.9	57923.7	65475.7	104511	98248.8	76451	116690	65952.6	7092.01	8648.65	10468.2	6344.72	6654.78	5719.97	5609.89	5228.98	11.1155	3.4745	8.48817e-09	1	2.68518	up
Com_1804_neg	Retosiban	C27 H34 N4 O5	494.252	10.837	Full match	No results	No results	54890.7	23593.1	53367.8	48962.2	109534	31381	116476	23420.3	7186.31	6332.65	3138.73	3454.14	7116.35	4425.19	3839.66	2968.72	12.0022	3.58523	1.15843e-06	1	2.6874	up
Com_1844_neg	6-(3,4-Dimethoxyphenyl)[1,2,4]triazolo[1,5-a]pyridin-2-amine	C14 H14 N4 O2	270.11	11.304	Full match	No results	No results	35192.6	72023.7	34150.9	124230	106514	64566	30835.1	84759.5	3564.74	2455.34	2880.94	3152.33	3386.42	2699.64	2743.5	2690.49	23.4278	4.55015	4.15624e-07	1	3.44188	up
Com_1845_neg	1-(4,6-Dimethoxy-1-benzofuran-2-yl)ethanone	C12 H12 O4	220.074	9.58	Full match	Invalid mass	No results	11893.2	22403.5	39317.9	48109.7	127076	81776.5	81296.3	58895.4	4277.12	1977.38	2179.98	2636.15	4343.16	6089.73	5044.4	3515.84	15.659	3.96892	4.6511e-06	1	2.94384	up
Com_1855_neg	Mupirocin	C26 H44 O9	500.299	10.944	Full match	No results	No results	12745.4	13070.5	10967.9	8380.01	19577.8	18023	8395.37	13495.2	70894.9	31555.2	43166	42885.7	26623.4	54333.8	42395.7	108385	0.249037	-2.00557	1.21311e-05	1	1.53031	down
Com_1865_neg	(1S,2R,4S,5R,6S,8R,10S,11S,12R,14R,15R,19R,20R,21S)-20,21-Diacetoxy-6-(3-furyl)-4,12,19-trihydroxy-5,11,15-trimethyl-3-oxo-9,17-dioxahexacyclo[13.3.3.0~1,14~.0~2,11~.0~5,10~.0~8,10~]henicos-16-yl (2R)-2-methylbutanoate	C35 H46 O13	674.297	9.928	Full match	No results	No results	9424.99	35464.9	79135.7	67110	120279	29759.8	43904.1	141663	11469.5	10059.4	4035.99	18609.8	25939.5	27033.1	11070.5	5204.79	4.64406	2.21539	0.00263082	0.90625	1.64605	up
Com_1910_neg	trans-geranic acid	C10 H16 O2	168.115	11.91	Full match	No results	No results	28046.6	39750.2	41418.4	74088.6	99739.1	50731.8	102199	69477.8	3911.37	4476.86	5910.15	4635.11	4095.96	3179.05	3095.99	4491.94	14.9558	3.90263	5.90012e-08	1	2.98192	up
Com_1966_neg	(1S,11R,12S,13S,16S,22R)-6,7-Dihydroxy-5-(hydroxymethyl)-12-(4-hydroxyphenyl)-18-methyl-2,4,9,14,15,20-hexaoxahexacyclo[9.8.2.1~13,16~.0~3,8~.0~13,21~.0~19,22~]docosan-10-one	C24 H28 O11	492.163	8.834	Full match	No results	No results	22236.1	57869	37517.6	48308.2	84729.4	47415.9	95810	52660	13012.9	7392.94	8336.54	7288.64	14946.3	9383.35	4978.47	4685.19	6.37702	2.67288	7.60069e-07	1	2.08165	up
Com_1985_neg	11-Deoxocucurbitacin I	C30 H44 O6	500.314	10.737	Full match	No results	No results	15214.2	97753.1	39266.7	47133.5	20469.3	57588.3	30733	89068.6	7610.11	22440.8	11312.4	25097.3	67129.9	11349.5	15395.4	8777.59	2.34888	1.23197	0.0162543	0.828125	1.09347	up
Com_2015_neg	Ouabagenin	C23 H34 O8	438.226	10.842	Full match	No results	No results	37636.8	11700.5	70789.6	30995.3	98554.5	35018.2	89466.3	21439	3883.13	2135.21	2187.83	6512.32	14097.2	4911.68	3327.04	2069.33	10.1115	3.33793	1.20461e-05	0.984375	2.62277	up
Com_2052_neg	Sudan IV	C24 H20 N4 O	380.164	13.177	Full match	No results	No results	77386.9	64233.9	61760.4	42786.4	96194.9	92264.2	64476.6	94539.6	26399.5	13617.6	17321.4	21489.7	16196.1	20783.9	17993	19539.1	3.87141	1.95286	7.15138e-08	1	1.52156	up
Com_2058_neg	2-Methyl-2-propanyl 3-methyl-N-{[(2-methyl-2-propanyl)oxy]carbonyl}-4-(methylsulfanyl)valinate	C16 H31 N O4 S	333.199	11.902	Full match	No results	No results	31681.1	21669.4	30498.1	38557.5	96715.1	47001.2	75670.7	26264.5	6464.84	8022.26	9262.7	5654.21	5860.73	5220.28	5048.31	4568.96	7.34612	2.87698	3.24736e-06	1	2.14248	up
Com_2089_neg	Xanthotoxol	C11 H6 O4	202.027	8.97	Full match	No results	No results	55371.8	19855.8	49254.8	11878.8	43512.5	88397.1	29791.1	28929.3	3562.32	2192.52	5189.57	2425.75	3745.9	3724.21	2991.01	3407.93	12.0044	3.5855	3.07556e-06	1	2.67173	up
Com_2124_neg	4-[(4-Bromophenyl)sulfanyl]-3,5-dimethyl-1H-pyrazole	C11 H11 Br N2 S	281.983	7.305	Full match	No results	No results	48139.8	22435.9	69913.9	40521	62294.5	83465.1	50770.7	58151.8	10706	5966.67	3659.25	5065.79	20340.4	8897.67	4823.98	18390.4	5.59655	2.48454	1.70827e-05	1	2.08269	up
Com_2150_neg	epigallocatechin-(4beta->8)-4'-O-methylgallocatechin	C31 H28 O14	624.15	13.53	Full match	Invalid mass	No results	25929.7	63021.7	38803.9	26976.6	85791.4	66855	40221.6	57823.9	15507.5	8813.18	9864.21	14510.7	9529.11	10746.3	9370.4	15767.9	4.30801	2.10702	7.03492e-06	1	1.59261	up
Com_2180_neg	p-Cresol	C7 H8 O	108.058	12.404	Full match	No results	No results	31094.6	49529.3	27013.9	81265.7	67211.1	31409.3	52912.8	64106	10372.1	6323.38	7285.25	10011.5	10728.4	8871.42	7810.39	8058.12	5.82406	2.54203	1.03966e-06	1	1.93218	up
Com_2219_neg	Jasmonal	C14 H18 O	202.136	11.906	Full match	No results	No results	42519.8	38993.2	39194.1	78038.3	78424.4	54844.1	68795.5	65840.3	5021.11	6445.31	7471.18	4342.23	4538.97	10964.5	3900	4015.26	9.99281	3.32089	1.90133e-09	1	2.63562	up
Com_2223_neg	diaziquone	C16 H20 N4 O6	364.137	7.352	Full match	No results	No results	38917.9	14542.6	65857.4	18571.4	41067.2	49487.1	57113.4	22057.1	9339.65	6801.17	3726.47	15913.3	13772.1	14954.6	9462.9	4613.51	3.91448	1.96882	0.000219131	0.96875	1.54419	up
Com_2224_neg	1,4-Naphthalenedione, 2-[1- (acetyloxy)-4-methyl-3-pentenyl]-5,8-dihydroxy-, (R)-	C18 H18 O6	330.111	8.833	Full match	No results	No results	8401.39	22658.7	14023.3	19469.4	47942	30670.7	69835.8	24317.6	4972.17	2293.4	2685.59	2950.9	3007.98	2436.76	2531.55	2554.37	10.1277	3.34023	1.42208e-05	1	2.43631	up
Com_2251_neg	(4-Chlorophenyl)(4-{3-[4-(2-fluorophenyl)-1-piperazinyl]-2-hydroxypropoxy}phenyl)methanone	C26 H26 Cl F N2 O3	468.164	9.21	Full match	No results	No results	34280.5	21054.5	42213.9	37834.5	77375.3	73605	61766.2	72763	16348.5	18915.7	11430.7	45503.6	16798	19704.6	12299.9	12171.3	2.74784	1.4583	0.000481059	0.9375	1.16678	up
Com_2255_neg	5-(3-Amino-2-methylphenyl)-1-methyl-3-((4-(morpholine-4-carbonyl)phenyl)amino)pyrazin-2(1H)-one	C23 H25 N5 O3	419.195	9.518	Full match	No results	No results	67104.1	18858.4	61850	21224.4	72992	36746.7	25613.4	15563.5	2997.29	3930.44	2848.02	3456.41	24478.3	10878	9702.06	5988.76	4.97754	2.31543	0.000233443	0.953125	1.95272	up
Com_2264_neg	(+/-)-Camphor	C10 H16 O	152.12	12.146	Full match	No results	No results	8261.95	35385.5	14217.2	74743.5	27343.9	19384	35143.9	23527.4	3302.53	2245.51	2489.51	2670	2780.39	2247.37	2301.38	2405.75	11.6428	3.54137	1.75159e-05	1	2.57422	up
Com_2277_neg	Sorbitan, monododecanoate	C18 H34 O6	346.236	8.69	Full match	No results	No results	53753.9	31488.7	62003.6	52460.1	35708.2	37542.9	14190.4	24340.9	4023.82	6708.76	4949.11	6526.14	10358	4204.89	6639.21	6117	6.28928	2.65289	1.47341e-06	1	2.03068	up
Com_2296_neg	Benzyl succinate	C18 H18 O4	298.121	12.629	Full match	No results	No results	63220.1	23025.6	46936.5	9803.2	47511.2	50766.1	29036.2	8169.05	3411	2304.95	9587.35	3320.98	10191.2	5228.12	3376.29	19508.1	4.89159	2.2903	0.000743922	0.921875	1.83711	up
Com_2315_neg	5,6,7-Trimethoxy-2H-chromen-2-one	C12 H12 O5	236.068	8.984	Full match	No results	No results	9180.39	12282	21405.1	24273.1	71269.5	38816	36673.3	30483.2	3625.85	1893.15	2951.22	3386.22	6196.44	5793.84	2907.81	2951.01	8.22683	3.04034	1.11342e-05	1	2.2577	up
Com_232_neg	5-({[Dimethyl(2-methyl-2-propanyl)silyl]oxy}methyl)-3-methoxy-4-methyl-1,2-benzenediol	C15 H26 O4 Si	298.16	13.174	Full match	No results	No results	5.45932e+06	4.61825e+06	3.68546e+06	2.57993e+06	5.71778e+06	5.04756e+06	3.54722e+06	4.91993e+06	1.32306e+06	693339	906870	1.24539e+06	807810	927357	840828	1.1151e+06	4.52628	2.17833	1.1803e-08	1	1.70757	up
Com_2338_neg	(2R,4aS,6aR,11S,12bS,14aS,14bR)-11-Hydroxy-2,4a,6a,9,12b,14a-hexamethyl-1,2,4,4a,5,6,6a,6b,7,8,11,12,12a,12b,13,14,14a,14b-octadecahydro-3,10-picenedione	C28 H42 O3	426.315	14.591	Full match	No results	No results	29693.3	30356.2	37710.6	29675.8	69732.5	15681.5	30467.3	8270.3	6445.35	9994.87	17266.4	4439.13	6423.13	5815.16	7966.76	19972.4	3.21217	1.68355	0.00156556	0.921875	1.30872	up
Com_2348_neg	Ophiopogonin B	C39 H62 O12	722.426	14.393	Full match	No results	No results	5291.07	14095.5	19353.9	67128.6	8919.01	12893.7	17666	6237.48	7154.53	4684.24	5773.02	5678.8	6683.9	5084.9	4915.57	5290.22	3.34883	1.74366	0.015393	0.90625	1.01556	up
Com_2359_neg	fluprednidene	C22 H27 F O5	390.183	11.907	Full match	No results	No results	23965	36346.1	38775	66550.5	60752.6	49632.1	57585.4	50577.7	3853.1	4902.99	6144.24	3491.93	3603.67	3131.69	3049.87	2980.19	12.3303	3.62414	3.30853e-10	1	2.82819	up
Com_2366_neg	Zuclopenthixol	C22 H25 Cl N2 O S	400.137	8.868	Full match	No results	No results	14693.5	3246.41	16542.2	27939.1	17713.2	64084.1	4132.39	2853.11	3785.19	1995.6	3059.92	2570	3547.82	5547.58	2291.18	2139.34	6.06353	2.60016	0.0104997	0.875	1.54792	up
Com_2368_neg	Tetramethylscutellarein	C19 H18 O6	342.111	10.887	Full match	No results	No results	58494.9	13152.5	41653.8	14319.2	38544.9	47301.5	27998.5	8511.49	7276.42	4140.51	10213.6	5068.05	5800.31	6403.11	3112.21	4884.29	5.33017	2.41418	0.000219879	0.984375	1.74368	up
Com_2369_neg	N~4~-(1,3-Benzodioxol-5-yl)-N~2~-(2-thienylmethyl)-2,4-pyrimidinediamine	C16 H14 N4 O2 S	326.085	13.833	Full match	Invalid mass	No results	54329.8	62220.8	36994.5	36457.7	57021.8	35113.3	39306.3	60459.6	17663	6318.95	10229.3	19392.9	10217.2	8848.26	8147.28	12124.6	4.10907	2.03881	1.00448e-06	1	1.64943	up
Com_2383_neg	[(2R,3S,4E,6E,9R,11S,12S,13S,14E)-2-Ethyl-3-hydroxy-9,11,13-trimethyl-8,16-dioxo-12-{[3,4,6-trideoxy-3-(dimethylamino)-beta-D-xylo-hexopyranosyl]oxy}oxacyclohexadeca-4,6,14-trien-3-yl]methyl 6-deoxy-2,3-di-O-methyl-beta-D-allopyranoside	C37 H61 N O12	711.42	11.095	Full match	No results	No results	57700.8	19303.4	50633.4	61956.4	34588.5	13791.2	11946.7	26257.6	4819.41	7505.64	6890.64	10692.8	21714.1	6443.16	11169.7	11515.1	3.42014	1.77405	0.00122201	0.953125	1.31727	up
Com_2393_neg	(Z)-3-butylidenephthalide	C12 H12 O2	188.084	10.469	Full match	No results	No results	57282.5	11647.9	47957.3	15365.5	27549.3	17979.6	15759.5	9331.03	7835.72	3230.89	14113.6	5636.21	7022.68	8788.12	7569.76	5353.06	3.40676	1.7684	0.00166276	0.96875	1.25412	up
Com_2409_neg	cinnamodial	C17 H24 O5	308.162	11.911	Full match	Invalid mass	No results	14825.8	22034.3	23647.1	37551.2	47243.7	29844.5	56548.6	31696.4	5341.84	5863.52	6865.57	4621.21	4868.78	4209.92	4194.32	3680.34	6.64367	2.73198	7.95876e-07	1	2.07379	up
Com_2412_neg	epi-Tulipinolide	C17 H22 O4	290.152	11.906	Full match	Invalid mass	No results	16135.6	17885	29406.7	31947.6	63915.8	38206.3	48526.3	38421.4	5458.58	7006.87	8260.73	4765.49	5109.24	4431.39	4433.14	3911.26	6.55754	2.71316	1.21402e-06	1	2.05774	up
Com_2419_neg	tetrahydrobostrycin	C16 H20 O8	340.116	6.112	Full match	No results	No results	44425.3	32187	40544	25923.1	53057.7	59930.4	54551.7	33519.7	8986.52	10492.4	10768.2	15994.4	23259.4	25900.9	11626.5	11728.9	2.89783	1.53498	2.50962e-05	1	1.24614	up
Com_2424_neg	(2S,4E)-4-(2,6,6-Trimethyl-4-oxo-2-cyclohexen-1-ylidene)-2-butanyl 2,3,4,6-tetra-O-acetyl-beta-D-glucopyranoside	C27 H38 O11	538.241	10.843	Full match	No results	No results	24053.3	7677.46	38551.7	23337.9	62996.6	20887.3	36424.2	17811	5094.08	2564.53	3000.05	3301.53	9851.03	3521.28	2958.98	2837.55	6.99506	2.80634	1.10921e-05	0.984375	2.1417	up
Com_2431_neg	Crocetin	C20 H24 O4	328.167	13.792	Full match	No results	No results	5220.93	57822.5	16735.8	17036.3	14317.5	28529.6	3455.91	10295.8	11815.2	6539.91	16772.8	4075.41	6096.29	3054.8	3035.12	3477	2.79614	1.48343	0.0406191	0.78125	1.00897	up
Com_2440_neg	(3S,4R)-4-{[(1S,4aR,6S,8aS)-6-Hydroxy-5,5,8a-trimethyl-2-methylenedecahydro-1-naphthalenyl]methoxy}-5-methoxy-3-(methoxycarbonyl)-5-oxopentanoic acid	C23 H36 O8	440.241	10.109	Full match	No results	No results	53728	54855.1	47866.4	41566.9	51315.9	46586.5	27991.5	66909.2	5550.08	11329.6	4993.27	4985.49	60677.5	7532.26	4482.56	17400.2	3.34174	1.7406	0.00102786	0.890625	1.85156	up
Com_2485_neg	GSK-J1	C22 H23 N5 O2	389.187	11.913	Full match	No results	No results	18323.4	21252.1	23991.9	39235.6	43331.2	30032.2	51585.3	33858	4446.59	5089.46	6718.88	3904.9	5114	3614.06	3519.64	3201.75	7.34667	2.87709	1.94325e-08	1	2.22466	up
Com_2491_neg	4-{[4'-(4-Methyl-1-piperazinyl)-3'-nitro-3-biphenylyl]methyl}morpholine	C22 H28 N4 O3	396.215	10.846	Full match	No results	No results	30466.9	9862.39	40308.3	19275.6	58529.7	18936.5	39460.4	13813.4	3639.28	2601.68	3043.51	5283.32	5575.67	4449.66	3001.84	2878.66	7.56895	2.92009	1.058e-05	1	2.16048	up
Com_2498_neg	glabruquinone A	C18 H24 O4	304.168	10.707	Full match	No results	No results	50151.8	17961.5	44291.7	15964.4	47183.9	16241.3	21108.4	15527	3083.94	2109.74	2399.28	2762.49	2703.84	2186.43	2372.36	2330.93	11.4507	3.51736	2.56042e-06	1	2.62716	up
Com_24_neg	4-Hydroxycoumarin	C9 H6 O3	162.032	8.235	Not the top hit	Full match	Partial match	1.33156e+07	2.12483e+07	2.49109e+07	1.34917e+07	4.37862e+07	3.37526e+07	8.3576e+07	2.09e+07	49777.2	47457.6	34901.6	51990	83032.8	80866.7	32673.6	26104.9	626.791	9.29184	1.10814e-11	1	7.18576	up
Com_252_neg	3,5-Dihydroxybenzoic acid	C7 H6 O4	154.027	5.833	Not the top hit	Full match	Full match	4.75556e+06	1.72757e+06	2.31956e+06	1.92328e+06	4.48295e+06	1.85108e+06	689528	641676	516906	290680	160455	236322	219459	240171	684091	371753	6.76188	2.75742	8.88363e-05	0.984375	2.03412	up
Com_2531_neg	(1S,4S,5R,8S,9S,10S,13S,14S)-8-(beta-L-glycero-Hexopyranosyloxy)-14-(hydroxymethyl)-5-methyltetracyclo[11.2.1.0~1,10~.0~4,9~]hexadecane-5-carboxylic acid	C25 H40 O9	484.268	11.303	Full match	No results	No results	14707	30473.6	17080.7	54246.6	44202.7	33310.5	13749.1	33830.2	2884.71	1979.93	2295.63	2550.97	2651.83	2068.84	2220.14	2162.05	12.8414	3.68274	1.33276e-06	1	2.77265	up
Com_2550_neg	Estriol	C18 H24 O3	288.173	10.465	Full match	No results	No results	15916.3	4500.14	14213.4	8661.61	15409.6	10766.7	47526.2	10332	3026.48	2108.57	2483.39	2698.81	2768.54	2289.88	2407.01	2378.75	6.31533	2.65886	0.000196751	1	1.84871	up
Com_255_neg	Scopoletin	C10 H8 O4	192.042	6.973	Full match	Invalid mass	No results	693618	477652	1.0493e+06	145768	1.73924e+06	2.36823e+06	4.66332e+06	178298	47454.4	8912.96	7780.2	13558.4	137617	79976.1	8688.01	8458.28	36.2157	5.17854	2.66292e-05	1	4.13036	up
Com_256_neg	D-Raffinose	C18 H32 O16	504.169	1.093	Full match	Full match	Partial match	259653	397752	300591	577631	319783	259452	581888	382712	3.35657e+06	1.89686e+06	1.83774e+06	1.22424e+06	4.27968e+06	736110	2.26296e+06	4.57551e+06	0.152678	-2.71144	2.60564e-05	1	2.02283	down
Com_2590_neg	3,5-DI-TERT-BUTYL-O-BENZOQUINONE	C14 H20 O2	220.146	8.094	Full match	Invalid mass	No results	19618.3	26124.4	14011.1	8478.21	3371.01	6568.94	3337.27	4079.92	28424.4	18913.3	47664.2	16696.7	29450.1	14594.4	35204.1	36501	0.376302	-1.41004	0.00382191	0.90625	1.33873	down
Com_2613_neg	FLUMEZAPINE	C17 H19 F N4 S	330.132	7.496	Full match	No results	No results	34695.3	18513.9	17784.2	20424	50152.7	22013.3	13686.8	7272.21	8915.11	6939.04	5199.27	5289.81	3199.9	6325.2	16370.6	5848.03	3.177	1.66767	0.000897849	0.953125	1.26697	up
Com_2619_neg	Gemfibrozil	C15 H22 O3	250.157	10.406	Full match	No results	No results	13177.8	15074.6	10764.1	16524.1	22367.1	12393.1	43612.9	46921.7	5799	4527.09	5686.38	5022	7856.75	7671.29	6574.02	5859.94	3.69078	1.88393	0.000431585	1	1.33274	up
Com_2621_neg	6 beta hydroxy testosterone	C19 H28 O3	304.204	11.188	Full match	No results	No results	19641.3	2343.26	15464.2	3456.85	8323.83	2262.99	7702.36	2764.77	6471.06	20625.7	23255.2	39808.8	10649.8	11157.7	43680	30362.9	0.333096	-1.58599	0.00703358	0.875	1.39955	down
Com_2623_neg	(1S)-2-[(1R,4R,4aR,5S,6R,8S,8aR)-8-Acetoxy-8a-(acetoxymethyl)-4-hydroxy-5,6-dimethyloctahydro-2H-spiro[naphthalene-1,2'-oxiran]-5-yl]-1-(5-oxo-2,5-dihydro-3-furanyl)ethyl acetate	C26 H36 O10	508.231	9.608	Full match	No results	No results	34963.2	19242.1	41084.3	18396.3	36272.4	34323	26075.2	19114.5	5121.94	5788.17	3472.97	14632.5	27431.7	13951.6	5583.34	4835.92	2.83935	1.50556	0.0012705	0.9375	1.40708	up
Com_2632_neg	2-Hydroxyestrone	C18 H22 O3	286.157	12.309	Full match	No results	No results	28316.5	9712.57	40608.3	13740.4	20711	21041.5	28867.4	10684.2	4433.15	2870.66	3311.34	3665.06	3653.24	2854.63	2891.42	2998.18	6.51038	2.70274	9.87127e-06	1	2.01214	up
Com_2704_neg	1'-Acetoxychavicol acetate	C13 H14 O4	234.089	12.068	Full match	No results	No results	3453.57	6315.51	35945.3	8725.43	30156.1	42174.4	33740.9	10292.2	2840.24	1878.83	2234.31	2379.7	3659.71	2558.34	2083.11	2012.43	8.69376	3.11998	0.000747188	0.984375	2.0959	up
Com_2706_neg	5-{[Dimethyl(2-methyl-2-propanyl)silyl]oxy}-1-methyl-1-indanol	C16 H26 O2 Si	278.169	11.903	Full match	Invalid mass	No results	12392.1	15219.4	18014.5	18744.5	44128.6	17608.5	38808.9	18600.7	6913.14	8316.24	9948.44	6159.61	6447.3	5461.77	5467.28	5019.14	3.41536	1.77204	5.35675e-05	1	1.31006	up
Com_2709_neg	Quillaic Acid	C30 H46 O5	486.335	11.091	Full match	No results	No results	38034.9	7490.53	23271.3	38775.3	22609.4	6175.53	6602.8	13669.9	5276.76	3790.61	4423.17	5973.78	8907.16	4027.7	5876.97	6768.5	3.47721	1.79793	0.00555605	0.921875	1.18284	up
Com_2717_neg	(1R,2R,6R,7R,8R,9R,10S,12S)-12-Hydroperoxy-9-hydroxy-6-isopropyl-3,9-dimethyl-13-methylene-15-oxatricyclo[6.6.1.0~2,7~]pentadec-3-en-10-yl acetate	C22 H34 O6	394.234	12.112	Full match	No results	No results	2736.28	40093	15386.3	31858.9	26623.4	13916.4	16371.2	3496.11	3700.97	4382.09	4633.97	3040.77	3334.53	5145.74	2701.47	8365.8	4.26229	2.09163	0.011337	0.8125	1.36455	up
Com_2734_neg	Coumarone	C8 H6 O	118.042	11.909	Full match	No results	No results	13952	17688.2	21071.8	26180.4	38633.5	25839.5	37627.5	26004.3	5502.04	6664.27	7867.17	4900.06	5104.03	4639.83	4327.1	3920.89	4.82226	2.26971	1.9754e-07	1	1.74853	up
Com_2735_neg	(3beta,15S)-3,11,16-Trihydroxyabieta-8,11,13-trien-12-yl (4xi)-D-ribo-hexopyranoside	C26 H40 O9	496.267	11.16	Full match	No results	No results	11708.9	4677.92	12751.9	5843.53	28666.7	5687.29	37537	3192.11	3303.98	2380.67	2673.65	2965.68	2964.85	2432.36	2642.47	2527.87	5.02776	2.32992	0.00450537	0.984375	1.44435	up
Com_2745_neg	(2S)-2-(2-Hydroxy-2-propanyl)-7-oxo-2,3-dihydro-7H-furo[3,2-g]chromen-9-yl beta-D-glucopyranoside	C20 H24 O10	424.137	8.499	Full match	No results	No results	4360.99	11930.5	18879.1	21251.9	42163.4	37173.8	24688.1	20626.8	3002.29	2120.7	2391.46	4162.56	4828.96	12725.3	2713.54	2292.58	5.2888	2.40294	0.000171084	0.953125	1.90095	up
Com_2797_neg	fluoxymesterone	C20 H29 F O3	336.211	12.218	Full match	No results	No results	18650.1	9650.3	24900.8	9138.54	39539.8	7108.33	21898.1	8259.72	2984.62	1934.98	2301.48	2480.98	2486.77	2028.01	2173.23	2273.59	7.45543	2.89829	4.90874e-05	1	2.08494	up
Com_2809_neg	octyl methoxycinnamate	C18 H26 O3	290.188	12.581	Full match	No results	No results	16343.4	20318.3	16483.6	9753.1	38818.4	17212.7	16840.3	42794.1	4084.56	2645.74	3221.38	3951.74	3371.31	2731.9	3708.83	2871.55	6.71621	2.74765	5.24595e-06	1	2.05477	up
Com_2895_neg	bryostatin 16	C42 H62 O14	790.416	11.092	Full match	No results	No results	29983.3	11441.5	16716.6	18332.1	17979	5982.51	4366.32	13538.4	2510.01	2651.99	2966.71	6284.88	11053.9	3100.29	3233.73	4503.82	3.25957	1.70468	0.00132186	0.921875	1.31704	up
Com_2897_neg	Cicutoxin	C17 H22 O2	258.162	12.86	Full match	No results	No results	9894.28	15219.1	9400.21	33635	24562.4	13834.8	14745.6	19848.6	4261.47	2834.78	4371.45	7475.72	5589.23	3791.01	3778.65	3680.81	3.94432	1.97978	1.02666e-05	1	1.50101	up
Com_2903_neg	Nandrolone	C18 H26 O2	274.193	13.032	Full match	No results	No results	21450.3	23286.6	18650.6	25935	34018.6	22125.1	26833	35047.3	6497.17	6221.01	4909.43	9621.99	5421.99	4077.26	4254.32	5692.62	4.44037	2.15068	1.31847e-08	1	1.7075	up
Com_2913_neg	2-(Dibenzylamino)ethyl 4-(2-oxo-2,3-dihydro-1H-benzimidazol-1-yl)-1-piperidinecarboxylate	C29 H32 N4 O3	484.246	12.389	Full match	No results	No results	5412.72	8551.67	4344.47	6456.6	14601.5	4571.78	29566.8	9457.76	3986.37	2587.12	3089.1	3222.32	3455.41	2755.51	2795.55	2860.66	3.35178	1.74493	0.0030371	1	1.13706	up
Com_2958_neg	bikaverin	C20 H14 O8	382.069	10.042	Full match	No results	No results	11123	3552.23	15660.9	2728.52	5915.24	11473.1	27331.1	2653.8	2553.7	1838.58	2102.7	2527.04	2618.54	2068.59	2096.46	1950.04	4.53027	2.1796	0.00555685	1	1.36483	up
Com_2969_neg	6alpha-Hydroxycortisol	C21 H30 O6	378.202	11.907	Full match	No results	No results	13836.3	3444.37	17558.7	21002.5	27884.3	28849.4	19111.2	18827.2	3063.45	3506.35	4628.93	2690.26	3173.19	2443.78	2424.83	2205.82	6.23592	2.6406	9.09834e-05	0.96875	1.94117	up
Com_2974_neg	(1R,4aS,5R,6R)-6-Acetoxy-5-(2-carboxyethyl)-1,4a,6-trimethyldecahydro-1-naphthalenecarboxylic acid	C19 H30 O6	354.205	10.81	Full match	Invalid mass	No results	15838.1	24444.2	7823.29	20969.1	21300.5	6963.15	18911.5	34292.6	2920.06	2044.66	2375.48	2611.99	2638.26	2149.55	2340.98	2281.59	7.77492	2.95883	1.45673e-05	1	2.20641	up
Com_2987_neg	gibberellin A24	C20 H26 O5	346.179	10.164	Full match	Invalid mass	No results	2443.32	3131.3	2323.14	2658.45	3061.91	2615.84	2319.85	2984.21	15749.9	14372	18654	15438.2	5590.55	3600.92	6885.51	24263.3	0.205998	-2.2793	0.000480287	1	1.61587	down
Com_2995_neg	Naproxen	C14 H14 O3	230.094	9.609	Full match	No results	No results	15939	6098.83	19210.5	11972.4	27583.1	19445.2	16811.5	7058.68	2895.72	2463.9	2296.18	3107.14	3000.57	2655.92	2655.79	2157.2	5.84574	2.54738	2.50538e-05	1	1.88409	up
Com_3009_neg	hexamidine	C20 H26 N4 O2	354.206	13.598	Full match	No results	No results	8878.49	2936.69	20699	26204.6	2377.66	2806.09	1394.45	1935.64	4482.44	1654.97	3506.46	844.749	880.957	722.986	1794.57	854.332	4.56078	2.18928	0.0276104	0.8125	1.32698	up
Com_3019_neg	5-O-methyl embelin	C18 H28 O4	308.199	10.706	Full match	No results	No results	10432	3181.11	10452.5	4938.55	19275.8	9326.04	23073.2	4865.57	3928.71	2687.65	3056.51	3680.47	3428.48	2785.35	3018.94	2948.73	3.35012	1.74421	0.00392332	0.953125	1.15213	up
Com_3030_neg	(1S,2R,3aS,4S,8S,10S,13aR)-2-(Dimethoxymethyl)-1,2,4,10,12,13a-hexahydroxy-1-(hydroxymethyl)-7-methoxy-5-methyl-11-oxo-1,3a,4,8,9,10,11,13a-octahydro-2H-furo[3,2-b]naphtho[2,3-h]chromen-8-yl 4-O-acetyl-2,6-dideoxy-3-C-methyl-alpha-L-glycero-hexopyranoside	C34 H44 O18	740.255	7.162	Full match	No results	No results	1782.48	1814.81	4418.42	3257.13	2904.36	7325.05	10616.6	15962.6	9840.25	10440	4180.35	25534.9	19208.5	22006.3	9240.2	6553.68	0.449342	-1.15412	0.0230843	0.796875	1.05425	down
Com_3047_neg	(+)-Estrone	C18 H22 O2	270.162	11.987	Full match	No results	No results	14900.1	10627.1	20590	6092.27	23483.2	10165.8	16377.5	18210.5	2530.59	1821.91	2139.65	2202.14	2253.07	1845.01	1942.51	1931.29	7.22701	2.8534	2.76604e-06	1	2.16333	up
Com_3052_neg	6,8-Dimethoxy-3-(2'-oxo-propyl)-coumarin	C14 H14 O5	262.084	8.716	Full match	No results	No results	15246.6	8715.24	17742.2	14400.7	24643.1	22457.8	17613.3	12032.2	6093.45	4344.73	5962.38	5735.48	6584.72	5691.44	5325.98	4699.49	2.98961	1.57996	1.39377e-05	1	1.19535	up
Com_3068_neg	1-Allyl-6-{[dimethyl(2-methyl-2-propanyl)silyl]oxy}-1,2,3,4-tetrahydro-1-naphthalenol	C19 H30 O2 Si	318.2	13.033	Full match	No results	No results	14676.6	22088	10442.4	16394.9	23349.5	8687.17	15738.6	18933.8	2465.57	1703.4	2001.15	2067.78	2278.35	1754.29	1830.47	1814.64	8.1876	3.03344	7.18864e-08	1	2.33855	up
Com_306_neg	Umbelliferone	C9 H6 O3	162.032	6.531	Full match	No results	No results	755941	741303	1.10839e+06	423467	928709	1.24343e+06	3.53823e+06	1.01168e+06	57344.7	46640	35747.7	63671.5	34355.9	25264.6	39330.9	20538.9	30.1992	4.91644	2.34783e-08	1	3.73816	up
Com_3075_neg	(-)-Prostaglandin E2	C20 H32 O5	352.225	12.081	Full match	No results	No results	7522.24	8644.84	13816.8	6555.5	23317.9	13014	16562.8	9562.67	23951.8	2208.94	2621.41	4238.19	3667.98	3021.92	2980.8	3076.32	2.16304	1.11306	0.00536449	0.875	1.19992	up
Com_3078_neg	Cortisone	C21 H28 O5	360.192	11.907	Full match	No results	No results	9028.71	8630.91	6963.31	12028.1	18367.3	9718.74	20177	14210.7	2246.49	2765.7	3161.59	2121.99	2204.59	1791.27	1909.59	1658.1	5.55031	2.47257	2.92692e-07	1	1.89304	up
Com_3099_neg	(+)-Nootkatone	C15 H22 O	218.167	13.028	Full match	No results	No results	16667.6	13171.8	7663.81	13557.2	19937.1	5552.22	14369.1	24841.6	1796.55	1241.19	1445.63	1506.7	1660.13	1277.62	1333.78	1304.27	10.0088	3.3232	1.6691e-06	1	2.51958	up
Com_3102_neg	himeic acid A	C22 H29 N O8	435.19	8.049	Full match	No results	No results	14340.3	2717.74	15530.5	9111.29	16654.6	8641.59	18950.1	4177.15	2736.91	1902.48	2221.71	3433.4	7767.14	2138.29	2211.9	2157.93	3.66805	1.87502	0.00128509	0.9375	1.4018	up
Com_3105_neg	dysithiazolamide	C18 H27 Cl4 N3 O2 S	489.059	12.467	Full match	No results	No results	1864.07	2417.59	4016.94	2680.54	2474.81	3077.45	3222.43	2732.37	24997.2	10660.3	12405.9	13992.3	11063	5591.87	1764.69	1766.86	0.273415	-1.87084	0.0239143	0.75	1.13815	down
Com_3137_neg	Mexoryl SX	C28 H34 O8 S2	562.169	9.744	Full match	No results	No results	1889.08	3438.57	4595.95	2582.54	8592.36	18725	8717.71	3957.42	2276.58	1637.21	1846.62	2593	2233.2	2093.46	1849.06	1702.99	3.23425	1.69343	0.00985628	0.921875	1.04678	up
Com_3156_neg	(2S,4aR,5aS,7R,7aR,7bR,8R,11aS,12aS,14aR)-4'-Hydroxy-1,1,5',7a,8,12a-hexamethyl-2-(beta-D-xylopyranosyloxy)-1,3,4,6,7,7a,7b,8,9,11a,12,12a,14,14a-tetradecahydro-2H-spiro[cyclopropa[1',8a']naphtho[2',1':4,5]indeno[2,1-b]pyran-10,2'-[3,6]dioxabicyclo[3.1.0]hexan]-7-yl acetate	C37 H54 O11	674.367	13.837	Full match	No results	No results	11110.1	9448.12	6154.38	8721.59	7039.4	17744.1	4469.98	5504.84	2028.05	1284.69	1532.67	1607.25	1757.47	1354.07	1425.21	1460.61	5.63794	2.49517	4.69623e-06	1	1.87323	up
Com_3164_neg	Eugenol	C10 H12 O2	164.084	12.129	Full match	No results	No results	4567.54	11063.5	6276.76	17657.2	11051.2	7677.16	9690.02	11771.2	4341.48	3015.13	2588.7	3384.5	3078.52	3710.11	2379.48	2841.26	3.14748	1.6542	5.78676e-05	1	1.23319	up
Com_3166_neg	Bis(2-ethylhexyl) phthalate	C24 H38 O4	390.277	11.955	Full match	No results	No results	1575.8	1921.49	1788.56	13844	18013.6	2004.1	7268.02	2266.45	1896.68	1477.48	1686.99	1592.53	1717.91	1402.47	1479.6	1365.24	3.85786	1.9478	0.0404044	0.921875	1.061	up
Com_3169_neg	2-(4-Benzyl-1-piperazinyl)-N'-[(E)-(2-hydroxyphenyl)methylene]acetohydrazide	C20 H24 N4 O2	352.188	11.553	Full match	No results	No results	6289.28	11728.7	2368.02	17465.7	13085.8	4700.78	6133.73	16474.7	2103.44	1387.01	1660.4	1777.43	1909.89	1479.6	1613.01	1539.35	5.80891	2.53827	0.000300993	1	1.79323	up
Com_3180_neg	Methyl {2-(D-allopyranosyloxy)-3-[(2E,6S)-6,7-dihydroxy-3,7-dimethyl-2-octen-1-yl]-5-hydroxyphenyl}acetate	C25 H38 O11	514.242	11.057	Full match	No results	No results	2649.73	5598.64	2063.3	9832.69	16833.4	2304.47	1583.89	9028.66	2117.87	1530.06	1722.56	1913.47	1941.33	1575.29	1709.73	1626.62	3.52939	1.81942	0.0184846	0.890625	1.06794	up
Com_351_neg	(9Z,12Z)-6,8-Dihydroxy-9,12-octadecadienoic acid	C18 H32 O4	312.23	12.121	Partial match	Full match	No results	122732	2.95137e+06	964545	2.2418e+06	1.57837e+06	1.01216e+06	790526	258102	97103.3	367136	267481	117572	112414	323952	127917	469974	5.26644	2.39683	0.00709049	0.859375	1.64721	up
Com_382_neg	p-t-Butylbenzaldehyde	C11 H14 O	162.105	10.472	Full match	No results	No results	2.47521e+06	375186	2.13307e+06	414330	1.18432e+06	811762	604390	357298	288155	156297	372280	192371	285155	334688	257225	204501	3.9966	1.99877	0.00318391	0.984375	1.30961	up
Com_485_neg	Asperuloside	C18 H22 O11	414.116	6.972	Full match	Not the top hit	No results	266649	226860	402764	60743.7	770400	818127	1.70748e+06	73750.4	19927	3489.87	4219.13	5913.41	71947.3	33924.3	4168.9	3822.14	29.3516	4.87537	3.19376e-05	0.984375	3.98589	up
Com_514_neg	(2E)-3-(3,4-Dioxo-1,5-cyclohexadien-1-yl)acrylate	C9 H5 O4	177.019	6.974	Full match	Invalid mass	No results	227373	169126	341179	48305.6	620606	508720	1.52456e+06	60442.5	19316.1	3016.04	3544.29	5090.64	52829.3	29836	3534.04	4049.32	28.8767	4.85184	3.6129e-05	0.984375	3.87183	up
Com_556_neg	Reduced Glutathione	C10 H17 N3 O6 S	307.084	1.074	Full match	No results	No results	787662	240754	100059	491322	150949	161162	283081	249541	1.27246e+06	759643	1.31953e+06	665332	520391	129954	930696	918642	0.37819	-1.40282	0.0128643	0.84375	1.13564	down
Com_776_neg	13-KODE	C18 H30 O3	294.22	12.884	Full match	Invalid mass	No results	118261	257579	377699	320899	788481	194500	264312	91941.1	97428.6	84862.4	99793.5	75070.7	92049.9	78641	64418.9	95881.2	3.5075	1.81044	0.00264556	0.9375	1.23022	up
Com_82_neg	4-Dodecylbenzenesulfonic acid	C18 H30 O3 S	326.192	13.832	No match	Full match	No results	2.24054e+07	1.99399e+07	1.52553e+07	1.43109e+07	2.27887e+07	2.32334e+07	1.57268e+07	2.12419e+07	6.56433e+06	3.29893e+06	4.55272e+06	5.59954e+06	3.91604e+06	4.02669e+06	3.26804e+06	5.08781e+06	4.26562	2.09276	5.96921e-09	1	1.65837	up
Com_868_neg	Safrole	C10 H10 O2	162.068	11.907	Full match	No results	No results	189413	246068	287019	497495	506538	334854	555025	397276	12654.8	13157.9	15890.7	9763.87	12778.8	12964	8643.82	13996.9	30.1819	4.91561	4.29776e-10	1	3.80879	up
Com_869_neg	(9Z,11E,13S,15Z)-13-Hydroperoxy-9,11,15-octadecatrienoic acid	C18 H30 O4	310.215	11.718	Full match	Invalid mass	No results	22433.2	516828	117082	616295	250486	152276	130056	35832.6	26824.8	80108.9	94373.4	23245	17388.6	70227.7	27099.5	148595	3.7742	1.91617	0.0473344	0.796875	1.27958	up
Com_91_neg	Selenic acid	H2 O4 Se	145.912	0.952	Full match	No results	No results	2.07599e+07	9.40197e+06	1.82825e+07	8.26998e+06	1.11131e+07	7.08931e+06	3.19491e+06	2.91115e+06	123988	47587.7	65373.7	88779.4	46852.8	88980.4	57674.2	77112.9	135.865	7.08603	1.09936e-08	1	5.39704	up
Com_924_neg	4-Chloro-7-nitro-3-(2-phenylethoxy)-1H-isochromen-1-one	C17 H12 Cl N O5	345.04	1.075	Full match	No results	No results	455255	46259.5	51227.2	45136.8	74420.1	75716.9	100587	78733.5	594484	355508	530354	262401	228883	58456.8	403866	422842	0.324607	-1.62323	0.00363331	0.84375	1.46266	down
Com_92_neg	DL-Tryptophan	C11 H12 N2 O2	204.09	5.163	Full match	Full match	Full match	9.85358e+06	2.18899e+07	6.96253e+06	5.83794e+06	6.21434e+06	1.38256e+07	1.93116e+06	4.37251e+06	1.92596e+06	1.38703e+06	4.1256e+06	4.12378e+06	4.03375e+06	1.92033e+06	3.16945e+06	4.21597e+06	2.84668	1.50928	0.0124258	0.921875	1.02407	up
Com_935_neg	4-(Hydroxymethyl)benzenesulfonic acid	C7 H8 O4 S	188.014	6.835	Full match	No results	No results	13438.4	24568.2	19809	18758.3	28297.1	13942.4	491042	179551	19187.1	6022.47	19009.2	17923	7712.73	7382	8215.46	16299.1	7.75822	2.95573	0.0405346	0.84375	1.37619	up
Com_954_neg	Idebenone	C19 H30 O5	338.21	12.207	Full match	No results	No results	118147	245259	117533	521971	432396	179730	205200	361465	4109.29	3625.66	3168.73	3415.88	4951.8	2792.21	2992.16	6392.36	69.3747	6.11634	3.3025e-09	1	4.68998	up
Com_988_neg	9-Fluoro-17-methyl-11-oxotestosterone	C20 H27 F O3	334.195	11.898	Full match	No results	No results	158567	97178.6	166170	152016	404803	199998	437559	147183	13055.4	16873.8	19655	11693.7	16489.7	10543.7	10547.9	9374.21	16.2933	4.0262	8.03373e-08	1	3.05185	up
