# Supplementary material for: Comparative de novo transcriptomics and untargeted metabolomic analyses elucidate complicated mechanisms regulating celery (Apium graveolens L.) responses to selenium stimuli
Source: PLoS One. 2019 Dec 30;14(12):e0226752. doi: 10.1371/journal.pone.0226752 (PMC6936847; doi:10.1371/journal.pone.0226752)
Supplement: S5 Table — (XLS) [file pone.0226752.s007.xls]

TableS5 correlation analysis between gene expression and metabolites
ID	Cluster.25544.0	Cluster.1975.9238	Cluster.1975.18181	Cluster.26642.0	Cluster.1975.7522	Cluster.7527.0	Cluster.10829.0	Cluster.1975.12758	Cluster.1975.10443	Cluster.16812.0	Cluster.1975.1921	Cluster.1975.19507	Cluster.1975.9043	Cluster.1975.15007	Cluster.14032.0	Cluster.1975.16575	Cluster.1975.2311	Cluster.1975.19189	Cluster.1489.1	Cluster.1975.19465	Cluster.1975.14488	Cluster.1975.8423	Cluster.15504.0	Cluster.1975.2226	Cluster.7385.0	Cluster.1975.19283	Cluster.16519.0	Cluster.1975.19369	Cluster.1975.6778	Cluster.1975.695	Cluster.1975.1919	Cluster.10183.0	Cluster.22734.0	Cluster.9017.0	Cluster.1975.19098	Cluster.1975.4068	Cluster.6969.0	Cluster.4850.0	Cluster.12176.0	Cluster.1975.3363	Cluster.1975.5973	Cluster.1975.20014	Cluster.1975.6741	Cluster.14462.0	Cluster.22867.2	Cluster.1975.8750	Cluster.7995.0	Cluster.1975.17330	Cluster.1975.10703
Com_1072_neg	-0.095623685	-0.470223351	-0.39749096	-0.009425541	0.328776851	-0.053575699	-0.124548441	-0.596678658	-0.50194876	-0.059541728	0.559135388	0.387730307	-0.306255382	-0.654835401	-0.015414427	0.373455691	0.617968398	0.742479412	0.305900661	0.694811365	0.023791159	0.644379352	-0.504273052	0.149529663	-0.360861078	0.241416976	0.070452904	0.435681831	0.479902833	0.550964282	0.35140933	0.096099369	-0.004042044	-0.149142168	0.240182539	-0.004883943	-0.48821018	0.582160629	0.707648215	-0.60470723	-0.649804744	0.276002872	-0.267242451	0.24059507	-0.597045298	-0.409791203	0.332487158	-0.615830248	0.428737762
Com_1073_neg	0.630220211	0.017104524	-0.164921763	0.598145506	0.383455834	-0.393585936	-0.375316918	0.014136187	-0.016250312	0.617306508	-0.345228084	0.297305156	-0.084805548	0.154218413	0.619971589	0.326870269	0.002540358	-0.253805723	-0.011741226	-0.053242957	-0.458051982	-0.014238661	0.022831273	0.485288398	-0.202143653	0.411982767	0.50388521	0.214747013	-0.025328277	0.145646527	0.250645334	-0.379355277	-0.386494385	0.265028143	-0.083546873	-0.31901873	-0.006182124	0.108186079	-0.085638135	0.236705759	0.410496383	0.195710273	-0.227874643	0.439502745	0.143736796	-0.067742158	0.317051766	0.14613275	0.289488746
Com_1081_neg	0.648803419	-0.880637836	-0.83518807	0.717330681	0.409327553	-0.59983197	-0.764460786	-0.738215541	-0.850976741	0.553334216	0.760545947	0.596727927	-0.803876711	-0.795687498	0.559066541	0.54856382	0.64745496	0.601107988	0.967543568	0.313439552	-0.665143168	0.585490606	-0.89701062	0.581409734	-0.832698312	0.65692853	0.70804424	0.700684051	0.817711335	0.471838233	0.785630988	-0.352602405	-0.590655202	0.934575547	0.933692704	-0.462268572	-0.841111112	0.496934963	0.39707867	-0.699474851	-0.565650257	0.883809035	-0.668390403	0.504685925	-0.85010911	-0.716564141	0.638110524	-0.74790809	0.315568537
Com_1091_neg	-0.621100107	0.423723658	0.666034719	-0.830498153	-0.602359406	0.818169067	0.856726405	0.349900205	0.533568415	-0.549628033	-0.297907595	-0.590461481	0.563155948	0.30206821	-0.619312857	-0.604068418	-0.52123598	-0.397961751	-0.398116599	-0.428769905	0.915471001	-0.503045644	0.437690902	-0.582622711	0.642768698	-0.626679968	-0.59745968	-0.558037125	-0.535185963	-0.50616843	-0.597367021	0.695920035	0.819576148	-0.502142851	-0.360224524	0.700033509	0.465013074	-0.496028214	-0.4628878	0.089773278	-0.226377282	-0.645728588	0.649200289	-0.573232372	0.252820463	0.600534101	-0.578355243	0.278363574	-0.553915912
Com_1118_neg	-0.233430868	-0.429929302	-0.244075006	-0.161174723	-0.300230039	-0.001903883	-0.085057419	-0.265059047	-0.379341841	-0.312398715	0.727916791	-0.091333923	-0.376611859	-0.451047064	-0.326028699	-0.154585453	0.196264895	0.413025342	0.581485533	-0.012857768	-0.005602681	0.15984608	-0.444813574	-0.222362053	-0.201250372	-0.117811601	-0.117587635	0.057276174	0.428276334	-0.077554965	0.120024582	0.079292333	-0.030876591	0.446482432	0.681854427	-0.021048124	-0.38910135	-0.030375411	0.080166285	-0.501373398	-0.565046738	0.306555747	-0.132210335	-0.266007709	-0.494673823	-0.288946236	-0.058167155	-0.433881007	-0.302933758
Com_1143_neg	-0.352781858	0.61525321	0.359682078	-0.199715742	-0.412249927	-0.222390501	0.135121784	0.646395379	0.386836601	-0.436432478	-0.111026296	-0.454925852	0.033951134	0.576495166	-0.423769939	-0.454497227	-0.41597023	-0.341423136	-0.289543497	-0.369688497	-0.175714462	-0.40836205	0.498141788	-0.432027525	0.499134786	-0.430044502	-0.419380868	-0.487413331	-0.205685925	-0.48178732	-0.408881965	-0.513985133	-0.30280479	-0.041422463	-0.11086684	-0.413188473	0.363652795	-0.50173715	-0.390348131	0.449422675	0.595511346	-0.198669916	0.003820018	-0.471858064	0.64617524	0.064271345	-0.410684915	0.436421284	-0.428232831
Com_114_neg	-0.11821192	0.712925902	0.505410981	-0.114848222	-0.201217791	0.034836734	0.224461445	0.696366523	0.625520541	-0.111585407	-0.68177748	-0.365791183	0.433961382	0.782615053	-0.110199433	-0.321529369	-0.55742798	-0.650959003	-0.646451316	-0.412632842	0.016333477	-0.536849146	0.709097413	-0.224764595	0.515755543	-0.308517461	-0.261614856	-0.478971736	-0.571257938	-0.411680673	-0.46575815	-0.189973691	-0.002827749	-0.324441585	-0.593988693	-0.055379283	0.629458229	-0.453142589	-0.47050368	0.754366117	0.83967198	-0.456834198	0.277827278	-0.232519357	0.818229562	0.41945135	-0.360305282	0.716221275	-0.218426224
Com_1166_neg	0.865286222	-0.397406851	-0.491632398	0.802197736	0.464198807	-0.551534535	-0.573354471	-0.365621082	-0.409404295	0.810151535	0.073800945	0.508556522	-0.468211493	-0.282599719	0.789937103	0.498557137	0.266581898	0.012499295	0.512617915	0.020630778	-0.596710001	0.216139354	-0.428783443	0.693126015	-0.513848829	0.651794207	0.787981555	0.504706239	0.359435442	0.299348294	0.588030716	-0.43714074	-0.537387768	0.721155314	0.433125253	-0.44510734	-0.432079961	0.279095059	0.019824353	-0.242217764	-0.081598324	0.584401326	-0.497809006	0.594480456	-0.338403853	-0.376521729	0.569011859	-0.29052793	0.319266817
Com_1182_neg	0.9537378	-0.409402798	-0.482603222	0.799642502	0.633703295	-0.452830022	-0.448557615	-0.519380948	-0.426979948	0.949648347	-0.020697448	0.651498308	-0.421754834	-0.389705544	0.918558014	0.647498731	0.355709551	0.041885356	0.46510333	0.169924115	-0.429968089	0.320128127	-0.4664528	0.843437901	-0.512288927	0.774076881	0.892550965	0.627975606	0.338890049	0.470674112	0.667151137	-0.319703397	-0.402046919	0.548256314	0.312094844	-0.336564507	-0.480032154	0.443866741	0.124781414	-0.391320895	-0.295549792	0.548042189	-0.497151121	0.768487005	-0.440136381	-0.358930536	0.704526258	-0.406996993	0.502103565
Com_1183_neg	-0.612431798	0.340498023	0.210820397	-0.45827076	-0.23384677	-0.011124015	0.312824125	0.186004503	0.102199056	-0.625476116	0.260968567	-0.238894543	-0.050591101	0.066535514	-0.591876508	-0.250266723	0.013099313	0.220113295	-0.179829618	0.192691121	0.155868544	0.058085872	0.186835583	-0.432699907	0.378513568	-0.368627446	-0.518511292	-0.231620431	0.051653339	-0.077436508	-0.258246145	-0.207181322	-0.036094402	-0.411915174	-0.069939233	-0.193718167	0.0654159	-0.069643248	0.157226716	-0.085341639	-0.082955385	-0.166821168	-0.045907666	-0.374198194	0.184209736	-0.121237004	-0.247351267	-0.050721913	-0.135359537
Com_1196_neg	-0.267291363	-0.399223356	-0.433160932	-0.005758777	0.1585198	-0.297486028	-0.301222958	-0.400383349	-0.51375505	-0.304045174	0.75890227	0.239124948	-0.448828668	-0.533681544	-0.228655617	0.218084759	0.579448724	0.803571797	0.351945747	0.626478356	-0.263549605	0.5990353	-0.452468598	-0.05410404	-0.335878842	0.089759024	-0.103221075	0.302287382	0.58081007	0.397757282	0.268606275	-0.215047452	-0.297929427	0.004065514	0.395925186	-0.297468157	-0.4675338	0.434957434	0.681371666	-0.451141233	-0.370053551	0.3574359	-0.375812048	0.022738137	-0.440850153	-0.543465959	0.190182775	-0.518148263	0.260482215
Com_1198_neg	0.622706468	-0.848447363	-0.82140087	0.718343292	0.365803507	-0.631457508	-0.793211436	-0.672554736	-0.824193821	0.514609808	0.758278239	0.551363585	-0.801282835	-0.737643973	0.524702636	0.504106457	0.608539055	0.573372261	0.951147049	0.268359461	-0.714583405	0.544345581	-0.859320049	0.537687181	-0.815404977	0.61765997	0.672433525	0.654343203	0.803525698	0.418977315	0.750080091	-0.398316763	-0.632936482	0.961234136	0.9376294	-0.499782339	-0.805452709	0.44383083	0.360488143	-0.629520941	-0.472109067	0.877356016	-0.663266215	0.456144047	-0.789738547	-0.709803071	0.593788138	-0.690448618	0.269158983
Com_125_neg	0.088077226	-0.606251845	-0.670780671	0.317176035	0.553026947	-0.444777923	-0.515117694	-0.682336115	-0.710020796	0.083651919	0.713382517	0.597962737	-0.548110105	-0.734551023	0.171313996	0.592414315	0.833396803	0.937765715	0.434033478	0.894470782	-0.417920892	0.856647455	-0.647685188	0.328054694	-0.609128634	0.45313832	0.247270416	0.62803252	0.710450423	0.742380401	0.561216728	-0.263746872	-0.406143865	0.030885289	0.376347218	-0.358850502	-0.653321792	0.770375046	0.928955481	-0.5762851	-0.456053621	0.535485404	-0.550506317	0.424697875	-0.637177488	-0.682302303	0.529884635	-0.688530824	0.646234617
Com_1269_neg	0.129753151	0.389485909	0.382174241	-0.158752088	-0.23709041	0.162604157	0.541548676	0.162698215	0.273197609	0.130061599	-0.259593007	-0.196230116	0.021569046	0.171457761	0.023201462	-0.230626341	-0.376518337	-0.517559612	0.017156478	-0.476860339	0.383436356	-0.392631711	0.2003304	0.017093169	0.466724912	-0.092231096	0.070415445	-0.187508916	-0.216245144	-0.319295305	-0.119954518	-0.044244102	0.164466646	0.103350835	0.026077267	-0.003519374	0.093814374	-0.348493233	-0.586532779	-0.215261068	-0.354332635	-0.132234827	0.038238625	-0.094332139	0.12010276	0.167592478	-0.075096842	-0.008183725	-0.346190469
Com_1293_neg	-0.623324753	0.201689308	0.100642988	-0.386546501	-0.410857595	-0.136794926	0.099140007	0.2460744	0.01084745	-0.704666572	0.469518443	-0.344675622	-0.188342932	0.06264048	-0.668275665	-0.373625393	-0.026941162	0.243250126	0.033086491	0.013888144	-0.064335679	-0.012789138	0.090426636	-0.536766056	0.260570194	-0.434211499	-0.53919973	-0.289132137	0.168033235	-0.241264798	-0.250931427	-0.303510989	-0.200554966	-0.057229218	0.218609376	-0.303190819	0.006815912	-0.219496521	0.046600698	-0.034059389	0.028869419	-0.018061436	-0.090801116	-0.523637104	0.147547474	-0.198332769	-0.334961768	-0.026170828	-0.346786566
Com_1302_neg	-0.598909545	-0.039076293	-0.079151331	-0.269572336	-0.369702544	-0.170193371	-0.18521891	0.18854566	-0.105513752	-0.692786179	0.557306256	-0.296132343	-0.180062109	0.003778624	-0.624991576	-0.315048256	0.066451279	0.379292449	0.096982422	0.07366081	-0.24657084	0.069249096	-0.024290999	-0.531749904	0.004708132	-0.390241118	-0.51238528	-0.22804984	0.234951644	-0.18874332	-0.194758311	-0.210491922	-0.241349002	0.058489273	0.281752126	-0.233385365	-0.023344735	-0.151512484	0.177600778	0.098426215	0.209958289	0.063292098	-0.054152967	-0.499157342	0.069439369	-0.212283911	-0.327579139	0.021356082	-0.289144298
Com_1346_neg	0.495587873	-0.54922253	-0.547814774	0.550947084	0.071503869	-0.548920686	-0.582950306	-0.350764183	-0.557293825	0.362084115	0.593788811	0.258193009	-0.680253378	-0.43673473	0.342277208	0.203620943	0.278384465	0.245247845	0.821384789	-0.092172868	-0.608650632	0.205751105	-0.59447707	0.323350935	-0.513144803	0.372483234	0.495311498	0.360621214	0.589441889	0.075379618	0.5029192	-0.442854329	-0.582092724	0.986161236	0.876138268	-0.501890888	-0.574817777	0.09048761	-0.014484565	-0.438111995	-0.297155765	0.703100634	-0.5238039	0.194891428	-0.505383253	-0.52718243	0.341514494	-0.448300922	-0.060915261
Com_1347_neg	0.700400539	-0.435442196	-0.503051182	0.708708949	0.24321874	-0.58501281	-0.613621084	-0.288764299	-0.444901552	0.595698757	0.289249716	0.350947825	-0.560294067	-0.285237322	0.576770399	0.321532497	0.219059056	0.064619167	0.642889155	-0.100873517	-0.659196741	0.153618868	-0.464959469	0.497220862	-0.500586822	0.496478059	0.641316918	0.39375969	0.441262277	0.134659149	0.519098343	-0.486852447	-0.603340219	0.893662271	0.642688646	-0.508039453	-0.457760616	0.128983963	-0.057605213	-0.252482769	-0.076151039	0.636807918	-0.503063803	0.374201539	-0.350380572	-0.42949302	0.426308042	-0.294861358	0.093434546
Com_1376_neg	-0.619490607	-0.221255287	-0.069056858	-0.420775512	-0.395469668	0.141489806	-0.00115863	-0.021566602	-0.163696339	-0.668895027	0.59730403	-0.272892703	-0.096584401	-0.209370695	-0.633337396	-0.305321451	0.110728559	0.437422365	0.192321211	0.088655323	0.084206509	0.109193774	-0.167480051	-0.516040388	-0.040293402	-0.382024844	-0.489285769	-0.1645225	0.224377349	-0.140567455	-0.162406891	0.191194065	0.10195738	0.012270842	0.322115559	0.117048838	-0.102581761	-0.088751071	0.196248519	-0.146427357	-0.194211296	0.014318049	0.093972813	-0.477340132	-0.195170787	-0.111389496	-0.307676873	-0.148029278	-0.304364245
Com_1447_neg	-0.028398146	-0.581245665	-0.544416276	0.19954185	-0.081702666	-0.443037265	-0.516786551	-0.350045535	-0.611917873	-0.159978431	0.917369067	0.122528414	-0.66301415	-0.537610273	-0.129606671	0.06504063	0.418214673	0.615352914	0.751495342	0.172012799	-0.501683785	0.374348137	-0.609472824	-0.036290627	-0.469595914	0.105461883	0.077810144	0.257892618	0.691914527	0.104974626	0.349931845	-0.333041069	-0.488186054	0.689418502	0.86991969	-0.4273526	-0.578899111	0.149169191	0.291707127	-0.48043634	-0.36086571	0.607206366	-0.452422954	-0.083322646	-0.542608361	-0.596473473	0.148877594	-0.518140264	-0.099804399
Com_145_neg	0.041963543	-0.468398389	-0.365907247	0.209357941	-0.273300217	-0.280028859	-0.516819426	-0.061135668	-0.346992393	-0.095509632	0.571127786	-0.096036378	-0.38483245	-0.20155014	-0.087671465	-0.139424846	0.070021324	0.207879587	0.584933522	-0.243635765	-0.474692758	0.002757375	-0.375309539	-0.122372214	-0.390582547	-0.026379113	0.052793915	0.023789462	0.377225921	-0.205536081	0.1491527	-0.156278744	-0.346920914	0.799497312	0.716666183	-0.214510477	-0.276875552	-0.168471241	-0.091800356	-0.067982413	0.042580323	0.423884706	-0.168795031	-0.210204339	-0.276233269	-0.263238697	-0.063809616	-0.122017181	-0.339904588
Com_1535_neg	-0.596835481	0.506211979	0.711087475	-0.82402087	-0.562595968	0.808311649	0.904270239	0.377904446	0.582127992	-0.515039738	-0.379883745	-0.575358715	0.589160617	0.35003831	-0.586453306	-0.583648904	-0.541705848	-0.448645769	-0.466729943	-0.417447842	0.934462988	-0.516651998	0.496315868	-0.550868017	0.699859286	-0.610910824	-0.583647978	-0.562005536	-0.578656013	-0.490394545	-0.608480298	0.655780372	0.814731806	-0.572463771	-0.440380501	0.674196504	0.500103635	-0.488073787	-0.474723416	0.111589575	-0.200814769	-0.681711927	0.641157358	-0.538067551	0.312580591	0.617381651	-0.560755524	0.304602547	-0.514950692
Com_1555_neg	0.217835447	-0.657262908	-0.783786604	0.47952395	0.611192089	-0.645472962	-0.662615633	-0.720430149	-0.81191185	0.181005511	0.808562856	0.674885822	-0.716004474	-0.781156692	0.271506818	0.66259551	0.896055423	0.97521494	0.569042155	0.901200612	-0.61564302	0.90882805	-0.7335713	0.423735189	-0.693540577	0.554822776	0.366742599	0.709429775	0.836918928	0.778149523	0.674502239	-0.473349353	-0.616383099	0.217297008	0.526211614	-0.56545544	-0.762662966	0.80263843	0.938606168	-0.631050928	-0.443496994	0.693889108	-0.716499017	0.494942756	-0.679041848	-0.828221056	0.626254789	-0.759473793	0.674771812
Com_1569_neg	0.873647285	-0.858920407	-0.874072201	0.900115938	0.661230921	-0.66256374	-0.823247419	-0.802336213	-0.842247914	0.813178339	0.554965062	0.782014179	-0.758533254	-0.776461048	0.824711263	0.755394752	0.708959861	0.549813209	0.863680278	0.431357518	-0.720941527	0.657609613	-0.873803754	0.814881771	-0.894792381	0.852798945	0.901543624	0.834355042	0.76824194	0.644797734	0.889804861	-0.396497933	-0.627563428	0.836596154	0.757677573	-0.486497618	-0.831542629	0.653133276	0.478375617	-0.64651743	-0.484039311	0.887451031	-0.718010656	0.755304275	-0.818759824	-0.707437026	0.810045042	-0.725325229	0.561460115
Com_156_neg	0.820107442	-0.487962956	-0.428408685	0.577240889	0.527165414	-0.215759017	-0.212844205	-0.657822345	-0.468150876	0.83890709	0.107839702	0.60470508	-0.411676868	-0.569550232	0.778768473	0.578928194	0.381572178	0.122368056	0.565367052	0.17785399	-0.123727122	0.346316622	-0.567551987	0.762211539	-0.453388598	0.698926822	0.81520989	0.627393525	0.368674163	0.462065563	0.650909233	-0.064734988	-0.148169088	0.491961608	0.401511589	-0.123221464	-0.563134601	0.449048451	0.126022861	-0.666964499	-0.70697019	0.504416801	-0.414220214	0.687817736	-0.644198699	-0.327100047	0.668994306	-0.593667039	0.41073824
Com_1612_neg	0.010491899	-0.644157081	-0.403057865	0.048306331	-0.165957684	-0.036861058	-0.270358869	-0.410735213	-0.499972628	-0.06646397	0.714144185	0.055740912	-0.415285394	-0.559740197	-0.084579743	-0.004936468	0.275545656	0.428458882	0.711897554	-0.007230103	-0.11187851	0.22171658	-0.595692329	-0.028736577	-0.424006892	0.066623542	0.107081552	0.209406631	0.486685375	0.019238411	0.278212178	0.147208972	-0.053631535	0.630906968	0.766406078	0.028699901	-0.486131315	0.068090195	0.109318266	-0.527845873	-0.582082385	0.432753839	-0.16387695	-0.087213041	-0.643826513	-0.310016573	0.085070346	-0.485930594	-0.198506428
Com_1618_neg	0.7160569	-0.882171026	-0.898277294	0.808873504	0.526372481	-0.715074291	-0.83097351	-0.786147895	-0.904384857	0.6211762	0.775554046	0.695664517	-0.873573948	-0.829848838	0.638473765	0.652283835	0.732940866	0.662768777	0.973102599	0.424238881	-0.759440363	0.677443999	-0.926784215	0.670890864	-0.874715052	0.747322657	0.777184151	0.783329513	0.880230669	0.576571965	0.861665911	-0.475466325	-0.700394574	0.917151974	0.926134428	-0.579468838	-0.896721241	0.59631652	0.493444164	-0.729757956	-0.554935874	0.945865557	-0.773647071	0.603409512	-0.860574771	-0.807257695	0.73374546	-0.798370291	0.435691133
Com_1688_neg	-0.556357327	0.918288948	0.835161487	-0.58966184	-0.540263635	0.459934902	0.609495579	0.918811858	0.904519227	-0.515717041	-0.794341043	-0.709645816	0.761763815	0.965706541	-0.52769479	-0.665497304	-0.807146744	-0.782102996	-0.907584819	-0.579505691	0.448503095	-0.77122298	0.959083364	-0.617859284	0.824034928	-0.698690239	-0.675070982	-0.807039206	-0.848206238	-0.676040607	-0.826632044	0.18859458	0.41505232	-0.649402065	-0.817385233	0.323352521	0.910550886	-0.705372029	-0.631043656	0.896162726	0.841053918	-0.822211824	0.652483253	-0.595755488	0.99125788	0.736033614	-0.723193202	0.917625478	-0.502266647
Com_1707_neg	-0.065551324	-0.591193238	-0.498768084	0.102917047	-0.086161652	-0.30941293	-0.382408153	-0.416909919	-0.603525811	-0.171974287	0.906975828	0.12589462	-0.615566118	-0.602761803	-0.155156434	0.064365683	0.427812356	0.627670745	0.743574223	0.199137343	-0.32939498	0.389136157	-0.627872561	-0.039894577	-0.429251443	0.093435991	0.061097933	0.269015209	0.666638221	0.1310996	0.341130376	-0.190878936	-0.338974203	0.599356447	0.838045124	-0.299134713	-0.591372122	0.177790238	0.303930875	-0.587693752	-0.538144158	0.553474462	-0.395190804	-0.078419865	-0.615816076	-0.551030163	0.152114676	-0.585411531	-0.093385333
Com_171_neg	0.106509133	-0.143708913	0.102890255	-0.134910171	-0.348793927	0.295448672	0.262569554	-0.076514776	-0.006095574	0.079365485	0.09018803	-0.190750677	-0.046447189	-0.134111886	-0.021494556	-0.245071559	-0.230938776	-0.253072588	0.369015335	-0.497261112	0.330463097	-0.28445236	-0.156385062	-0.045977537	0.070895386	-0.084885334	0.096568867	-0.088847977	-0.019656841	-0.320860163	-0.005455355	0.316318228	0.289670055	0.451517005	0.389198642	0.270422328	-0.099417584	-0.30839988	-0.481468845	-0.330672064	-0.520197021	0.048743455	0.136599594	-0.164800555	-0.269296056	0.137291811	-0.098273377	-0.154905079	-0.45311182
Com_1754_neg	0.037173815	-0.492731922	-0.398067253	0.213710795	-0.255428849	-0.312291887	-0.524389999	-0.103900366	-0.393154736	-0.103727793	0.635592737	-0.068182514	-0.439168904	-0.255182445	-0.094122439	-0.115573349	0.118415235	0.266066699	0.628603981	-0.196639007	-0.488414795	0.052294789	-0.418762919	-0.110971199	-0.406851985	-0.007284325	0.061317859	0.057540759	0.432875382	-0.1698472	0.18308238	-0.19063684	-0.377900878	0.81026871	0.762330448	-0.255164554	-0.32976055	-0.131231684	-0.047146696	-0.135898594	-0.02231616	0.463288438	-0.217560976	-0.197495774	-0.322463038	-0.319508248	-0.033568139	-0.185717888	-0.319028972
Com_1769_neg	0.102015223	-0.578355076	-0.655273472	0.326739026	0.591235504	-0.436155912	-0.508049633	-0.672040532	-0.683101443	0.108234188	0.652552497	0.615640262	-0.509501517	-0.706617718	0.19919539	0.616725889	0.830504496	0.918887245	0.377448564	0.917842624	-0.409809686	0.858656205	-0.614836539	0.34984146	-0.599918602	0.467554986	0.255019368	0.63193321	0.675624582	0.766036128	0.554290192	-0.255954763	-0.392736741	-0.027413086	0.306796303	-0.344441915	-0.622746736	0.790659007	0.94451882	-0.537236593	-0.414372879	0.505373683	-0.535298518	0.455563544	-0.603564185	-0.657556564	0.54054226	-0.65769412	0.689792549
Com_1800_neg	0.72395823	-0.911574978	-0.873911783	0.803323624	0.513139142	-0.61030646	-0.852518645	-0.74920787	-0.845773319	0.6438351	0.664001723	0.664856491	-0.742047096	-0.767988313	0.66278628	0.631956627	0.674537878	0.596021172	0.897146858	0.369479794	-0.721553135	0.616204388	-0.882523319	0.65640166	-0.908148061	0.725383006	0.76720345	0.74553517	0.779287596	0.541765237	0.811989368	-0.323098436	-0.593046497	0.887346884	0.833462683	-0.426752375	-0.805895148	0.563675729	0.457970404	-0.594938057	-0.437763682	0.870704646	-0.644748506	0.597519169	-0.821190543	-0.68238884	0.684130714	-0.68405463	0.426903901
Com_1804_neg	-0.068639091	-0.34604138	-0.175912944	-0.072878502	-0.367503342	-0.038357434	-0.058698619	-0.169310592	-0.299246798	-0.168719376	0.603708689	-0.14558206	-0.388888274	-0.337787627	-0.215230731	-0.21647735	0.036290724	0.173783761	0.626228301	-0.260622688	-0.034631349	-0.019706785	-0.385589106	-0.162508759	-0.13237313	-0.098438832	-0.007628291	0.002284953	0.355193909	-0.223450973	0.11277325	-0.000740262	-0.078125436	0.639833787	0.736518184	-0.078446621	-0.344950066	-0.188409266	-0.181856478	-0.458157081	-0.516307151	0.324765967	-0.138871927	-0.264497251	-0.417467028	-0.231854029	-0.068294197	-0.356652322	-0.435009822
Com_1844_neg	0.777800704	-0.629124774	-0.746735465	0.859257517	0.465712578	-0.790970021	-0.79899666	-0.535899861	-0.704232104	0.667822395	0.536659778	0.58803703	-0.792044485	-0.546312	0.676703014	0.555306898	0.520082531	0.381943833	0.813240989	0.21605632	-0.835417866	0.462417192	-0.697767723	0.653515786	-0.70770477	0.690307638	0.76942793	0.637107825	0.709898773	0.410728172	0.745282306	-0.645943159	-0.795128438	0.928868474	0.790955845	-0.695440554	-0.710058589	0.410790179	0.260291342	-0.482001843	-0.251100128	0.854155985	-0.745841301	0.556870491	-0.572878218	-0.702689334	0.648608776	-0.559072167	0.338673436
Com_1845_neg	0.157885841	-0.792997202	-0.743134987	0.376602685	0.18241882	-0.509990427	-0.662466171	-0.605995397	-0.800835132	0.051500609	0.974712836	0.378808871	-0.75017237	-0.756120106	0.094635	0.327967244	0.651277237	0.80253162	0.849592567	0.417691689	-0.57425865	0.611544928	-0.804715224	0.197807294	-0.694631579	0.343755414	0.286475316	0.506156134	0.830925039	0.37679646	0.565846964	-0.307345402	-0.525062568	0.691239368	0.898327826	-0.427866502	-0.754224318	0.422400619	0.534217463	-0.635782028	-0.508638562	0.745112068	-0.569052155	0.175842926	-0.756907006	-0.719714658	0.38339931	-0.701680228	0.174686013
Com_1855_neg	-0.359169178	-0.281970298	-0.348307168	-0.052486944	-0.075906467	-0.366210884	-0.311629476	-0.183444193	-0.421540228	-0.448686273	0.795353062	0.034694322	-0.479516386	-0.364633232	-0.380900429	0.002042376	0.399641519	0.663533242	0.378136498	0.375937054	-0.357278023	0.402900584	-0.348141452	-0.228460914	-0.222444885	-0.076432614	-0.224113269	0.116780125	0.544821372	0.145038859	0.140729404	-0.354334659	-0.406137856	0.17832067	0.504924205	-0.415587427	-0.378113944	0.18267851	0.453640264	-0.315961514	-0.191786973	0.349769441	-0.360226633	-0.195121896	-0.282389688	-0.519791957	0.0157048	-0.378082172	-0.005228415
Com_1865_neg	0.133670294	-0.654721608	-0.412002575	0.185409598	-0.184874894	-0.071635847	-0.43018461	-0.287314051	-0.42903526	0.041233363	0.561101505	0.015624694	-0.329548449	-0.401827231	0.026420726	-0.032285648	0.157343739	0.265327618	0.664763882	-0.174178693	-0.257948109	0.087455813	-0.52350566	-0.001582954	-0.494091538	0.079119731	0.171005498	0.15410857	0.384226105	-0.08273987	0.246186571	0.148313186	-0.103175247	0.767195507	0.723661553	0.050040722	-0.371333919	-0.038180436	-0.026124543	-0.268976966	-0.271146854	0.422366298	-0.088764353	-0.080226143	-0.517413744	-0.204538128	0.039867964	-0.278175158	-0.247949404
Com_1910_neg	0.465326257	-0.770393116	-0.73101581	0.578371538	0.194221052	-0.58006802	-0.703482907	-0.565732731	-0.75836625	0.340258821	0.808851425	0.401937188	-0.782875937	-0.672422053	0.34490803	0.34549615	0.514315016	0.536548659	0.939376164	0.163081423	-0.653435489	0.448077921	-0.794033981	0.372490707	-0.702992713	0.464146073	0.522410388	0.523427407	0.771240769	0.277009088	0.635556603	-0.390762452	-0.598876078	0.963161195	0.972782925	-0.489749082	-0.747351128	0.306831315	0.264311831	-0.604441792	-0.463421028	0.818186972	-0.606575336	0.281058813	-0.724980426	-0.672341453	0.454866973	-0.64271575	0.101224833
Com_1966_neg	0.114699259	-0.55741195	-0.569630743	0.383603527	-0.040029306	-0.549906762	-0.717914427	-0.213327418	-0.541179794	-0.03211554	0.742831653	0.120647576	-0.592489187	-0.354847921	0.012665829	0.082575439	0.32781773	0.467846018	0.66446319	0.062051296	-0.71505701	0.273969027	-0.514640721	0.022688933	-0.5439254	0.149801178	0.156742157	0.224013715	0.598452476	0.047706724	0.333904297	-0.417799071	-0.609576566	0.787857287	0.784332423	-0.481256217	-0.459237297	0.08300446	0.204877388	-0.184042429	0.022466979	0.607446467	-0.423506521	-0.035146101	-0.37205743	-0.525207397	0.136008789	-0.294258624	-0.083069386
Com_1985_neg	0.053954446	0.101976981	-0.067600597	0.247119277	0.204874666	-0.236307036	-0.377585258	0.230866069	0.112231295	0.05448772	-0.266861948	0.063323997	0.162479552	0.313724429	0.131429635	0.119055752	-0.001310235	-0.034724108	-0.342303839	0.13229291	-0.406835424	0.017304031	0.221525539	0.041885687	-0.124618279	0.052135067	-0.014129926	-0.028698318	-0.133422539	0.081938547	-0.060107416	-0.207851063	-0.25242697	-0.166399278	-0.347421984	-0.148374894	0.237547849	0.06829119	0.163094189	0.58558858	0.783459472	-0.069095761	0.019984966	0.103317556	0.370316584	0.054646274	-0.011375753	0.394744584	0.24414766
Com_2015_neg	-0.233573937	-0.444206512	-0.156351356	-0.223489248	-0.387709046	0.202535077	-0.026743152	-0.200742583	-0.268230884	-0.293309811	0.567483293	-0.18418071	-0.186608034	-0.361750655	-0.322272508	-0.241232189	0.058408205	0.260942715	0.502024912	-0.172156362	0.130194827	0.01323532	-0.373659917	-0.269909871	-0.187929908	-0.185645601	-0.143792113	-0.033231174	0.26307065	-0.190344212	0.023862746	0.331725581	0.176273879	0.434993119	0.585172851	0.229816365	-0.25653946	-0.140181811	-0.059299034	-0.363725278	-0.487463843	0.180608086	0.076096869	-0.31871305	-0.451581655	-0.081558566	-0.160213144	-0.288525705	-0.397771164
Com_2052_neg	-0.485727427	-0.119557097	-0.165346073	-0.24233885	-0.164205633	-0.191251678	-0.065521385	-0.102310783	-0.273600127	-0.547595222	0.676010648	-0.070957791	-0.343268213	-0.279334175	-0.496497114	-0.1030553	0.286761972	0.555620482	0.236017116	0.318608145	-0.122756286	0.302283657	-0.212539606	-0.326760486	-0.027725244	-0.196611149	-0.347006111	0.002775625	0.403240686	0.06691155	0.007708493	-0.234690837	-0.223850963	-0.012887797	0.358499341	-0.285427173	-0.261586565	0.100452396	0.364604019	-0.310013988	-0.258211909	0.179129988	-0.234958977	-0.284800935	-0.193467824	-0.387286264	-0.085473337	-0.321759005	-0.079169444
Com_2058_neg	0.06317764	-0.596882735	-0.542113262	0.218422992	-0.045152269	-0.41857501	-0.442908679	-0.43150979	-0.639288509	-0.0593768	0.909356188	0.175113414	-0.702803935	-0.609665993	-0.050408614	0.109366236	0.432406255	0.588179257	0.818706353	0.159921699	-0.426940655	0.385137519	-0.661868708	0.050907027	-0.458221428	0.172797436	0.171027588	0.316497155	0.712216347	0.137540032	0.412184029	-0.3138144	-0.451198541	0.726441359	0.913399542	-0.414871589	-0.643807379	0.177918584	0.256380489	-0.620822604	-0.539600048	0.639446356	-0.488317295	-0.013043521	-0.628158768	-0.613137984	0.221896125	-0.615921203	-0.083589714
Com_2089_neg	-0.373446081	-0.11479279	-0.104871468	-0.264776946	0.153176847	0.076007574	0.11637017	-0.285319345	-0.203211973	-0.321745772	0.344822422	0.147509644	-0.074065839	-0.342873513	-0.270943863	0.148351208	0.388608001	0.55268156	-0.032016317	0.587325513	0.184367641	0.438293651	-0.166495681	-0.10275541	-0.039709091	-0.025280697	-0.226328523	0.158894731	0.225115235	0.358397998	0.056185521	0.10530117	0.110350969	-0.461584873	-0.057118748	0.050961726	-0.192339223	0.380321169	0.572602118	-0.335698709	-0.391407965	-0.013690061	-0.082728839	0.013421535	-0.248074457	-0.21010365	0.081547093	-0.340691251	0.288516149
Com_2124_neg	-0.116387584	-0.53852464	-0.371006243	-0.061542723	0.239403426	0.088958513	-0.109991394	-0.58094736	-0.468172621	-0.075398884	0.522852526	0.315878724	-0.208499659	-0.63985059	-0.04163377	0.300324262	0.545156354	0.683467209	0.31184285	0.583374467	0.107662622	0.560903958	-0.505384138	0.094509792	-0.387860526	0.18472713	0.04263769	0.381085273	0.409388426	0.466157291	0.298925844	0.288833056	0.137036533	-0.104437328	0.243815727	0.17532797	-0.434779366	0.505108881	0.624073678	-0.548341147	-0.639249873	0.222608764	-0.13033297	0.178567829	-0.620615738	-0.292102689	0.254943596	-0.552616506	0.334631813
Com_2150_neg	-0.256289629	-0.392223756	-0.438081567	0.106325956	-0.096530439	-0.434823671	-0.56263194	-0.10700383	-0.428896534	-0.373040307	0.750553015	0.012185001	-0.445782337	-0.273477919	-0.291435128	-0.010721156	0.344719472	0.598163441	0.403521911	0.252132007	-0.569037548	0.327725432	-0.353096062	-0.216204139	-0.38055078	-0.055624896	-0.165104856	0.09439829	0.518484441	0.068812066	0.14461393	-0.351648227	-0.494086694	0.37646592	0.545152318	-0.407558285	-0.320637965	0.110251312	0.386181465	-0.080386329	0.111348608	0.400906495	-0.311845405	-0.198657407	-0.224150483	-0.469763295	-0.020607197	-0.213142594	-0.048808977
Com_2180_neg	0.735253879	-0.459612626	-0.549238291	0.742734996	0.296882361	-0.645481964	-0.622083908	-0.357783681	-0.508909673	0.628183218	0.354637925	0.41371842	-0.643530591	-0.359736707	0.60881834	0.379477975	0.288901699	0.127861268	0.703715118	-0.033394133	-0.683894991	0.22516778	-0.525290711	0.550783456	-0.52222863	0.553020323	0.689131686	0.459459089	0.516945159	0.200396632	0.585552251	-0.554954951	-0.658988373	0.912772095	0.698098248	-0.58159619	-0.538277745	0.193714571	-0.001734753	-0.357551423	-0.17465464	0.700415378	-0.58907129	0.426324485	-0.414442442	-0.513482852	0.496316125	-0.391046641	0.145003306
Com_2219_neg	0.720597439	-0.749901685	-0.788496547	0.753268901	0.452109181	-0.697330984	-0.68214247	-0.722492738	-0.826831271	0.621156665	0.724802072	0.630706776	-0.883558704	-0.771563219	0.613453986	0.57765593	0.633329107	0.536074937	0.968902115	0.307255347	-0.672632726	0.57594771	-0.8586768	0.652702651	-0.727614137	0.70433848	0.768922609	0.719467891	0.832171291	0.485150288	0.817515427	-0.530438847	-0.685733944	0.931301171	0.934612094	-0.62000026	-0.869135047	0.496631008	0.344704416	-0.783966636	-0.635295559	0.910378596	-0.781849067	0.557219257	-0.806097649	-0.781982058	0.702063163	-0.799122157	0.336110717
Com_2223_neg	-0.459102435	-0.197824274	0.100877367	-0.502580232	-0.202621211	0.581334048	0.307800656	-0.154624471	0.005364838	-0.388648107	0.143602664	-0.155856669	0.27855665	-0.212247049	-0.390253159	-0.163131289	0.048729215	0.235258348	-0.066097966	0.126544866	0.552213558	0.065537824	-0.076256659	-0.313686158	0.017488568	-0.265215674	-0.348666836	-0.094368351	-0.082076684	-0.001497927	-0.18092719	0.710244053	0.609334283	-0.353532044	-0.090929767	0.63164828	0.043179505	0.037778973	0.173953685	-0.155928803	-0.38601711	-0.256435862	0.388781576	-0.236734027	-0.243310109	0.228073615	-0.218400821	-0.098005667	-0.097273321
[truncated: 51 more columns]
